# Supplementary material for: Novel AAV capsids for intravitreal gene therapy of photoreceptor disorders
Source: EMBO Mol Med. 2021 Feb 22;13(4):e13392. doi: 10.15252/emmm.202013392 (PMC8033523; doi:10.15252/emmm.202013392)
Supplement: Supplementary file 3 — Source Data for Expanded View [file EMMM-13-e13392-s008.zip]

Archive with 18 entries (12 files):
- emmm202013392-sup-0009-SDataEVFig3/
- emmm202013392-sup-0009-SDataEVFig3/Source_Data_File_for_EV_Fig_3/
- emmm202013392-sup-0009-SDataEVFig3/Source_Data_File_for_EV_Fig_3/Expanded_View_Figure_3_Dot_Plot.pptx
- emmm202013392-sup-0009-SDataEVFig3/Source_Data_File_for_EV_Fig_3/in_vitro_characterisation.xlsx
- emmm202013392-sup-0010-SDataEVFig4/
- emmm202013392-sup-0010-SDataEVFig4/Source_Data_File_for_EV_Fig_4/
- emmm202013392-sup-0010-SDataEVFig4/Source_Data_File_for_EV_Fig_4/GL_full_model_23729_2.pdb
- emmm202013392-sup-0010-SDataEVFig4/Source_Data_File_for_EV_Fig_4/NN_full_model_23730_3.pdb
- emmm202013392-sup-0011-SDataEVFig5/
- emmm202013392-sup-0011-SDataEVFig5/Source_Data_File_for_EV_Fig_5/
- emmm202013392-sup-0011-SDataEVFig5/Source_Data_File_for_EV_Fig_5/14DPI_GL.tif
- emmm202013392-sup-0011-SDataEVFig5/Source_Data_File_for_EV_Fig_5/14DPI_NN.tif
- emmm202013392-sup-0011-SDataEVFig5/Source_Data_File_for_EV_Fig_5/21DPI_GL.tif
- emmm202013392-sup-0011-SDataEVFig5/Source_Data_File_for_EV_Fig_5/21DPI_NN.tif
- emmm202013392-sup-0011-SDataEVFig5/Source_Data_File_for_EV_Fig_5/29DPI_GL.tif
- emmm202013392-sup-0011-SDataEVFig5/Source_Data_File_for_EV_Fig_5/29DPI_NN.tif
- emmm202013392-sup-0011-SDataEVFig5/Source_Data_File_for_EV_Fig_5/7DPI_GL.tif
- emmm202013392-sup-0011-SDataEVFig5/Source_Data_File_for_EV_Fig_5/7DPI_NN.tif
