# Supplementary material for: Novel AAV capsids for intravitreal gene therapy of photoreceptor disorders
Source: EMBO Mol Med. 2021 Feb 22;13(4):e13392. doi: 10.15252/emmm.202013392 (PMC8033523; doi:10.15252/emmm.202013392)
Supplement: Supplementary file 3 — Source Data for Expanded View [file EMMM-13-e13392-s008.zip › emmm202013392-sup-0009-SDataEVFig3/Source_Data_File_for_EV_Fig_3/in_vitro_characterisation.xlsx]

## Sheet: AAV titres from supernatant
viral genomes/mL
AAV2	AAV2.GL	AAV2.NN	AAV2.7m8
4764770000000	2100000000000	3600000000000	1004300000000
4017060000000	4106000000000	23940000000000	19574000000000
540906000000	43000000000000	37000000000	7787000000000
9978900000000	4800000000000	1100000000000	6292500000000
	300000000000	392200000000000	8349500000000
	3703000000000	1000000000000	682260000000
	443100000000	391000000000	10955000000000
	9334000000000	490000000000	5167400000000
	2214000000000	300000000000	5167400000000
	604100000000	17570000000000	8872700000000
	729900000000	11000000000000	7270200000000
	1410000000000	1085000000000
	350000000000	294000000000
	5168000000000	3435000000000
	293800000000	1088000000000
	1242000000000	2645000000000
	2481000000000	51000000000
		2428000000000
		1255000000000
		388900000000
		195500000000
		796700000000
		566600000000
		710100000000
		1400000000000
		2747000000000

## Sheet: AAV titres from pellet
viral genomes/mL
AAV2	AAV2.GL	AAV2.NN
349000000000	6119600000000	15423000000000
12000000000000	4820000000000	1930100000000
612000000000	1080000000000	249280000000000
2320000000000		162550000000000
394000000000		50490000000000
2660000000000		176230000000000
		9914600000000
		6034800000000
		10033000000000
		6539100000000

## Sheet: Neutralisation assay
%transduction ratio (serum/cntr)
AAV2	AAV2.GL	AAV2.NN
17.756	33.144	24.6377
19.408	36.65	33.4448
20.337	32.5071	25.3066

## Sheet: Nuclear localisation
Nuclear fraction (normalised CMV detection) Fold Change (ΔΔCt)
AAV2	AAV2.GL	AAV2.NN
0.827174	2.0087	1.70086
0.970138	3.35488	0.635631
1.20269	6.8984	3.74837
