# Supplementary material for: Novel AAV capsids for intravitreal gene therapy of photoreceptor disorders
Source: EMBO Mol Med. 2021 Feb 22;13(4):e13392. doi: 10.15252/emmm.202013392 (PMC8033523; doi:10.15252/emmm.202013392)
Supplement: Supplementary file 3 — Source Data for Expanded View [file EMMM-13-e13392-s008.zip › emmm202013392-sup-0010-SDataEVFig4/Source_Data_File_for_EV_Fig_4/GL_full_model_23729_2.pdb]

PFRMAT TS
TARGET 6IH9
AUTHOR BAKER-ROSETTASERVER
METHOD    ROSETTA provides both ab initio and
METHOD    comparative models of protein domains.
METHOD    Comparative models are built from structures
METHOD    detected and aligned by HHSEARCH, SPARKS, and
METHOD    Raptor. Loop regions are assembled from fragments and 
METHOD    optimized to fit the aligned template structures.
METHOD    De novo models are built using the Rosetta de
METHOD    novo protocol.  The procedure is fully automated.
MODEL     2
PARENT N/A
REMARK PARENT    N/A
REMARK PARSRC    user
REMARK SCORE     0.00
ATOM      1  N   ASP A   1       4.186  39.284  76.229  1.00  0.490          N  
ATOM      2  CA  ASP A   1       4.643  39.152  77.604  1.00  0.250          C  
ATOM      3  C   ASP A   1       4.484  40.441  78.407  1.00  0.070          C  
ATOM      4  O   ASP A   1       5.407  40.844  79.112  1.00  0.130          O  
ATOM      5  CB  ASP A   1       6.105  38.698  77.620  1.00  0.450          C  
ATOM      6  CG  ASP A   1       6.960  39.673  76.889  1.00  0.450          C  
ATOM      7  OD1 ASP A   1       6.377  40.382  76.081  1.00  0.450          O  
ATOM      8  OD2 ASP A   1       8.161  39.705  77.083  1.00  0.450          O  
ATOM      9 1H   ASP A   1       4.227  38.387  75.770  1.00  0.590          H  
ATOM     10 2H   ASP A   1       3.246  39.640  76.201  1.00  0.590          H  
ATOM     11 3H   ASP A   1       4.813  39.932  75.757  1.00  0.590          H  
ATOM     12  HA  ASP A   1       4.038  38.384  78.084  1.00  0.300          H  
ATOM     13 1HB  ASP A   1       6.460  38.624  78.646  1.00  0.540          H  
ATOM     14 2HB  ASP A   1       6.196  37.711  77.165  1.00  0.540          H  
ATOM     15  N   GLY A   2       3.335  41.110  78.284  1.00  0.160          N  
ATOM     16  CA  GLY A   2       3.139  42.352  79.028  1.00  0.240          C  
ATOM     17  C   GLY A   2       2.722  42.093  80.470  1.00  0.190          C  
ATOM     18  O   GLY A   2       2.289  40.997  80.815  1.00  0.160          O  
ATOM     19  H   GLY A   2       2.601  40.759  77.695  1.00  0.190          H  
ATOM     20 1HA  GLY A   2       4.064  42.931  79.015  1.00  0.290          H  
ATOM     21 2HA  GLY A   2       2.380  42.955  78.531  1.00  0.290          H  
ATOM     22  N   VAL A   3       2.786  43.130  81.293  1.00  0.180          N  
ATOM     23  CA  VAL A   3       2.443  43.032  82.709  1.00  0.150          C  
ATOM     24  C   VAL A   3       0.991  42.707  83.008  1.00  0.130          C  
ATOM     25  O   VAL A   3       0.695  41.939  83.919  1.00  0.100          O  
ATOM     26  CB  VAL A   3       2.861  44.312  83.440  1.00  0.220          C  
ATOM     27  CG1 VAL A   3       2.318  44.317  84.883  1.00  0.220          C  
ATOM     28  CG2 VAL A   3       4.396  44.367  83.441  1.00  0.220          C  
ATOM     29  H   VAL A   3       3.129  44.006  80.925  1.00  0.220          H  
ATOM     30  HA  VAL A   3       3.046  42.221  83.116  1.00  0.180          H  
ATOM     31  HB  VAL A   3       2.457  45.182  82.926  1.00  0.270          H  
ATOM     32 1HG1 VAL A   3       2.630  45.220  85.382  1.00  0.270          H  
ATOM     33 2HG1 VAL A   3       1.232  44.284  84.893  1.00  0.270          H  
ATOM     34 3HG1 VAL A   3       2.702  43.456  85.422  1.00  0.270          H  
ATOM     35 1HG2 VAL A   3       4.734  45.262  83.942  1.00  0.270          H  
ATOM     36 2HG2 VAL A   3       4.790  43.493  83.957  1.00  0.270          H  
ATOM     37 3HG2 VAL A   3       4.770  44.369  82.422  1.00  0.270          H  
ATOM     38  N   GLY A   4       0.077  43.334  82.289  1.00  0.140          N  
ATOM     39  CA  GLY A   4      -1.339  43.123  82.546  1.00  0.130          C  
ATOM     40  C   GLY A   4      -1.898  41.875  81.867  1.00  0.130          C  
ATOM     41  O   GLY A   4      -3.095  41.602  81.969  1.00  0.130          O  
ATOM     42  H   GLY A   4       0.369  43.955  81.551  1.00  0.170          H  
ATOM     43 1HA  GLY A   4      -1.498  43.049  83.621  1.00  0.160          H  
ATOM     44 2HA  GLY A   4      -1.895  43.995  82.207  1.00  0.160          H  
ATOM     45  N   ASN A   5      -1.061  41.139  81.132  1.00  0.140          N  
ATOM     46  CA  ASN A   5      -1.544  39.970  80.426  1.00  0.140          C  
ATOM     47  C   ASN A   5      -1.136  38.702  81.150  1.00  0.130          C  
ATOM     48  O   ASN A   5       0.017  38.549  81.547  1.00  0.130          O  
ATOM     49  CB  ASN A   5      -1.071  39.982  78.991  1.00  0.200          C  
ATOM     50  CG  ASN A   5      -1.694  41.116  78.200  1.00  0.200          C  
ATOM     51  OD1 ASN A   5      -2.874  41.443  78.373  1.00  0.200          O  
ATOM     52  ND2 ASN A   5      -0.931  41.711  77.322  1.00  0.200          N  
ATOM     53  H   ASN A   5      -0.061  41.345  81.101  1.00  0.170          H  
ATOM     54  HA  ASN A   5      -2.633  39.991  80.418  1.00  0.170          H  
ATOM     55 1HB  ASN A   5       0.016  40.093  78.975  1.00  0.240          H  
ATOM     56 2HB  ASN A   5      -1.313  39.031  78.517  1.00  0.240          H  
ATOM     57 1HD2 ASN A   5      -1.297  42.460  76.766  1.00  0.240          H  
ATOM     58 2HD2 ASN A   5       0.006  41.410  77.191  1.00  0.240          H  
ATOM     59  N   SER A   6      -2.082  37.790  81.313  1.00  0.110          N  
ATOM     60  CA  SER A   6      -1.792  36.515  81.951  1.00  0.100          C  
ATOM     61  C   SER A   6      -0.773  35.707  81.173  1.00  0.130          C  
ATOM     62  O   SER A   6      -0.795  35.691  79.937  1.00  0.150          O  
ATOM     63  CB  SER A   6      -3.030  35.685  82.110  1.00  0.140          C  
ATOM     64  OG  SER A   6      -2.678  34.434  82.616  1.00  0.140          O  
ATOM     65  H   SER A   6      -3.016  37.988  80.985  1.00  0.130          H  
ATOM     66  HA  SER A   6      -1.378  36.711  82.942  1.00  0.120          H  
ATOM     67 1HB  SER A   6      -3.719  36.178  82.793  1.00  0.170          H  
ATOM     68 2HB  SER A   6      -3.531  35.571  81.151  1.00  0.170          H  
ATOM     69  HG  SER A   6      -3.508  33.973  82.806  1.00  0.170          H  
ATOM     70  N   SER A   7       0.116  35.028  81.902  1.00  0.130          N  
ATOM     71  CA  SER A   7       1.133  34.161  81.308  1.00  0.160          C  
ATOM     72  C   SER A   7       0.799  32.686  81.571  1.00  0.170          C  
ATOM     73  O   SER A   7       1.615  31.786  81.317  1.00  0.180          O  
ATOM     74  CB  SER A   7       2.533  34.511  81.810  1.00  0.210          C  
ATOM     75  OG  SER A   7       2.676  34.319  83.192  1.00  0.210          O  
ATOM     76  H   SER A   7       0.064  35.105  82.919  1.00  0.160          H  
ATOM     77  HA  SER A   7       1.127  34.318  80.229  1.00  0.190          H  
ATOM     78 1HB  SER A   7       3.264  33.912  81.282  1.00  0.250          H  
ATOM     79 2HB  SER A   7       2.747  35.552  81.568  1.00  0.250          H  
ATOM     80  HG  SER A   7       3.611  34.534  83.376  1.00  0.250          H  
ATOM     81  N   GLY A   8      -0.414  32.451  82.086  1.00  0.150          N  
ATOM     82  CA  GLY A   8      -0.924  31.120  82.412  1.00  0.160          C  
ATOM     83  C   GLY A   8      -2.124  31.224  83.357  1.00  0.120          C  
ATOM     84  O   GLY A   8      -2.409  32.292  83.905  1.00  0.130          O  
ATOM     85  H   GLY A   8      -1.025  33.253  82.244  1.00  0.180          H  
ATOM     86 1HA  GLY A   8      -1.228  30.614  81.497  1.00  0.190          H  
ATOM     87 2HA  GLY A   8      -0.140  30.518  82.864  1.00  0.190          H  
ATOM     88  N   ASN A   9      -2.781  30.102  83.625  1.00  0.260          N  
ATOM     89  CA  ASN A   9      -3.954  30.120  84.490  1.00  0.300          C  
ATOM     90  C   ASN A   9      -3.959  28.896  85.394  1.00  0.290          C  
ATOM     91  O   ASN A   9      -3.059  28.066  85.333  1.00  0.410          O  
ATOM     92  CB  ASN A   9      -5.214  30.185  83.628  1.00  0.400          C  
ATOM     93  CG  ASN A   9      -6.414  30.855  84.298  1.00  0.400          C  
ATOM     94  OD1 ASN A   9      -6.605  30.749  85.518  1.00  0.400          O  
ATOM     95  ND2 ASN A   9      -7.213  31.535  83.514  1.00  0.400          N  
ATOM     96  H   ASN A   9      -2.493  29.229  83.193  1.00  0.310          H  
ATOM     97  HA  ASN A   9      -3.912  30.999  85.134  1.00  0.360          H  
ATOM     98 1HB  ASN A   9      -4.989  30.717  82.705  1.00  0.480          H  
ATOM     99 2HB  ASN A   9      -5.500  29.165  83.353  1.00  0.480          H  
ATOM    100 1HD2 ASN A   9      -8.019  31.995  83.895  1.00  0.480          H  
ATOM    101 2HD2 ASN A   9      -7.023  31.596  82.534  1.00  0.480          H  
ATOM    102  N   TRP A  10      -4.973  28.774  86.235  1.00  0.210          N  
ATOM    103  CA  TRP A  10      -5.086  27.615  87.106  1.00  0.200          C  
ATOM    104  C   TRP A  10      -5.437  26.410  86.247  1.00  0.120          C  
ATOM    105  O   TRP A  10      -6.410  26.453  85.491  1.00  0.110          O  
ATOM    106  CB  TRP A  10      -6.204  27.855  88.135  1.00  0.280          C  
ATOM    107  CG  TRP A  10      -5.876  28.872  89.208  1.00  0.280          C  
ATOM    108  CD1 TRP A  10      -6.144  30.207  89.157  1.00  0.280          C  
ATOM    109  CD2 TRP A  10      -5.292  28.635  90.526  1.00  0.280          C  
ATOM    110  NE1 TRP A  10      -5.735  30.819  90.322  1.00  0.280          N  
ATOM    111  CE2 TRP A  10      -5.216  29.873  91.167  1.00  0.280          C  
ATOM    112  CE3 TRP A  10      -4.848  27.496  91.201  1.00  0.280          C  
ATOM    113  CZ2 TRP A  10      -4.691  30.007  92.445  1.00  0.280          C  
ATOM    114  CZ3 TRP A  10      -4.328  27.635  92.486  1.00  0.280          C  
ATOM    115  CH2 TRP A  10      -4.245  28.853  93.085  1.00  0.280          C  
ATOM    116  H   TRP A  10      -5.676  29.499  86.260  1.00  0.250          H  
ATOM    117  HA  TRP A  10      -4.140  27.437  87.604  1.00  0.240          H  
ATOM    118 1HB  TRP A  10      -7.100  28.198  87.613  1.00  0.340          H  
ATOM    119 2HB  TRP A  10      -6.454  26.917  88.621  1.00  0.340          H  
ATOM    120  HD1 TRP A  10      -6.607  30.719  88.312  1.00  0.340          H  
ATOM    121  HE1 TRP A  10      -5.818  31.808  90.525  1.00  0.340          H  
ATOM    122  HE3 TRP A  10      -4.915  26.525  90.741  1.00  0.340          H  
ATOM    123  HZ2 TRP A  10      -4.628  30.973  92.946  1.00  0.340          H  
ATOM    124  HZ3 TRP A  10      -3.990  26.748  93.012  1.00  0.340          H  
ATOM    125  HH2 TRP A  10      -3.830  28.919  94.094  1.00  0.340          H  
ATOM    126  N   HIS A  11      -4.679  25.318  86.373  1.00  0.080          N  
ATOM    127  CA  HIS A  11      -4.966  24.140  85.559  1.00  0.050          C  
ATOM    128  C   HIS A  11      -5.199  22.887  86.395  1.00  0.080          C  
ATOM    129  O   HIS A  11      -5.161  21.769  85.879  1.00  0.130          O  
ATOM    130  CB  HIS A  11      -3.835  23.896  84.553  1.00  0.080          C  
ATOM    131  CG  HIS A  11      -3.627  25.036  83.564  1.00  0.080          C  
ATOM    132  ND1 HIS A  11      -4.559  25.364  82.599  1.00  0.080          N  
ATOM    133  CD2 HIS A  11      -2.587  25.893  83.392  1.00  0.080          C  
ATOM    134  CE1 HIS A  11      -4.101  26.381  81.877  1.00  0.080          C  
ATOM    135  NE2 HIS A  11      -2.901  26.715  82.325  1.00  0.080          N  
ATOM    136  H   HIS A  11      -3.867  25.308  86.996  1.00  0.100          H  
ATOM    137  HA  HIS A  11      -5.877  24.311  84.989  1.00  0.060          H  
ATOM    138 1HB  HIS A  11      -2.900  23.742  85.096  1.00  0.100          H  
ATOM    139 2HB  HIS A  11      -4.039  22.988  83.988  1.00  0.100          H  
ATOM    140  HD1 HIS A  11      -5.539  25.184  82.692  1.00  0.100          H  
ATOM    141  HD2 HIS A  11      -1.636  26.013  83.909  1.00  0.100          H  
ATOM    142  HE1 HIS A  11      -4.695  26.789  81.061  1.00  0.100          H  
ATOM    143  N   CYS A  12      -5.420  23.063  87.690  1.00  0.080          N  
ATOM    144  CA  CYS A  12      -5.585  21.909  88.558  1.00  0.090          C  
ATOM    145  C   CYS A  12      -6.790  21.060  88.170  1.00  0.090          C  
ATOM    146  O   CYS A  12      -7.902  21.576  88.025  1.00  0.100          O  
ATOM    147  CB  CYS A  12      -5.717  22.313  90.017  1.00  0.120          C  
ATOM    148  SG  CYS A  12      -5.852  20.884  91.121  1.00  0.120          S  
ATOM    149  H   CYS A  12      -5.471  24.003  88.051  1.00  0.100          H  
ATOM    150  HA  CYS A  12      -4.695  21.311  88.456  1.00  0.110          H  
ATOM    151 1HB  CYS A  12      -4.850  22.892  90.309  1.00  0.150          H  
ATOM    152 2HB  CYS A  12      -6.596  22.938  90.153  1.00  0.150          H  
ATOM    153  HG  CYS A  12      -4.992  20.079  90.409  1.00  0.150          H  
ATOM    154  N   ASP A  13      -6.542  19.764  87.979  1.00  0.090          N  
ATOM    155  CA  ASP A  13      -7.552  18.795  87.564  1.00  0.090          C  
ATOM    156  C   ASP A  13      -7.071  17.358  87.760  1.00  0.090          C  
ATOM    157  O   ASP A  13      -5.912  17.108  88.111  1.00  0.090          O  
ATOM    158  CB  ASP A  13      -7.893  19.009  86.071  1.00  0.130          C  
ATOM    159  CG  ASP A  13      -9.280  18.482  85.638  1.00  0.130          C  
ATOM    160  OD1 ASP A  13      -9.927  17.849  86.449  1.00  0.130          O  
ATOM    161  OD2 ASP A  13      -9.658  18.686  84.507  1.00  0.130          O  
ATOM    162  H   ASP A  13      -5.595  19.444  88.181  1.00  0.110          H  
ATOM    163  HA  ASP A  13      -8.446  18.951  88.166  1.00  0.110          H  
ATOM    164 1HB  ASP A  13      -7.844  20.076  85.839  1.00  0.150          H  
ATOM    165 2HB  ASP A  13      -7.131  18.516  85.464  1.00  0.150          H  
ATOM    166  N   SER A  14      -7.939  16.406  87.458  1.00  0.110          N  
ATOM    167  CA  SER A  14      -7.552  15.002  87.494  1.00  0.130          C  
ATOM    168  C   SER A  14      -8.430  14.200  86.544  1.00  0.170          C  
ATOM    169  O   SER A  14      -9.645  14.071  86.737  1.00  0.210          O  
ATOM    170  CB  SER A  14      -7.649  14.508  88.904  1.00  0.170          C  
ATOM    171  OG  SER A  14      -7.267  13.190  89.024  1.00  0.170          O  
ATOM    172  H   SER A  14      -8.886  16.686  87.190  1.00  0.130          H  
ATOM    173  HA  SER A  14      -6.522  14.912  87.165  1.00  0.160          H  
ATOM    174 1HB  SER A  14      -7.019  15.122  89.547  1.00  0.210          H  
ATOM    175 2HB  SER A  14      -8.672  14.619  89.259  1.00  0.210          H  
ATOM    176  HG  SER A  14      -7.365  13.035  89.978  1.00  0.210          H  
ATOM    177  N   THR A  15      -7.811  13.668  85.497  1.00  0.150          N  
ATOM    178  CA  THR A  15      -8.564  12.969  84.463  1.00  0.180          C  
ATOM    179  C   THR A  15      -8.152  11.524  84.263  1.00  0.140          C  
ATOM    180  O   THR A  15      -6.981  11.191  84.058  1.00  0.120          O  
ATOM    181  CB  THR A  15      -8.520  13.739  83.130  1.00  0.240          C  
ATOM    182  OG1 THR A  15      -9.187  12.968  82.137  1.00  0.240          O  
ATOM    183  CG2 THR A  15      -7.099  14.002  82.694  1.00  0.240          C  
ATOM    184  H   THR A  15      -6.797  13.786  85.428  1.00  0.180          H  
ATOM    185  HA  THR A  15      -9.609  12.954  84.771  1.00  0.220          H  
ATOM    186  HB  THR A  15      -9.040  14.690  83.254  1.00  0.290          H  
ATOM    187  HG1 THR A  15      -9.341  13.507  81.355  1.00  0.290          H  
ATOM    188 1HG2 THR A  15      -7.104  14.545  81.752  1.00  0.290          H  
ATOM    189 2HG2 THR A  15      -6.589  14.597  83.450  1.00  0.290          H  
ATOM    190 3HG2 THR A  15      -6.578  13.067  82.558  1.00  0.290          H  
ATOM    191  N   TRP A  16      -9.147  10.658  84.346  1.00  0.140          N  
ATOM    192  CA  TRP A  16      -8.976   9.220  84.245  1.00  0.160          C  
ATOM    193  C   TRP A  16      -9.504   8.747  82.901  1.00  0.230          C  
ATOM    194  O   TRP A  16     -10.697   8.897  82.629  1.00  0.420          O  
ATOM    195  CB  TRP A  16      -9.811   8.571  85.349  1.00  0.220          C  
ATOM    196  CG  TRP A  16      -9.418   9.002  86.724  1.00  0.220          C  
ATOM    197  CD1 TRP A  16      -9.843  10.147  87.338  1.00  0.220          C  
ATOM    198  CD2 TRP A  16      -8.575   8.334  87.679  1.00  0.220          C  
ATOM    199  NE1 TRP A  16      -9.318  10.237  88.582  1.00  0.220          N  
ATOM    200  CE2 TRP A  16      -8.541   9.144  88.815  1.00  0.220          C  
ATOM    201  CE3 TRP A  16      -7.854   7.134  87.673  1.00  0.220          C  
ATOM    202  CZ2 TRP A  16      -7.823   8.806  89.913  1.00  0.220          C  
ATOM    203  CZ3 TRP A  16      -7.127   6.804  88.806  1.00  0.220          C  
ATOM    204  CH2 TRP A  16      -7.122   7.632  89.885  1.00  0.220          C  
ATOM    205  H   TRP A  16     -10.073  11.036  84.493  1.00  0.170          H  
ATOM    206  HA  TRP A  16      -7.921   8.962  84.341  1.00  0.190          H  
ATOM    207 1HB  TRP A  16     -10.863   8.811  85.202  1.00  0.260          H  
ATOM    208 2HB  TRP A  16      -9.711   7.489  85.288  1.00  0.260          H  
ATOM    209  HD1 TRP A  16     -10.502  10.890  86.895  1.00  0.260          H  
ATOM    210  HE1 TRP A  16      -9.474  11.006  89.241  1.00  0.260          H  
ATOM    211  HE3 TRP A  16      -7.862   6.480  86.803  1.00  0.260          H  
ATOM    212  HZ2 TRP A  16      -7.797   9.429  90.790  1.00  0.260          H  
ATOM    213  HZ3 TRP A  16      -6.563   5.874  88.815  1.00  0.260          H  
ATOM    214  HH2 TRP A  16      -6.565   7.373  90.745  1.00  0.260          H  
ATOM    215  N   MET A  17      -8.637   8.212  82.046  1.00  0.240          N  
ATOM    216  CA  MET A  17      -9.074   7.768  80.727  1.00  0.550          C  
ATOM    217  C   MET A  17      -8.390   6.460  80.388  1.00  0.540          C  
ATOM    218  O   MET A  17      -7.185   6.436  80.166  1.00  1.220          O  
ATOM    219  CB  MET A  17      -8.688   8.807  79.676  1.00  0.650          C  
ATOM    220  CG  MET A  17      -9.316  10.189  79.861  1.00  0.650          C  
ATOM    221  SD  MET A  17      -8.663  11.426  78.722  1.00  0.650          S  
ATOM    222  CE  MET A  17      -7.063  11.773  79.482  1.00  0.650          C  
ATOM    223  H   MET A  17      -7.655   8.092  82.323  1.00  0.290          H  
ATOM    224  HA  MET A  17     -10.151   7.608  80.734  1.00  0.660          H  
ATOM    225 1HB  MET A  17      -7.612   8.913  79.677  1.00  0.780          H  
ATOM    226 2HB  MET A  17      -8.975   8.442  78.690  1.00  0.780          H  
ATOM    227 1HG  MET A  17     -10.394  10.121  79.728  1.00  0.780          H  
ATOM    228 2HG  MET A  17      -9.126  10.544  80.869  1.00  0.780          H  
ATOM    229 1HE  MET A  17      -6.544  12.538  78.905  1.00  0.780          H  
ATOM    230 2HE  MET A  17      -7.216  12.125  80.493  1.00  0.780          H  
ATOM    231 3HE  MET A  17      -6.454  10.874  79.507  1.00  0.780          H  
ATOM    232  N   GLY A  18      -9.145   5.393  80.224  1.00  0.530          N  
ATOM    233  CA  GLY A  18      -8.526   4.106  79.921  1.00  0.350          C  
ATOM    234  C   GLY A  18      -7.578   3.637  81.027  1.00  0.230          C  
ATOM    235  O   GLY A  18      -7.955   3.549  82.197  1.00  0.330          O  
ATOM    236  H   GLY A  18     -10.144   5.459  80.369  1.00  0.640          H  
ATOM    237 1HA  GLY A  18      -9.302   3.358  79.764  1.00  0.420          H  
ATOM    238 2HA  GLY A  18      -7.974   4.186  78.984  1.00  0.420          H  
ATOM    239  N   ASP A  19      -6.346   3.308  80.649  1.00  0.040          N  
ATOM    240  CA  ASP A  19      -5.336   2.818  81.561  1.00  0.080          C  
ATOM    241  C   ASP A  19      -4.362   3.890  82.031  1.00  0.140          C  
ATOM    242  O   ASP A  19      -3.295   3.568  82.563  1.00  0.210          O  
ATOM    243  CB  ASP A  19      -4.620   1.634  80.907  1.00  0.100          C  
ATOM    244  CG  ASP A  19      -4.025   2.013  79.563  1.00  0.100          C  
ATOM    245  OD1 ASP A  19      -4.374   3.082  79.086  1.00  0.100          O  
ATOM    246  OD2 ASP A  19      -3.266   1.255  79.004  1.00  0.100          O  
ATOM    247  H   ASP A  19      -6.049   3.414  79.672  1.00  0.050          H  
ATOM    248  HA  ASP A  19      -5.842   2.438  82.447  1.00  0.100          H  
ATOM    249 1HB  ASP A  19      -3.818   1.283  81.568  1.00  0.120          H  
ATOM    250 2HB  ASP A  19      -5.318   0.810  80.771  1.00  0.120          H  
ATOM    251  N   ARG A  20      -4.709   5.165  81.844  1.00  0.150          N  
ATOM    252  CA  ARG A  20      -3.845   6.231  82.330  1.00  0.140          C  
ATOM    253  C   ARG A  20      -4.626   7.309  83.080  1.00  0.130          C  
ATOM    254  O   ARG A  20      -5.813   7.547  82.824  1.00  0.190          O  
ATOM    255  CB  ARG A  20      -3.079   6.882  81.185  1.00  0.200          C  
ATOM    256  CG  ARG A  20      -2.155   5.944  80.422  1.00  0.200          C  
ATOM    257  CD  ARG A  20      -1.296   6.659  79.448  1.00  0.200          C  
ATOM    258  NE  ARG A  20      -0.476   5.730  78.673  1.00  0.200          N  
ATOM    259  CZ  ARG A  20       0.416   6.071  77.715  1.00  0.200          C  
ATOM    260  NH1 ARG A  20       0.633   7.340  77.404  1.00  0.200          N  
ATOM    261  NH2 ARG A  20       1.077   5.112  77.079  1.00  0.200          N  
ATOM    262  H   ARG A  20      -5.583   5.400  81.356  1.00  0.180          H  
ATOM    263  HA  ARG A  20      -3.123   5.803  83.025  1.00  0.170          H  
ATOM    264 1HB  ARG A  20      -3.786   7.305  80.473  1.00  0.240          H  
ATOM    265 2HB  ARG A  20      -2.470   7.703  81.575  1.00  0.240          H  
ATOM    266 1HG  ARG A  20      -1.521   5.427  81.123  1.00  0.240          H  
ATOM    267 2HG  ARG A  20      -2.752   5.213  79.873  1.00  0.240          H  
ATOM    268 1HD  ARG A  20      -1.912   7.240  78.762  1.00  0.240          H  
ATOM    269 2HD  ARG A  20      -0.630   7.322  79.999  1.00  0.240          H  
ATOM    270  HE  ARG A  20      -0.597   4.739  78.867  1.00  0.240          H  
ATOM    271 1HH1 ARG A  20       0.140   8.099  77.902  1.00  0.240          H  
ATOM    272 2HH1 ARG A  20       1.298   7.580  76.688  1.00  0.240          H  
ATOM    273 1HH2 ARG A  20       0.911   4.139  77.321  1.00  0.240          H  
ATOM    274 2HH2 ARG A  20       1.742   5.344  76.359  1.00  0.240          H  
ATOM    275  N   VAL A  21      -3.941   7.975  83.999  1.00  0.090          N  
ATOM    276  CA  VAL A  21      -4.527   9.114  84.695  1.00  0.100          C  
ATOM    277  C   VAL A  21      -3.590  10.303  84.634  1.00  0.080          C  
ATOM    278  O   VAL A  21      -2.380  10.169  84.818  1.00  0.060          O  
ATOM    279  CB  VAL A  21      -4.917   8.771  86.168  1.00  0.140          C  
ATOM    280  CG1 VAL A  21      -3.725   8.313  86.984  1.00  0.140          C  
ATOM    281  CG2 VAL A  21      -5.554  10.008  86.862  1.00  0.140          C  
ATOM    282  H   VAL A  21      -2.965   7.705  84.151  1.00  0.110          H  
ATOM    283  HA  VAL A  21      -5.442   9.386  84.180  1.00  0.120          H  
ATOM    284  HB  VAL A  21      -5.629   7.963  86.141  1.00  0.160          H  
ATOM    285 1HG1 VAL A  21      -4.051   8.058  87.992  1.00  0.160          H  
ATOM    286 2HG1 VAL A  21      -3.285   7.435  86.514  1.00  0.160          H  
ATOM    287 3HG1 VAL A  21      -2.993   9.111  87.039  1.00  0.160          H  
ATOM    288 1HG2 VAL A  21      -5.840   9.744  87.868  1.00  0.160          H  
ATOM    289 2HG2 VAL A  21      -4.849  10.830  86.909  1.00  0.160          H  
ATOM    290 3HG2 VAL A  21      -6.433  10.325  86.320  1.00  0.160          H  
ATOM    291  N   ILE A  22      -4.139  11.469  84.357  1.00  0.090          N  
ATOM    292  CA  ILE A  22      -3.317  12.661  84.351  1.00  0.040          C  
ATOM    293  C   ILE A  22      -3.718  13.544  85.506  1.00  0.070          C  
ATOM    294  O   ILE A  22      -4.876  13.961  85.635  1.00  0.090          O  
ATOM    295  CB  ILE A  22      -3.425  13.445  83.032  1.00  0.080          C  
ATOM    296  CG1 ILE A  22      -2.993  12.548  81.867  1.00  0.080          C  
ATOM    297  CG2 ILE A  22      -2.528  14.701  83.124  1.00  0.080          C  
ATOM    298  CD1 ILE A  22      -3.314  13.088  80.502  1.00  0.080          C  
ATOM    299  H   ILE A  22      -5.149  11.507  84.184  1.00  0.110          H  
ATOM    300  HA  ILE A  22      -2.278  12.383  84.500  1.00  0.050          H  
ATOM    301  HB  ILE A  22      -4.421  13.747  82.864  1.00  0.090          H  
ATOM    302 1HG1 ILE A  22      -1.927  12.404  81.929  1.00  0.090          H  
ATOM    303 2HG1 ILE A  22      -3.481  11.581  81.965  1.00  0.090          H  
ATOM    304 1HG2 ILE A  22      -2.582  15.281  82.210  1.00  0.090          H  
ATOM    305 2HG2 ILE A  22      -2.847  15.343  83.945  1.00  0.090          H  
ATOM    306 3HG2 ILE A  22      -1.491  14.398  83.293  1.00  0.090          H  
ATOM    307 1HD1 ILE A  22      -2.968  12.376  79.749  1.00  0.090          H  
ATOM    308 2HD1 ILE A  22      -4.394  13.219  80.411  1.00  0.090          H  
ATOM    309 3HD1 ILE A  22      -2.820  14.039  80.341  1.00  0.090          H  
ATOM    310  N   THR A  23      -2.749  13.839  86.356  1.00  0.070          N  
ATOM    311  CA  THR A  23      -3.016  14.671  87.509  1.00  0.120          C  
ATOM    312  C   THR A  23      -2.290  15.991  87.355  1.00  0.170          C  
ATOM    313  O   THR A  23      -1.070  16.012  87.133  1.00  0.340          O  
ATOM    314  CB  THR A  23      -2.497  14.006  88.791  1.00  0.150          C  
ATOM    315  OG1 THR A  23      -1.073  13.791  88.643  1.00  0.150          O  
ATOM    316  CG2 THR A  23      -3.197  12.667  89.052  1.00  0.150          C  
ATOM    317  H   THR A  23      -1.805  13.473  86.190  1.00  0.080          H  
ATOM    318  HA  THR A  23      -4.085  14.866  87.593  1.00  0.140          H  
ATOM    319  HB  THR A  23      -2.672  14.674  89.634  1.00  0.180          H  
ATOM    320  HG1 THR A  23      -0.655  14.653  88.456  1.00  0.180          H  
ATOM    321 1HG2 THR A  23      -2.797  12.237  89.963  1.00  0.180          H  
ATOM    322 2HG2 THR A  23      -4.270  12.833  89.164  1.00  0.180          H  
ATOM    323 3HG2 THR A  23      -3.018  11.990  88.220  1.00  0.180          H  
ATOM    324  N   THR A  24      -3.011  17.086  87.571  1.00  0.070          N  
ATOM    325  CA  THR A  24      -2.429  18.417  87.456  1.00  0.100          C  
ATOM    326  C   THR A  24      -2.707  19.221  88.698  1.00  0.070          C  
ATOM    327  O   THR A  24      -3.848  19.296  89.166  1.00  0.050          O  
ATOM    328  CB  THR A  24      -2.987  19.190  86.235  1.00  0.130          C  
ATOM    329  OG1 THR A  24      -2.725  18.457  85.048  1.00  0.130          O  
ATOM    330  CG2 THR A  24      -2.292  20.568  86.119  1.00  0.130          C  
ATOM    331  H   THR A  24      -4.010  16.987  87.778  1.00  0.080          H  
ATOM    332  HA  THR A  24      -1.352  18.328  87.352  1.00  0.120          H  
ATOM    333  HB  THR A  24      -4.064  19.327  86.339  1.00  0.150          H  
ATOM    334  HG1 THR A  24      -3.203  18.858  84.311  1.00  0.150          H  
ATOM    335 1HG2 THR A  24      -2.681  21.082  85.246  1.00  0.150          H  
ATOM    336 2HG2 THR A  24      -2.484  21.177  86.997  1.00  0.150          H  
ATOM    337 3HG2 THR A  24      -1.219  20.425  86.006  1.00  0.150          H  
ATOM    338  N   SER A  25      -1.685  19.884  89.208  1.00  0.080          N  
ATOM    339  CA  SER A  25      -1.907  20.765  90.338  1.00  0.050          C  
ATOM    340  C   SER A  25      -1.298  22.132  90.073  1.00  0.050          C  
ATOM    341  O   SER A  25      -0.237  22.233  89.455  1.00  0.050          O  
ATOM    342  CB  SER A  25      -1.312  20.174  91.590  1.00  0.080          C  
ATOM    343  OG  SER A  25      -1.902  18.945  91.934  1.00  0.080          O  
ATOM    344  H   SER A  25      -0.751  19.751  88.810  1.00  0.100          H  
ATOM    345  HA  SER A  25      -2.972  20.894  90.487  1.00  0.060          H  
ATOM    346 1HB  SER A  25      -0.236  20.044  91.461  1.00  0.100          H  
ATOM    347 2HB  SER A  25      -1.474  20.880  92.390  1.00  0.100          H  
ATOM    348  HG  SER A  25      -1.337  18.567  92.644  1.00  0.100          H  
ATOM    349  N   THR A  26      -1.961  23.184  90.557  1.00  0.060          N  
ATOM    350  CA  THR A  26      -1.450  24.556  90.469  1.00  0.060          C  
ATOM    351  C   THR A  26      -1.447  25.164  91.851  1.00  0.060          C  
ATOM    352  O   THR A  26      -2.440  25.064  92.572  1.00  0.080          O  
ATOM    353  CB  THR A  26      -2.260  25.480  89.517  1.00  0.080          C  
ATOM    354  OG1 THR A  26      -2.234  24.976  88.162  1.00  0.080          O  
ATOM    355  CG2 THR A  26      -1.709  26.954  89.545  1.00  0.080          C  
ATOM    356  H   THR A  26      -2.833  23.026  91.039  1.00  0.070          H  
ATOM    357  HA  THR A  26      -0.430  24.526  90.114  1.00  0.070          H  
ATOM    358  HB  THR A  26      -3.275  25.481  89.841  1.00  0.100          H  
ATOM    359  HG1 THR A  26      -1.300  24.939  87.849  1.00  0.100          H  
ATOM    360 1HG2 THR A  26      -2.296  27.580  88.892  1.00  0.100          H  
ATOM    361 2HG2 THR A  26      -1.759  27.367  90.549  1.00  0.100          H  
ATOM    362 3HG2 THR A  26      -0.670  26.952  89.206  1.00  0.100          H  
ATOM    363  N   ARG A  27      -0.328  25.778  92.225  1.00  0.050          N  
ATOM    364  CA  ARG A  27      -0.202  26.405  93.533  1.00  0.050          C  
ATOM    365  C   ARG A  27       0.491  27.758  93.523  1.00  0.040          C  
ATOM    366  O   ARG A  27       1.306  28.057  92.648  1.00  0.040          O  
ATOM    367  CB  ARG A  27       0.538  25.488  94.453  1.00  0.070          C  
ATOM    368  CG  ARG A  27      -0.181  24.231  94.721  1.00  0.070          C  
ATOM    369  CD  ARG A  27       0.533  23.470  95.629  1.00  0.070          C  
ATOM    370  NE  ARG A  27      -0.139  22.267  96.019  1.00  0.070          N  
ATOM    371  CZ  ARG A  27      -0.179  21.123  95.332  1.00  0.070          C  
ATOM    372  NH1 ARG A  27       0.387  20.967  94.189  1.00  0.070          N  
ATOM    373  NH2 ARG A  27      -0.797  20.114  95.821  1.00  0.070          N  
ATOM    374  H   ARG A  27       0.454  25.786  91.563  1.00  0.060          H  
ATOM    375  HA  ARG A  27      -1.207  26.549  93.937  1.00  0.060          H  
ATOM    376 1HB  ARG A  27       1.498  25.232  94.010  1.00  0.080          H  
ATOM    377 2HB  ARG A  27       0.728  25.994  95.403  1.00  0.080          H  
ATOM    378 1HG  ARG A  27      -1.154  24.465  95.122  1.00  0.080          H  
ATOM    379 2HG  ARG A  27      -0.285  23.655  93.812  1.00  0.080          H  
ATOM    380 1HD  ARG A  27       1.495  23.244  95.248  1.00  0.080          H  
ATOM    381 2HD  ARG A  27       0.619  24.088  96.484  1.00  0.080          H  
ATOM    382  HE  ARG A  27      -0.576  22.233  96.943  1.00  0.080          H  
ATOM    383 1HH1 ARG A  27       0.874  21.720  93.745  1.00  0.080          H  
ATOM    384 2HH1 ARG A  27       0.321  20.033  93.759  1.00  0.080          H  
ATOM    385 1HH2 ARG A  27      -1.215  20.190  96.751  1.00  0.080          H  
ATOM    386 2HH2 ARG A  27      -0.804  19.254  95.278  1.00  0.080          H  
ATOM    387  N   THR A  28       0.179  28.570  94.526  1.00  0.050          N  
ATOM    388  CA  THR A  28       0.801  29.874  94.721  1.00  0.050          C  
ATOM    389  C   THR A  28       2.082  29.710  95.544  1.00  0.040          C  
ATOM    390  O   THR A  28       2.098  28.956  96.524  1.00  0.040          O  
ATOM    391  CB  THR A  28      -0.178  30.834  95.445  1.00  0.070          C  
ATOM    392  OG1 THR A  28      -1.386  30.961  94.677  1.00  0.070          O  
ATOM    393  CG2 THR A  28       0.444  32.226  95.562  1.00  0.070          C  
ATOM    394  H   THR A  28      -0.524  28.274  95.197  1.00  0.060          H  
ATOM    395  HA  THR A  28       1.067  30.299  93.751  1.00  0.060          H  
ATOM    396  HB  THR A  28      -0.414  30.441  96.433  1.00  0.080          H  
ATOM    397  HG1 THR A  28      -2.062  31.386  95.218  1.00  0.080          H  
ATOM    398 1HG2 THR A  28      -0.259  32.891  96.057  1.00  0.080          H  
ATOM    399 2HG2 THR A  28       1.357  32.202  96.130  1.00  0.080          H  
ATOM    400 3HG2 THR A  28       0.661  32.605  94.561  1.00  0.080          H  
ATOM    401  N   TRP A  29       3.142  30.409  95.153  1.00  0.030          N  
ATOM    402  CA  TRP A  29       4.405  30.345  95.874  1.00  0.020          C  
ATOM    403  C   TRP A  29       5.046  31.699  96.112  1.00  0.020          C  
ATOM    404  O   TRP A  29       4.802  32.673  95.387  1.00  0.030          O  
ATOM    405  CB  TRP A  29       5.425  29.475  95.124  1.00  0.030          C  
ATOM    406  CG  TRP A  29       5.806  29.945  93.729  1.00  0.030          C  
ATOM    407  CD1 TRP A  29       5.221  29.533  92.594  1.00  0.030          C  
ATOM    408  CD2 TRP A  29       6.813  30.916  93.313  1.00  0.030          C  
ATOM    409  NE1 TRP A  29       5.789  30.155  91.508  1.00  0.030          N  
ATOM    410  CE2 TRP A  29       6.746  30.998  91.930  1.00  0.030          C  
ATOM    411  CE3 TRP A  29       7.736  31.710  93.986  1.00  0.030          C  
ATOM    412  CZ2 TRP A  29       7.550  31.829  91.215  1.00  0.030          C  
ATOM    413  CZ3 TRP A  29       8.533  32.566  93.259  1.00  0.030          C  
ATOM    414  CH2 TRP A  29       8.443  32.627  91.911  1.00  0.030          C  
ATOM    415  H   TRP A  29       3.067  30.987  94.314  1.00  0.040          H  
ATOM    416  HA  TRP A  29       4.212  29.889  96.838  1.00  0.020          H  
ATOM    417 1HB  TRP A  29       6.312  29.357  95.723  1.00  0.040          H  
ATOM    418 2HB  TRP A  29       4.995  28.515  94.999  1.00  0.040          H  
ATOM    419  HD1 TRP A  29       4.413  28.825  92.549  1.00  0.040          H  
ATOM    420  HE1 TRP A  29       5.507  30.029  90.532  1.00  0.040          H  
ATOM    421  HE3 TRP A  29       7.816  31.667  95.053  1.00  0.040          H  
ATOM    422  HZ2 TRP A  29       7.490  31.874  90.144  1.00  0.040          H  
ATOM    423  HZ3 TRP A  29       9.233  33.195  93.788  1.00  0.040          H  
ATOM    424  HH2 TRP A  29       9.090  33.318  91.369  1.00  0.040          H  
ATOM    425  N   ALA A  30       5.938  31.734  97.107  1.00  0.010          N  
ATOM    426  CA  ALA A  30       6.743  32.928  97.355  1.00  0.010          C  
ATOM    427  C   ALA A  30       8.198  32.568  97.658  1.00  0.010          C  
ATOM    428  O   ALA A  30       8.503  31.598  98.356  1.00  0.020          O  
ATOM    429  CB  ALA A  30       6.152  33.719  98.497  1.00  0.010          C  
ATOM    430  H   ALA A  30       6.009  30.906  97.711  1.00  0.010          H  
ATOM    431  HA  ALA A  30       6.735  33.539  96.459  1.00  0.010          H  
ATOM    432 1HB  ALA A  30       6.746  34.622  98.659  1.00  0.020          H  
ATOM    433 2HB  ALA A  30       5.127  33.992  98.257  1.00  0.020          H  
ATOM    434 3HB  ALA A  30       6.159  33.116  99.381  1.00  0.020          H  
ATOM    435  N   LEU A  31       9.103  33.367  97.113  1.00  0.010          N  
ATOM    436  CA  LEU A  31      10.533  33.175  97.273  1.00  0.010          C  
ATOM    437  C   LEU A  31      11.228  34.410  97.861  1.00  0.010          C  
ATOM    438  O   LEU A  31      11.250  35.473  97.224  1.00  0.010          O  
ATOM    439  CB  LEU A  31      11.121  32.927  95.888  1.00  0.010          C  
ATOM    440  CG  LEU A  31      12.642  32.746  95.718  1.00  0.010          C  
ATOM    441  CD1 LEU A  31      13.153  31.441  96.369  1.00  0.010          C  
ATOM    442  CD2 LEU A  31      12.899  32.758  94.279  1.00  0.010          C  
ATOM    443  H   LEU A  31       8.772  34.139  96.536  1.00  0.010          H  
ATOM    444  HA  LEU A  31      10.677  32.294  97.881  1.00  0.010          H  
ATOM    445 1HB  LEU A  31      10.649  32.031  95.485  1.00  0.020          H  
ATOM    446 2HB  LEU A  31      10.835  33.768  95.263  1.00  0.020          H  
ATOM    447  HG  LEU A  31      13.171  33.578  96.189  1.00  0.020          H  
ATOM    448 1HD1 LEU A  31      14.231  31.356  96.208  1.00  0.020          H  
ATOM    449 2HD1 LEU A  31      12.959  31.440  97.423  1.00  0.020          H  
ATOM    450 3HD1 LEU A  31      12.662  30.598  95.914  1.00  0.020          H  
ATOM    451 1HD2 LEU A  31      13.953  32.643  94.093  1.00  0.020          H  
ATOM    452 2HD2 LEU A  31      12.348  31.935  93.867  1.00  0.020          H  
ATOM    453 3HD2 LEU A  31      12.551  33.693  93.840  1.00  0.020          H  
ATOM    454  N   PRO A  32      11.809  34.325  99.063  1.00  0.010          N  
ATOM    455  CA  PRO A  32      12.551  35.370  99.718  1.00  0.020          C  
ATOM    456  C   PRO A  32      13.917  35.332  99.085  1.00  0.010          C  
ATOM    457  O   PRO A  32      14.239  34.342  98.430  1.00  0.010          O  
ATOM    458  CB  PRO A  32      12.556  34.926 101.177  1.00  0.030          C  
ATOM    459  CG  PRO A  32      12.591  33.433 101.084  1.00  0.030          C  
ATOM    460  CD  PRO A  32      11.761  33.082  99.851  1.00  0.030          C  
ATOM    461  HA  PRO A  32      12.060  36.345  99.570  1.00  0.020          H  
ATOM    462 1HB  PRO A  32      13.446  35.335 101.687  1.00  0.040          H  
ATOM    463 2HB  PRO A  32      11.672  35.314 101.701  1.00  0.040          H  
ATOM    464 1HG  PRO A  32      13.635  33.110 100.980  1.00  0.040          H  
ATOM    465 2HG  PRO A  32      12.207  32.969 102.006  1.00  0.040          H  
ATOM    466 1HD  PRO A  32      12.280  32.269  99.347  1.00  0.040          H  
ATOM    467 2HD  PRO A  32      10.750  32.827 100.110  1.00  0.040          H  
ATOM    468  N   THR A  33      14.723  36.339  99.286  1.00  0.010          N  
ATOM    469  CA  THR A  33      16.109  36.236  98.868  1.00  0.010          C  
ATOM    470  C   THR A  33      16.907  35.526  99.944  1.00  0.010          C  
ATOM    471  O   THR A  33      16.926  35.984 101.090  1.00  0.020          O  
ATOM    472  CB  THR A  33      16.673  37.633  98.599  1.00  0.010          C  
ATOM    473  OG1 THR A  33      15.946  38.212  97.505  1.00  0.010          O  
ATOM    474  CG2 THR A  33      18.156  37.597  98.309  1.00  0.010          C  
ATOM    475  H   THR A  33      14.407  37.172  99.764  1.00  0.010          H  
ATOM    476  HA  THR A  33      16.163  35.646  97.952  1.00  0.010          H  
ATOM    477  HB  THR A  33      16.508  38.246  99.484  1.00  0.020          H  
ATOM    478  HG1 THR A  33      16.037  39.172  97.536  1.00  0.020          H  
ATOM    479 1HG2 THR A  33      18.502  38.607  98.150  1.00  0.020          H  
ATOM    480 2HG2 THR A  33      18.701  37.172  99.151  1.00  0.020          H  
ATOM    481 3HG2 THR A  33      18.339  36.994  97.421  1.00  0.020          H  
ATOM    482  N   TYR A  34      17.591  34.427  99.606  1.00  0.010          N  
ATOM    483  CA  TYR A  34      18.320  33.744 100.644  1.00  0.020          C  
ATOM    484  C   TYR A  34      19.746  34.252 100.697  1.00  0.020          C  
ATOM    485  O   TYR A  34      20.293  34.693  99.677  1.00  0.020          O  
ATOM    486  CB  TYR A  34      18.279  32.235 100.459  1.00  0.020          C  
ATOM    487  CG  TYR A  34      16.925  31.592 100.688  1.00  0.020          C  
ATOM    488  CD1 TYR A  34      16.161  31.109  99.615  1.00  0.020          C  
ATOM    489  CD2 TYR A  34      16.450  31.478 101.981  1.00  0.020          C  
ATOM    490  CE1 TYR A  34      14.932  30.501  99.871  1.00  0.020          C  
ATOM    491  CE2 TYR A  34      15.237  30.886 102.227  1.00  0.020          C  
ATOM    492  CZ  TYR A  34      14.479  30.392 101.191  1.00  0.020          C  
ATOM    493  OH  TYR A  34      13.274  29.785 101.483  1.00  0.020          O  
ATOM    494  H   TYR A  34      17.619  34.034  98.657  1.00  0.010          H  
ATOM    495  HA  TYR A  34      17.855  33.970 101.603  1.00  0.020          H  
ATOM    496 1HB  TYR A  34      18.593  31.978  99.468  1.00  0.030          H  
ATOM    497 2HB  TYR A  34      18.978  31.802 101.138  1.00  0.030          H  
ATOM    498  HD1 TYR A  34      16.531  31.194  98.588  1.00  0.030          H  
ATOM    499  HD2 TYR A  34      17.045  31.853 102.812  1.00  0.030          H  
ATOM    500  HE1 TYR A  34      14.330  30.108  99.052  1.00  0.030          H  
ATOM    501  HE2 TYR A  34      14.876  30.795 103.251  1.00  0.030          H  
ATOM    502  HH  TYR A  34      12.844  29.474 100.661  1.00  0.030          H  
ATOM    503  N   ASN A  35      20.303  34.257 101.912  1.00  0.020          N  
ATOM    504  CA  ASN A  35      21.694  34.600 102.233  1.00  0.020          C  
ATOM    505  C   ASN A  35      22.106  35.987 101.758  1.00  0.030          C  
ATOM    506  O   ASN A  35      23.284  36.244 101.539  1.00  0.040          O  
ATOM    507  CB  ASN A  35      22.656  33.607 101.613  1.00  0.030          C  
ATOM    508  CG  ASN A  35      22.465  32.194 102.029  1.00  0.030          C  
ATOM    509  OD1 ASN A  35      21.677  31.847 102.933  1.00  0.030          O  
ATOM    510  ND2 ASN A  35      23.227  31.349 101.400  1.00  0.030          N  
ATOM    511  H   ASN A  35      19.728  33.925 102.678  1.00  0.020          H  
ATOM    512  HA  ASN A  35      21.809  34.579 103.317  1.00  0.020          H  
ATOM    513 1HB  ASN A  35      22.557  33.650 100.526  1.00  0.030          H  
ATOM    514 2HB  ASN A  35      23.677  33.891 101.841  1.00  0.030          H  
ATOM    515 1HD2 ASN A  35      23.193  30.365 101.640  1.00  0.030          H  
ATOM    516 2HD2 ASN A  35      23.869  31.714 100.691  1.00  0.030          H  
ATOM    517  N   ASN A  36      21.154  36.874 101.551  1.00  0.030          N  
ATOM    518  CA  ASN A  36      21.439  38.207 101.023  1.00  0.030          C  
ATOM    519  C   ASN A  36      22.274  38.110  99.737  1.00  0.040          C  
ATOM    520  O   ASN A  36      23.156  38.941  99.512  1.00  0.050          O  
ATOM    521  CB  ASN A  36      22.150  39.090 102.042  1.00  0.040          C  
ATOM    522  CG  ASN A  36      22.067  40.587 101.691  1.00  0.040          C  
ATOM    523  OD1 ASN A  36      21.061  41.054 101.137  1.00  0.040          O  
ATOM    524  ND2 ASN A  36      23.100  41.334 102.014  1.00  0.040          N  
ATOM    525  H   ASN A  36      20.203  36.606 101.769  1.00  0.040          H  
ATOM    526  HA  ASN A  36      20.493  38.679 100.753  1.00  0.040          H  
ATOM    527 1HB  ASN A  36      21.714  38.933 103.028  1.00  0.050          H  
ATOM    528 2HB  ASN A  36      23.204  38.806 102.100  1.00  0.050          H  
ATOM    529 1HD2 ASN A  36      23.092  42.315 101.812  1.00  0.050          H  
ATOM    530 2HD2 ASN A  36      23.892  40.921 102.462  1.00  0.050          H  
ATOM    531  N   HIS A  37      21.949  37.131  98.872  1.00  0.040          N  
ATOM    532  CA  HIS A  37      22.606  36.875  97.584  1.00  0.040          C  
ATOM    533  C   HIS A  37      24.027  36.289  97.681  1.00  0.050          C  
ATOM    534  O   HIS A  37      24.726  36.217  96.667  1.00  0.050          O  
ATOM    535  CB  HIS A  37      22.717  38.160  96.731  1.00  0.060          C  
ATOM    536  CG  HIS A  37      21.433  38.893  96.465  1.00  0.060          C  
ATOM    537  ND1 HIS A  37      20.411  38.355  95.715  1.00  0.060          N  
ATOM    538  CD2 HIS A  37      21.027  40.127  96.830  1.00  0.060          C  
ATOM    539  CE1 HIS A  37      19.433  39.226  95.624  1.00  0.060          C  
ATOM    540  NE2 HIS A  37      19.778  40.320  96.287  1.00  0.060          N  
ATOM    541  H   HIS A  37      21.237  36.446  99.147  1.00  0.050          H  
ATOM    542  HA  HIS A  37      22.001  36.169  97.026  1.00  0.050          H  
ATOM    543 1HB  HIS A  37      23.431  38.853  97.165  1.00  0.070          H  
ATOM    544 2HB  HIS A  37      23.121  37.886  95.758  1.00  0.070          H  
ATOM    545  HD1 HIS A  37      20.259  37.384  95.559  1.00  0.070          H  
ATOM    546  HD2 HIS A  37      21.499  40.906  97.419  1.00  0.070          H  
ATOM    547  HE1 HIS A  37      18.528  38.980  95.056  1.00  0.070          H  
ATOM    548  N   LEU A  38      24.446  35.824  98.852  1.00  0.050          N  
ATOM    549  CA  LEU A  38      25.774  35.243  99.010  1.00  0.050          C  
ATOM    550  C   LEU A  38      25.816  33.727  99.134  1.00  0.050          C  
ATOM    551  O   LEU A  38      24.866  33.090  99.586  1.00  0.060          O  
ATOM    552  CB  LEU A  38      26.409  35.827 100.269  1.00  0.070          C  
ATOM    553  CG  LEU A  38      26.516  37.367 100.332  1.00  0.070          C  
ATOM    554  CD1 LEU A  38      27.046  37.746 101.691  1.00  0.070          C  
ATOM    555  CD2 LEU A  38      27.430  37.897  99.214  1.00  0.070          C  
ATOM    556  H   LEU A  38      23.859  35.917  99.682  1.00  0.060          H  
ATOM    557  HA  LEU A  38      26.366  35.506  98.139  1.00  0.060          H  
ATOM    558 1HB  LEU A  38      25.807  35.510 101.118  1.00  0.080          H  
ATOM    559 2HB  LEU A  38      27.408  35.404 100.386  1.00  0.080          H  
ATOM    560  HG  LEU A  38      25.519  37.808 100.223  1.00  0.080          H  
ATOM    561 1HD1 LEU A  38      27.107  38.831 101.764  1.00  0.080          H  
ATOM    562 2HD1 LEU A  38      26.366  37.370 102.456  1.00  0.080          H  
ATOM    563 3HD1 LEU A  38      28.034  37.313 101.834  1.00  0.080          H  
ATOM    564 1HD2 LEU A  38      27.492  38.983  99.285  1.00  0.080          H  
ATOM    565 2HD2 LEU A  38      28.427  37.469  99.320  1.00  0.080          H  
ATOM    566 3HD2 LEU A  38      27.023  37.634  98.240  1.00  0.080          H  
ATOM    567  N   TYR A  39      26.952  33.149  98.769  1.00  0.060          N  
ATOM    568  CA  TYR A  39      27.170  31.732  99.026  1.00  0.070          C  
ATOM    569  C   TYR A  39      27.821  31.642 100.387  1.00  0.060          C  
ATOM    570  O   TYR A  39      28.725  32.422 100.697  1.00  0.060          O  
ATOM    571  CB  TYR A  39      28.057  31.091  97.960  1.00  0.090          C  
ATOM    572  CG  TYR A  39      27.380  30.918  96.646  1.00  0.090          C  
ATOM    573  CD1 TYR A  39      27.405  31.927  95.710  1.00  0.090          C  
ATOM    574  CD2 TYR A  39      26.737  29.732  96.370  1.00  0.090          C  
ATOM    575  CE1 TYR A  39      26.780  31.750  94.507  1.00  0.090          C  
ATOM    576  CE2 TYR A  39      26.113  29.557  95.160  1.00  0.090          C  
ATOM    577  CZ  TYR A  39      26.134  30.561  94.244  1.00  0.090          C  
ATOM    578  OH  TYR A  39      25.519  30.398  93.062  1.00  0.090          O  
ATOM    579  H   TYR A  39      27.688  33.705  98.357  1.00  0.070          H  
ATOM    580  HA  TYR A  39      26.214  31.209  99.069  1.00  0.080          H  
ATOM    581 1HB  TYR A  39      28.947  31.700  97.810  1.00  0.110          H  
ATOM    582 2HB  TYR A  39      28.386  30.110  98.306  1.00  0.110          H  
ATOM    583  HD1 TYR A  39      27.917  32.864  95.925  1.00  0.110          H  
ATOM    584  HD2 TYR A  39      26.729  28.935  97.116  1.00  0.110          H  
ATOM    585  HE1 TYR A  39      26.790  32.546  93.762  1.00  0.110          H  
ATOM    586  HE2 TYR A  39      25.605  28.622  94.931  1.00  0.110          H  
ATOM    587  HH  TYR A  39      25.726  31.161  92.504  1.00  0.110          H  
ATOM    588  N   LYS A  40      27.355  30.711 101.204  1.00  0.060          N  
ATOM    589  CA  LYS A  40      27.896  30.544 102.545  1.00  0.050          C  
ATOM    590  C   LYS A  40      28.236  29.095 102.841  1.00  0.050          C  
ATOM    591  O   LYS A  40      27.685  28.182 102.228  1.00  0.060          O  
ATOM    592  CB  LYS A  40      26.906  31.089 103.578  1.00  0.070          C  
ATOM    593  CG  LYS A  40      26.652  32.600 103.457  1.00  0.070          C  
ATOM    594  CD  LYS A  40      25.745  33.115 104.567  1.00  0.070          C  
ATOM    595  CE  LYS A  40      25.528  34.625 104.451  1.00  0.070          C  
ATOM    596  NZ  LYS A  40      24.682  35.156 105.563  1.00  0.070          N  
ATOM    597  H   LYS A  40      26.595  30.110 100.868  1.00  0.070          H  
ATOM    598  HA  LYS A  40      28.821  31.116 102.620  1.00  0.060          H  
ATOM    599 1HB  LYS A  40      25.948  30.582 103.461  1.00  0.090          H  
ATOM    600 2HB  LYS A  40      27.271  30.876 104.584  1.00  0.090          H  
ATOM    601 1HG  LYS A  40      27.603  33.134 103.478  1.00  0.090          H  
ATOM    602 2HG  LYS A  40      26.168  32.804 102.497  1.00  0.090          H  
ATOM    603 1HD  LYS A  40      24.775  32.616 104.497  1.00  0.090          H  
ATOM    604 2HD  LYS A  40      26.183  32.889 105.538  1.00  0.090          H  
ATOM    605 1HE  LYS A  40      26.493  35.127 104.467  1.00  0.090          H  
ATOM    606 2HE  LYS A  40      25.037  34.844 103.504  1.00  0.090          H  
ATOM    607 1HZ  LYS A  40      24.563  36.154 105.446  1.00  0.090          H  
ATOM    608 2HZ  LYS A  40      23.778  34.706 105.550  1.00  0.090          H  
ATOM    609 3HZ  LYS A  40      25.135  34.973 106.449  1.00  0.090          H  
ATOM    610  N   GLN A  41      29.150  28.867 103.770  1.00  0.040          N  
ATOM    611  CA  GLN A  41      29.438  27.491 104.139  1.00  0.040          C  
ATOM    612  C   GLN A  41      28.480  27.010 105.219  1.00  0.030          C  
ATOM    613  O   GLN A  41      28.026  27.786 106.063  1.00  0.020          O  
ATOM    614  CB  GLN A  41      30.885  27.332 104.592  1.00  0.060          C  
ATOM    615  CG  GLN A  41      31.889  27.582 103.486  1.00  0.060          C  
ATOM    616  CD  GLN A  41      33.311  27.395 103.938  1.00  0.060          C  
ATOM    617  OE1 GLN A  41      33.550  27.018 105.087  1.00  0.060          O  
ATOM    618  NE2 GLN A  41      34.262  27.654 103.053  1.00  0.060          N  
ATOM    619  H   GLN A  41      29.609  29.635 104.242  1.00  0.050          H  
ATOM    620  HA  GLN A  41      29.299  26.854 103.266  1.00  0.050          H  
ATOM    621 1HB  GLN A  41      31.092  28.015 105.412  1.00  0.070          H  
ATOM    622 2HB  GLN A  41      31.031  26.314 104.961  1.00  0.070          H  
ATOM    623 1HG  GLN A  41      31.693  26.867 102.698  1.00  0.070          H  
ATOM    624 2HG  GLN A  41      31.769  28.596 103.110  1.00  0.070          H  
ATOM    625 1HE2 GLN A  41      35.225  27.545 103.307  1.00  0.070          H  
ATOM    626 2HE2 GLN A  41      34.026  27.965 102.132  1.00  0.070          H  
ATOM    627  N   ILE A  42      28.225  25.713 105.192  1.00  0.040          N  
ATOM    628  CA  ILE A  42      27.419  24.986 106.160  1.00  0.040          C  
ATOM    629  C   ILE A  42      28.324  24.096 106.971  1.00  0.050          C  
ATOM    630  O   ILE A  42      29.109  23.334 106.416  1.00  0.050          O  
ATOM    631  CB  ILE A  42      26.359  24.065 105.492  1.00  0.060          C  
ATOM    632  CG1 ILE A  42      25.366  24.879 104.673  1.00  0.060          C  
ATOM    633  CG2 ILE A  42      25.665  23.189 106.536  1.00  0.060          C  
ATOM    634  CD1 ILE A  42      24.433  24.014 103.789  1.00  0.060          C  
ATOM    635  H   ILE A  42      28.646  25.199 104.423  1.00  0.050          H  
ATOM    636  HA  ILE A  42      26.929  25.693 106.827  1.00  0.050          H  
ATOM    637  HB  ILE A  42      26.852  23.408 104.806  1.00  0.070          H  
ATOM    638 1HG1 ILE A  42      24.761  25.488 105.338  1.00  0.070          H  
ATOM    639 2HG1 ILE A  42      25.933  25.544 104.028  1.00  0.070          H  
ATOM    640 1HG2 ILE A  42      24.958  22.522 106.068  1.00  0.070          H  
ATOM    641 2HG2 ILE A  42      26.395  22.588 107.044  1.00  0.070          H  
ATOM    642 3HG2 ILE A  42      25.141  23.818 107.256  1.00  0.070          H  
ATOM    643 1HD1 ILE A  42      23.772  24.660 103.216  1.00  0.070          H  
ATOM    644 2HD1 ILE A  42      25.029  23.412 103.102  1.00  0.070          H  
ATOM    645 3HD1 ILE A  42      23.826  23.358 104.392  1.00  0.070          H  
ATOM    646  N   SER A  43      28.212  24.147 108.278  1.00  0.040          N  
ATOM    647  CA  SER A  43      29.022  23.249 109.068  1.00  0.050          C  
ATOM    648  C   SER A  43      28.351  22.898 110.371  1.00  0.050          C  
ATOM    649  O   SER A  43      27.500  23.635 110.881  1.00  0.050          O  
ATOM    650  CB  SER A  43      30.384  23.866 109.329  1.00  0.070          C  
ATOM    651  OG  SER A  43      30.275  25.031 110.110  1.00  0.070          O  
ATOM    652  H   SER A  43      27.583  24.797 108.729  1.00  0.050          H  
ATOM    653  HA  SER A  43      29.165  22.322 108.513  1.00  0.060          H  
ATOM    654 1HB  SER A  43      31.014  23.137 109.846  1.00  0.080          H  
ATOM    655 2HB  SER A  43      30.868  24.099 108.382  1.00  0.080          H  
ATOM    656  HG  SER A  43      31.174  25.331 110.256  1.00  0.080          H  
ATOM    657  N   SER A  44      28.746  21.754 110.905  1.00  0.050          N  
ATOM    658  CA  SER A  44      28.303  21.309 112.210  1.00  0.060          C  
ATOM    659  C   SER A  44      29.037  22.091 113.277  1.00  0.050          C  
ATOM    660  O   SER A  44      30.067  22.715 113.001  1.00  0.050          O  
ATOM    661  CB  SER A  44      28.546  19.830 112.351  1.00  0.080          C  
ATOM    662  OG  SER A  44      29.921  19.532 112.321  1.00  0.080          O  
ATOM    663  H   SER A  44      29.401  21.176 110.371  1.00  0.060          H  
ATOM    664  HA  SER A  44      27.234  21.502 112.310  1.00  0.070          H  
ATOM    665 1HB  SER A  44      28.107  19.464 113.281  1.00  0.100          H  
ATOM    666 2HB  SER A  44      28.053  19.323 111.547  1.00  0.100          H  
ATOM    667  HG  SER A  44      30.235  19.631 113.235  1.00  0.100          H  
ATOM    668  N   GLN A  45      28.540  22.042 114.502  1.00  0.070          N  
ATOM    669  CA  GLN A  45      29.208  22.735 115.590  1.00  0.080          C  
ATOM    670  C   GLN A  45      30.315  21.877 116.185  1.00  0.080          C  
ATOM    671  O   GLN A  45      30.278  20.648 116.116  1.00  0.070          O  
ATOM    672  CB  GLN A  45      28.199  23.180 116.667  1.00  0.110          C  
ATOM    673  CG  GLN A  45      27.587  22.076 117.523  1.00  0.110          C  
ATOM    674  CD  GLN A  45      26.386  21.431 116.903  1.00  0.110          C  
ATOM    675  OE1 GLN A  45      26.291  21.327 115.671  1.00  0.110          O  
ATOM    676  NE2 GLN A  45      25.464  20.981 117.739  1.00  0.110          N  
ATOM    677  H   GLN A  45      27.675  21.529 114.676  1.00  0.080          H  
ATOM    678  HA  GLN A  45      29.672  23.634 115.184  1.00  0.100          H  
ATOM    679 1HB  GLN A  45      28.683  23.885 117.340  1.00  0.130          H  
ATOM    680 2HB  GLN A  45      27.378  23.712 116.184  1.00  0.130          H  
ATOM    681 1HG  GLN A  45      28.311  21.315 117.690  1.00  0.130          H  
ATOM    682 2HG  GLN A  45      27.281  22.504 118.475  1.00  0.130          H  
ATOM    683 1HE2 GLN A  45      24.640  20.537 117.383  1.00  0.130          H  
ATOM    684 2HE2 GLN A  45      25.586  21.081 118.728  1.00  0.130          H  
ATOM    685  N   SER A  46      31.287  22.524 116.820  1.00  0.110          N  
ATOM    686  CA  SER A  46      32.398  21.835 117.475  1.00  0.130          C  
ATOM    687  C   SER A  46      31.965  20.950 118.642  1.00  0.140          C  
ATOM    688  O   SER A  46      32.685  20.036 119.041  1.00  0.160          O  
ATOM    689  CB  SER A  46      33.393  22.857 117.975  1.00  0.170          C  
ATOM    690  OG  SER A  46      32.826  23.638 118.992  1.00  0.170          O  
ATOM    691  H   SER A  46      31.277  23.535 116.849  1.00  0.130          H  
ATOM    692  HA  SER A  46      32.887  21.203 116.733  1.00  0.160          H  
ATOM    693 1HB  SER A  46      34.277  22.346 118.355  1.00  0.210          H  
ATOM    694 2HB  SER A  46      33.709  23.495 117.152  1.00  0.210          H  
ATOM    695  HG  SER A  46      33.526  24.229 119.294  1.00  0.210          H  
ATOM    696  N   GLY A  47      30.779  21.215 119.181  1.00  0.160          N  
ATOM    697  CA  GLY A  47      30.238  20.448 120.294  1.00  0.190          C  
ATOM    698  C   GLY A  47      29.417  19.236 119.840  1.00  0.120          C  
ATOM    699  O   GLY A  47      28.840  18.532 120.673  1.00  0.120          O  
ATOM    700  H   GLY A  47      30.256  21.986 118.801  1.00  0.190          H  
ATOM    701 1HA  GLY A  47      31.058  20.111 120.927  1.00  0.230          H  
ATOM    702 2HA  GLY A  47      29.615  21.099 120.905  1.00  0.230          H  
ATOM    703  N   ALA A  48      29.321  19.021 118.527  1.00  0.090          N  
ATOM    704  CA  ALA A  48      28.547  17.928 117.955  1.00  0.130          C  
ATOM    705  C   ALA A  48      29.277  16.597 118.100  1.00  0.220          C  
ATOM    706  O   ALA A  48      30.512  16.539 118.067  1.00  0.250          O  
ATOM    707  CB  ALA A  48      28.269  18.203 116.484  1.00  0.170          C  
ATOM    708  H   ALA A  48      29.820  19.632 117.877  1.00  0.110          H  
ATOM    709  HA  ALA A  48      27.602  17.854 118.492  1.00  0.160          H  
ATOM    710 1HB  ALA A  48      27.684  17.391 116.055  1.00  0.200          H  
ATOM    711 2HB  ALA A  48      27.735  19.120 116.374  1.00  0.200          H  
ATOM    712 3HB  ALA A  48      29.211  18.288 115.965  1.00  0.200          H  
ATOM    713  N   SER A  49      28.503  15.512 118.208  1.00  0.360          N  
ATOM    714  CA  SER A  49      29.030  14.147 118.217  1.00  0.520          C  
ATOM    715  C   SER A  49      29.324  13.693 116.788  1.00  0.260          C  
ATOM    716  O   SER A  49      28.754  14.251 115.854  1.00  0.680          O  
ATOM    717  CB  SER A  49      28.022  13.241 118.903  1.00  0.660          C  
ATOM    718  OG  SER A  49      26.831  13.135 118.152  1.00  0.660          O  
ATOM    719  H   SER A  49      27.503  15.626 118.276  1.00  0.430          H  
ATOM    720  HA  SER A  49      29.962  14.135 118.784  1.00  0.620          H  
ATOM    721 1HB  SER A  49      28.447  12.250 119.054  1.00  0.800          H  
ATOM    722 2HB  SER A  49      27.794  13.653 119.884  1.00  0.800          H  
ATOM    723  HG  SER A  49      26.900  12.284 117.651  1.00  0.800          H  
ATOM    724  N   ASN A  50      30.102  12.616 116.612  1.00  0.340          N  
ATOM    725  CA  ASN A  50      30.545  12.177 115.275  1.00  0.350          C  
ATOM    726  C   ASN A  50      29.462  11.960 114.218  1.00  0.170          C  
ATOM    727  O   ASN A  50      29.626  12.352 113.059  1.00  0.220          O  
ATOM    728  CB  ASN A  50      31.346  10.898 115.396  1.00  0.490          C  
ATOM    729  CG  ASN A  50      32.694  11.098 116.025  1.00  0.490          C  
ATOM    730  OD1 ASN A  50      33.209  12.213 116.153  1.00  0.490          O  
ATOM    731  ND2 ASN A  50      33.288  10.010 116.430  1.00  0.490          N  
ATOM    732  H   ASN A  50      30.480  12.158 117.428  1.00  0.410          H  
ATOM    733  HA  ASN A  50      31.200  12.942 114.882  1.00  0.420          H  
ATOM    734 1HB  ASN A  50      30.785  10.175 115.990  1.00  0.580          H  
ATOM    735 2HB  ASN A  50      31.482  10.466 114.404  1.00  0.580          H  
ATOM    736 1HD2 ASN A  50      34.191  10.063 116.859  1.00  0.580          H  
ATOM    737 2HD2 ASN A  50      32.847   9.119 116.309  1.00  0.580          H  
ATOM    738  N   ASP A  51      28.331  11.400 114.599  1.00  0.410          N  
ATOM    739  CA  ASP A  51      27.246  11.127 113.668  1.00  0.530          C  
ATOM    740  C   ASP A  51      26.554  12.393 113.169  1.00  0.400          C  
ATOM    741  O   ASP A  51      25.797  12.361 112.192  1.00  0.580          O  
ATOM    742  CB  ASP A  51      26.276  10.167 114.350  1.00  0.690          C  
ATOM    743  CG  ASP A  51      25.840  10.704 115.720  1.00  0.690          C  
ATOM    744  OD1 ASP A  51      26.760  10.931 116.518  1.00  0.690          O  
ATOM    745  OD2 ASP A  51      24.671  10.858 115.990  1.00  0.690          O  
ATOM    746  H   ASP A  51      28.193  11.126 115.576  1.00  0.490          H  
ATOM    747  HA  ASP A  51      27.669  10.615 112.804  1.00  0.640          H  
ATOM    748 1HB  ASP A  51      25.392  10.021 113.722  1.00  0.830          H  
ATOM    749 2HB  ASP A  51      26.741   9.191 114.481  1.00  0.830          H  
ATOM    750  N   ASN A  52      26.804  13.504 113.853  1.00  0.190          N  
ATOM    751  CA  ASN A  52      26.214  14.784 113.549  1.00  0.120          C  
ATOM    752  C   ASN A  52      27.229  15.741 112.952  1.00  0.110          C  
ATOM    753  O   ASN A  52      27.000  16.953 112.942  1.00  0.100          O  
ATOM    754  CB  ASN A  52      25.589  15.366 114.798  1.00  0.200          C  
ATOM    755  CG  ASN A  52      24.393  14.579 115.218  1.00  0.200          C  
ATOM    756  OD1 ASN A  52      23.358  14.618 114.537  1.00  0.200          O  
ATOM    757  ND2 ASN A  52      24.491  13.862 116.303  1.00  0.200          N  
ATOM    758  H   ASN A  52      27.478  13.474 114.621  1.00  0.230          H  
ATOM    759  HA  ASN A  52      25.432  14.637 112.805  1.00  0.140          H  
ATOM    760 1HB  ASN A  52      26.323  15.346 115.608  1.00  0.240          H  
ATOM    761 2HB  ASN A  52      25.302  16.402 114.629  1.00  0.240          H  
ATOM    762 1HD2 ASN A  52      23.720  13.297 116.601  1.00  0.240          H  
ATOM    763 2HD2 ASN A  52      25.345  13.830 116.840  1.00  0.240          H  
ATOM    764  N   HIS A  53      28.366  15.218 112.492  1.00  0.110          N  
ATOM    765  CA  HIS A  53      29.350  16.078 111.864  1.00  0.120          C  
ATOM    766  C   HIS A  53      29.040  16.271 110.393  1.00  0.100          C  
ATOM    767  O   HIS A  53      28.571  15.357 109.710  1.00  0.100          O  
ATOM    768  CB  HIS A  53      30.760  15.521 112.039  1.00  0.160          C  
ATOM    769  CG  HIS A  53      31.271  15.596 113.456  1.00  0.160          C  
ATOM    770  ND1 HIS A  53      32.477  15.058 113.846  1.00  0.160          N  
ATOM    771  CD2 HIS A  53      30.742  16.146 114.554  1.00  0.160          C  
ATOM    772  CE1 HIS A  53      32.659  15.287 115.131  1.00  0.160          C  
ATOM    773  NE2 HIS A  53      31.622  15.939 115.579  1.00  0.160          N  
ATOM    774  H   HIS A  53      28.559  14.214 112.571  1.00  0.130          H  
ATOM    775  HA  HIS A  53      29.324  17.056 112.328  1.00  0.140          H  
ATOM    776 1HB  HIS A  53      30.775  14.475 111.727  1.00  0.200          H  
ATOM    777 2HB  HIS A  53      31.429  16.066 111.391  1.00  0.200          H  
ATOM    778  HD2 HIS A  53      29.792  16.646 114.613  1.00  0.200          H  
ATOM    779  HE1 HIS A  53      33.520  14.974 115.722  1.00  0.200          H  
ATOM    780  HE2 HIS A  53      31.466  16.245 116.551  1.00  0.200          H  
ATOM    781  N   TYR A  54      29.316  17.467 109.897  1.00  0.090          N  
ATOM    782  CA  TYR A  54      29.133  17.769 108.479  1.00  0.080          C  
ATOM    783  C   TYR A  54      29.773  19.070 108.007  1.00  0.080          C  
ATOM    784  O   TYR A  54      30.089  19.975 108.792  1.00  0.080          O  
ATOM    785  CB  TYR A  54      27.654  17.762 108.079  1.00  0.120          C  
ATOM    786  CG  TYR A  54      26.777  18.669 108.868  1.00  0.120          C  
ATOM    787  CD1 TYR A  54      26.657  20.006 108.541  1.00  0.120          C  
ATOM    788  CD2 TYR A  54      26.056  18.146 109.921  1.00  0.120          C  
ATOM    789  CE1 TYR A  54      25.829  20.812 109.287  1.00  0.120          C  
ATOM    790  CE2 TYR A  54      25.235  18.953 110.654  1.00  0.120          C  
ATOM    791  CZ  TYR A  54      25.123  20.283 110.341  1.00  0.120          C  
ATOM    792  OH  TYR A  54      24.299  21.097 111.080  1.00  0.120          O  
ATOM    793  H   TYR A  54      29.685  18.167 110.540  1.00  0.110          H  
ATOM    794  HA  TYR A  54      29.614  16.971 107.913  1.00  0.100          H  
ATOM    795 1HB  TYR A  54      27.582  18.053 107.045  1.00  0.140          H  
ATOM    796 2HB  TYR A  54      27.253  16.756 108.150  1.00  0.140          H  
ATOM    797  HD1 TYR A  54      27.218  20.424 107.705  1.00  0.140          H  
ATOM    798  HD2 TYR A  54      26.145  17.088 110.175  1.00  0.140          H  
ATOM    799  HE1 TYR A  54      25.729  21.865 109.056  1.00  0.140          H  
ATOM    800  HE2 TYR A  54      24.672  18.537 111.490  1.00  0.140          H  
ATOM    801  HH  TYR A  54      24.375  22.003 110.765  1.00  0.140          H  
ATOM    802  N   PHE A  55      29.882  19.164 106.684  1.00  0.070          N  
ATOM    803  CA  PHE A  55      30.355  20.329 105.949  1.00  0.070          C  
ATOM    804  C   PHE A  55      29.611  20.426 104.620  1.00  0.080          C  
ATOM    805  O   PHE A  55      29.391  19.399 103.970  1.00  0.090          O  
ATOM    806  CB  PHE A  55      31.869  20.272 105.701  1.00  0.100          C  
ATOM    807  CG  PHE A  55      32.323  21.378 104.837  1.00  0.100          C  
ATOM    808  CD1 PHE A  55      32.490  22.650 105.324  1.00  0.100          C  
ATOM    809  CD2 PHE A  55      32.556  21.136 103.503  1.00  0.100          C  
ATOM    810  CE1 PHE A  55      32.864  23.667 104.487  1.00  0.100          C  
ATOM    811  CE2 PHE A  55      32.929  22.149 102.655  1.00  0.100          C  
ATOM    812  CZ  PHE A  55      33.080  23.425 103.151  1.00  0.100          C  
ATOM    813  H   PHE A  55      29.602  18.359 106.138  1.00  0.080          H  
ATOM    814  HA  PHE A  55      30.141  21.217 106.536  1.00  0.080          H  
ATOM    815 1HB  PHE A  55      32.415  20.319 106.647  1.00  0.120          H  
ATOM    816 2HB  PHE A  55      32.125  19.352 105.208  1.00  0.120          H  
ATOM    817  HD1 PHE A  55      32.303  22.851 106.381  1.00  0.120          H  
ATOM    818  HD2 PHE A  55      32.426  20.120 103.140  1.00  0.120          H  
ATOM    819  HE1 PHE A  55      32.984  24.665 104.884  1.00  0.120          H  
ATOM    820  HE2 PHE A  55      33.100  21.951 101.600  1.00  0.120          H  
ATOM    821  HZ  PHE A  55      33.373  24.241 102.492  1.00  0.120          H  
ATOM    822  N   GLY A  56      29.237  21.639 104.222  1.00  0.070          N  
ATOM    823  CA  GLY A  56      28.563  21.876 102.954  1.00  0.080          C  
ATOM    824  C   GLY A  56      28.449  23.339 102.578  1.00  0.080          C  
ATOM    825  O   GLY A  56      29.209  24.191 103.049  1.00  0.070          O  
ATOM    826  H   GLY A  56      29.391  22.425 104.853  1.00  0.080          H  
ATOM    827 1HA  GLY A  56      29.058  21.337 102.157  1.00  0.100          H  
ATOM    828 2HA  GLY A  56      27.565  21.488 103.027  1.00  0.100          H  
ATOM    829  N   TYR A  57      27.525  23.613 101.662  1.00  0.080          N  
ATOM    830  CA  TYR A  57      27.301  24.960 101.162  1.00  0.080          C  
ATOM    831  C   TYR A  57      25.819  25.317 101.058  1.00  0.070          C  
ATOM    832  O   TYR A  57      24.971  24.495 100.686  1.00  0.070          O  
ATOM    833  CB  TYR A  57      27.970  25.142  99.811  1.00  0.110          C  
ATOM    834  CG  TYR A  57      29.468  24.927  99.829  1.00  0.110          C  
ATOM    835  CD1 TYR A  57      29.988  23.664  99.574  1.00  0.110          C  
ATOM    836  CD2 TYR A  57      30.324  25.989 100.081  1.00  0.110          C  
ATOM    837  CE1 TYR A  57      31.340  23.468  99.551  1.00  0.110          C  
ATOM    838  CE2 TYR A  57      31.689  25.785 100.057  1.00  0.110          C  
ATOM    839  CZ  TYR A  57      32.194  24.532  99.784  1.00  0.110          C  
ATOM    840  OH  TYR A  57      33.555  24.335  99.730  1.00  0.110          O  
ATOM    841  H   TYR A  57      26.937  22.841 101.340  1.00  0.100          H  
ATOM    842  HA  TYR A  57      27.747  25.664 101.862  1.00  0.100          H  
ATOM    843 1HB  TYR A  57      27.534  24.448  99.100  1.00  0.130          H  
ATOM    844 2HB  TYR A  57      27.774  26.152  99.446  1.00  0.130          H  
ATOM    845  HD1 TYR A  57      29.323  22.835  99.385  1.00  0.130          H  
ATOM    846  HD2 TYR A  57      29.921  26.983 100.284  1.00  0.130          H  
ATOM    847  HE1 TYR A  57      31.743  22.481  99.338  1.00  0.130          H  
ATOM    848  HE2 TYR A  57      32.367  26.617 100.242  1.00  0.130          H  
ATOM    849  HH  TYR A  57      33.737  23.417  99.483  1.00  0.130          H  
ATOM    850  N   SER A  58      25.528  26.576 101.356  1.00  0.070          N  
ATOM    851  CA  SER A  58      24.201  27.177 101.274  1.00  0.060          C  
ATOM    852  C   SER A  58      24.169  28.183 100.137  1.00  0.060          C  
ATOM    853  O   SER A  58      25.049  29.054 100.035  1.00  0.060          O  
ATOM    854  CB  SER A  58      23.843  27.843 102.588  1.00  0.090          C  
ATOM    855  OG  SER A  58      22.648  28.540 102.468  1.00  0.090          O  
ATOM    856  H   SER A  58      26.300  27.164 101.669  1.00  0.080          H  
ATOM    857  HA  SER A  58      23.467  26.399 101.061  1.00  0.070          H  
ATOM    858 1HB  SER A  58      23.749  27.092 103.363  1.00  0.110          H  
ATOM    859 2HB  SER A  58      24.643  28.521 102.884  1.00  0.110          H  
ATOM    860  HG  SER A  58      22.405  28.806 103.363  1.00  0.110          H  
ATOM    861  N   THR A  59      23.180  28.074  99.251  1.00  0.060          N  
ATOM    862  CA  THR A  59      23.145  28.976  98.121  1.00  0.050          C  
ATOM    863  C   THR A  59      21.985  29.969  98.283  1.00  0.060          C  
ATOM    864  O   THR A  59      21.063  29.707  99.052  1.00  0.060          O  
ATOM    865  CB  THR A  59      22.962  28.138  96.840  1.00  0.070          C  
ATOM    866  OG1 THR A  59      21.685  27.515  96.853  1.00  0.070          O  
ATOM    867  CG2 THR A  59      24.012  27.001  96.807  1.00  0.070          C  
ATOM    868  H   THR A  59      22.443  27.358  99.333  1.00  0.070          H  
ATOM    869  HA  THR A  59      24.088  29.516  98.076  1.00  0.060          H  
ATOM    870  HB  THR A  59      23.065  28.745  95.969  1.00  0.090          H  
ATOM    871  HG1 THR A  59      20.973  28.156  97.010  1.00  0.090          H  
ATOM    872 1HG2 THR A  59      23.879  26.402  95.914  1.00  0.090          H  
ATOM    873 2HG2 THR A  59      25.003  27.411  96.813  1.00  0.090          H  
ATOM    874 3HG2 THR A  59      23.893  26.362  97.679  1.00  0.090          H  
ATOM    875  N   PRO A  60      21.996  31.127  97.593  1.00  0.060          N  
ATOM    876  CA  PRO A  60      20.916  32.117  97.568  1.00  0.060          C  
ATOM    877  C   PRO A  60      19.637  31.670  96.813  1.00  0.050          C  
ATOM    878  O   PRO A  60      18.576  32.314  96.898  1.00  0.030          O  
ATOM    879  CB  PRO A  60      21.619  33.320  96.949  1.00  0.090          C  
ATOM    880  CG  PRO A  60      22.758  32.759  96.114  1.00  0.090          C  
ATOM    881  CD  PRO A  60      23.228  31.553  96.864  1.00  0.090          C  
ATOM    882  HA  PRO A  60      20.671  32.354  98.608  1.00  0.070          H  
ATOM    883 1HB  PRO A  60      20.901  33.927  96.416  1.00  0.110          H  
ATOM    884 2HB  PRO A  60      21.999  33.941  97.775  1.00  0.110          H  
ATOM    885 1HG  PRO A  60      22.436  32.529  95.097  1.00  0.110          H  
ATOM    886 2HG  PRO A  60      23.555  33.522  96.025  1.00  0.110          H  
ATOM    887 1HD  PRO A  60      23.573  30.829  96.143  1.00  0.110          H  
ATOM    888 2HD  PRO A  60      24.020  31.834  97.571  1.00  0.110          H  
ATOM    889  N   TRP A  61      19.782  30.598  96.032  1.00  0.060          N  
ATOM    890  CA  TRP A  61      18.739  29.966  95.224  1.00  0.050          C  
ATOM    891  C   TRP A  61      17.815  29.078  96.050  1.00  0.050          C  
ATOM    892  O   TRP A  61      18.276  28.404  96.976  1.00  0.070          O  
ATOM    893  CB  TRP A  61      19.390  29.079  94.168  1.00  0.070          C  
ATOM    894  CG  TRP A  61      20.119  29.794  93.039  1.00  0.070          C  
ATOM    895  CD1 TRP A  61      21.355  30.349  93.062  1.00  0.070          C  
ATOM    896  CD2 TRP A  61      19.650  29.963  91.690  1.00  0.070          C  
ATOM    897  NE1 TRP A  61      21.656  30.855  91.826  1.00  0.070          N  
ATOM    898  CE2 TRP A  61      20.635  30.616  90.989  1.00  0.070          C  
ATOM    899  CE3 TRP A  61      18.514  29.624  91.054  1.00  0.070          C  
ATOM    900  CZ2 TRP A  61      20.493  30.930  89.659  1.00  0.070          C  
ATOM    901  CZ3 TRP A  61      18.351  29.920  89.729  1.00  0.070          C  
ATOM    902  CH2 TRP A  61      19.317  30.557  89.049  1.00  0.070          C  
ATOM    903  H   TRP A  61      20.689  30.169  96.008  1.00  0.070          H  
ATOM    904  HA  TRP A  61      18.135  30.740  94.756  1.00  0.060          H  
ATOM    905 1HB  TRP A  61      20.079  28.415  94.668  1.00  0.090          H  
ATOM    906 2HB  TRP A  61      18.618  28.450  93.724  1.00  0.090          H  
ATOM    907  HD1 TRP A  61      22.008  30.395  93.927  1.00  0.090          H  
ATOM    908  HE1 TRP A  61      22.508  31.368  91.518  1.00  0.090          H  
ATOM    909  HE3 TRP A  61      17.757  29.133  91.603  1.00  0.090          H  
ATOM    910  HZ2 TRP A  61      21.278  31.451  89.100  1.00  0.090          H  
ATOM    911  HZ3 TRP A  61      17.421  29.630  89.244  1.00  0.090          H  
ATOM    912  HH2 TRP A  61      19.165  30.776  88.004  1.00  0.090          H  
ATOM    913  N   GLY A  62      16.532  29.057  95.712  1.00  0.030          N  
ATOM    914  CA  GLY A  62      15.602  28.123  96.321  1.00  0.040          C  
ATOM    915  C   GLY A  62      15.229  27.087  95.277  1.00  0.040          C  
ATOM    916  O   GLY A  62      15.764  27.111  94.163  1.00  0.040          O  
ATOM    917  H   GLY A  62      16.201  29.682  94.972  1.00  0.040          H  
ATOM    918 1HA  GLY A  62      16.061  27.637  97.166  1.00  0.050          H  
ATOM    919 2HA  GLY A  62      14.713  28.644  96.674  1.00  0.050          H  
ATOM    920  N   TYR A  63      14.316  26.184  95.598  1.00  0.040          N  
ATOM    921  CA  TYR A  63      13.945  25.187  94.597  1.00  0.050          C  
ATOM    922  C   TYR A  63      12.538  24.645  94.762  1.00  0.030          C  
ATOM    923  O   TYR A  63      11.944  24.714  95.834  1.00  0.050          O  
ATOM    924  CB  TYR A  63      14.968  24.059  94.609  1.00  0.070          C  
ATOM    925  CG  TYR A  63      14.989  23.254  95.840  1.00  0.070          C  
ATOM    926  CD1 TYR A  63      14.326  22.051  95.883  1.00  0.070          C  
ATOM    927  CD2 TYR A  63      15.656  23.721  96.948  1.00  0.070          C  
ATOM    928  CE1 TYR A  63      14.357  21.319  97.025  1.00  0.070          C  
ATOM    929  CE2 TYR A  63      15.679  22.987  98.078  1.00  0.070          C  
ATOM    930  CZ  TYR A  63      15.050  21.800  98.126  1.00  0.070          C  
ATOM    931  OH  TYR A  63      15.095  21.081  99.269  1.00  0.070          O  
ATOM    932  H   TYR A  63      13.949  26.175  96.557  1.00  0.050          H  
ATOM    933  HA  TYR A  63      13.980  25.664  93.617  1.00  0.060          H  
ATOM    934 1HB  TYR A  63      14.790  23.391  93.766  1.00  0.080          H  
ATOM    935 2HB  TYR A  63      15.946  24.478  94.485  1.00  0.080          H  
ATOM    936  HD1 TYR A  63      13.787  21.683  95.008  1.00  0.080          H  
ATOM    937  HD2 TYR A  63      16.158  24.673  96.920  1.00  0.080          H  
ATOM    938  HE1 TYR A  63      13.845  20.367  97.070  1.00  0.080          H  
ATOM    939  HE2 TYR A  63      16.199  23.341  98.952  1.00  0.080          H  
ATOM    940  HH  TYR A  63      14.629  20.241  99.134  1.00  0.080          H  
ATOM    941  N   PHE A  64      12.028  24.039  93.699  1.00  0.010          N  
ATOM    942  CA  PHE A  64      10.700  23.440  93.741  1.00  0.020          C  
ATOM    943  C   PHE A  64      10.746  21.956  94.075  1.00  0.020          C  
ATOM    944  O   PHE A  64      11.650  21.231  93.660  1.00  0.020          O  
ATOM    945  CB  PHE A  64       9.957  23.688  92.428  1.00  0.020          C  
ATOM    946  CG  PHE A  64       9.588  25.144  92.264  1.00  0.020          C  
ATOM    947  CD1 PHE A  64      10.416  26.005  91.558  1.00  0.020          C  
ATOM    948  CD2 PHE A  64       8.421  25.659  92.835  1.00  0.020          C  
ATOM    949  CE1 PHE A  64      10.088  27.329  91.430  1.00  0.020          C  
ATOM    950  CE2 PHE A  64       8.100  26.993  92.704  1.00  0.020          C  
ATOM    951  CZ  PHE A  64       8.935  27.827  92.004  1.00  0.020          C  
ATOM    952  H   PHE A  64      12.593  24.020  92.844  1.00  0.010          H  
ATOM    953  HA  PHE A  64      10.134  23.935  94.531  1.00  0.020          H  
ATOM    954 1HB  PHE A  64      10.583  23.390  91.585  1.00  0.030          H  
ATOM    955 2HB  PHE A  64       9.048  23.091  92.398  1.00  0.030          H  
ATOM    956  HD1 PHE A  64      11.336  25.622  91.107  1.00  0.030          H  
ATOM    957  HD2 PHE A  64       7.764  24.997  93.394  1.00  0.030          H  
ATOM    958  HE1 PHE A  64      10.745  27.987  90.874  1.00  0.030          H  
ATOM    959  HE2 PHE A  64       7.191  27.388  93.154  1.00  0.030          H  
ATOM    960  HZ  PHE A  64       8.686  28.880  91.898  1.00  0.030          H  
ATOM    961  N   ASP A  65       9.735  21.501  94.808  1.00  0.050          N  
ATOM    962  CA  ASP A  65       9.617  20.106  95.206  1.00  0.050          C  
ATOM    963  C   ASP A  65       8.179  19.599  95.198  1.00  0.060          C  
ATOM    964  O   ASP A  65       7.319  20.084  95.941  1.00  0.070          O  
ATOM    965  CB  ASP A  65      10.246  19.864  96.579  1.00  0.070          C  
ATOM    966  CG  ASP A  65      10.171  18.387  96.980  1.00  0.070          C  
ATOM    967  OD1 ASP A  65       9.412  17.678  96.369  1.00  0.070          O  
ATOM    968  OD2 ASP A  65      10.841  17.975  97.873  1.00  0.070          O  
ATOM    969  H   ASP A  65       9.028  22.153  95.117  1.00  0.060          H  
ATOM    970  HA  ASP A  65      10.177  19.507  94.485  1.00  0.060          H  
ATOM    971 1HB  ASP A  65      11.293  20.172  96.556  1.00  0.080          H  
ATOM    972 2HB  ASP A  65       9.751  20.471  97.330  1.00  0.080          H  
ATOM    973  N   PHE A  66       7.912  18.705  94.264  1.00  0.050          N  
ATOM    974  CA  PHE A  66       6.607  18.110  94.029  1.00  0.050          C  
ATOM    975  C   PHE A  66       6.716  16.584  94.088  1.00  0.040          C  
ATOM    976  O   PHE A  66       6.033  15.850  93.376  1.00  0.060          O  
ATOM    977  CB  PHE A  66       6.037  18.639  92.714  1.00  0.070          C  
ATOM    978  CG  PHE A  66       7.002  18.581  91.575  1.00  0.070          C  
ATOM    979  CD1 PHE A  66       7.115  17.467  90.781  1.00  0.070          C  
ATOM    980  CD2 PHE A  66       7.810  19.683  91.302  1.00  0.070          C  
ATOM    981  CE1 PHE A  66       8.011  17.439  89.732  1.00  0.070          C  
ATOM    982  CE2 PHE A  66       8.704  19.658  90.263  1.00  0.070          C  
ATOM    983  CZ  PHE A  66       8.805  18.538  89.475  1.00  0.070          C  
ATOM    984  H   PHE A  66       8.687  18.385  93.696  1.00  0.060          H  
ATOM    985  HA  PHE A  66       5.936  18.427  94.824  1.00  0.060          H  
ATOM    986 1HB  PHE A  66       5.147  18.065  92.439  1.00  0.080          H  
ATOM    987 2HB  PHE A  66       5.731  19.663  92.845  1.00  0.080          H  
ATOM    988  HD1 PHE A  66       6.471  16.608  90.993  1.00  0.080          H  
ATOM    989  HD2 PHE A  66       7.727  20.573  91.929  1.00  0.080          H  
ATOM    990  HE1 PHE A  66       8.086  16.550  89.108  1.00  0.080          H  
ATOM    991  HE2 PHE A  66       9.336  20.526  90.060  1.00  0.080          H  
ATOM    992  HZ  PHE A  66       9.517  18.522  88.651  1.00  0.080          H  
ATOM    993  N   ASN A  67       7.564  16.110  94.995  1.00  0.030          N  
ATOM    994  CA  ASN A  67       7.824  14.693  95.163  1.00  0.030          C  
ATOM    995  C   ASN A  67       6.993  13.955  96.207  1.00  0.030          C  
ATOM    996  O   ASN A  67       7.389  12.876  96.632  1.00  0.060          O  
ATOM    997  CB  ASN A  67       9.301  14.502  95.451  1.00  0.040          C  
ATOM    998  CG  ASN A  67       9.751  13.084  95.332  1.00  0.040          C  
ATOM    999  OD1 ASN A  67       9.147  12.283  94.624  1.00  0.040          O  
ATOM   1000  ND2 ASN A  67      10.809  12.767  96.003  1.00  0.040          N  
ATOM   1001  H   ASN A  67       8.114  16.770  95.562  1.00  0.040          H  
ATOM   1002  HA  ASN A  67       7.614  14.211  94.207  1.00  0.040          H  
ATOM   1003 1HB  ASN A  67       9.885  15.113  94.759  1.00  0.050          H  
ATOM   1004 2HB  ASN A  67       9.521  14.864  96.459  1.00  0.050          H  
ATOM   1005 1HD2 ASN A  67      11.181  11.827  95.932  1.00  0.050          H  
ATOM   1006 2HD2 ASN A  67      11.250  13.459  96.561  1.00  0.050          H  
ATOM   1007  N   ARG A  68       5.835  14.468  96.597  1.00  0.050          N  
ATOM   1008  CA  ARG A  68       4.985  13.699  97.494  1.00  0.060          C  
ATOM   1009  C   ARG A  68       3.675  13.415  96.770  1.00  0.070          C  
ATOM   1010  O   ARG A  68       3.190  14.221  95.978  1.00  0.080          O  
ATOM   1011  CB  ARG A  68       4.784  14.398  98.819  1.00  0.080          C  
ATOM   1012  CG  ARG A  68       6.046  14.528  99.678  1.00  0.080          C  
ATOM   1013  CD  ARG A  68       5.761  15.277 100.937  1.00  0.080          C  
ATOM   1014  NE  ARG A  68       6.948  15.471 101.775  1.00  0.080          N  
ATOM   1015  CZ  ARG A  68       7.376  14.666 102.779  1.00  0.080          C  
ATOM   1016  NH1 ARG A  68       6.731  13.554 103.142  1.00  0.080          N  
ATOM   1017  NH2 ARG A  68       8.467  15.015 103.435  1.00  0.080          N  
ATOM   1018  H   ARG A  68       5.536  15.376  96.258  1.00  0.060          H  
ATOM   1019  HA  ARG A  68       5.460  12.744  97.702  1.00  0.070          H  
ATOM   1020 1HB  ARG A  68       4.371  15.387  98.660  1.00  0.100          H  
ATOM   1021 2HB  ARG A  68       4.073  13.821  99.399  1.00  0.100          H  
ATOM   1022 1HG  ARG A  68       6.411  13.534  99.937  1.00  0.100          H  
ATOM   1023 2HG  ARG A  68       6.813  15.068  99.125  1.00  0.100          H  
ATOM   1024 1HD  ARG A  68       5.383  16.263 100.672  1.00  0.100          H  
ATOM   1025 2HD  ARG A  68       5.003  14.749 101.516  1.00  0.100          H  
ATOM   1026  HE  ARG A  68       7.511  16.302 101.585  1.00  0.100          H  
ATOM   1027 1HH1 ARG A  68       5.849  13.245 102.693  1.00  0.100          H  
ATOM   1028 2HH1 ARG A  68       7.097  13.008 103.904  1.00  0.100          H  
ATOM   1029 1HH2 ARG A  68       8.966  15.894 103.180  1.00  0.100          H  
ATOM   1030 2HH2 ARG A  68       8.793  14.454 104.213  1.00  0.100          H  
ATOM   1031  N   PHE A  69       3.055  12.284  97.056  1.00  0.090          N  
ATOM   1032  CA  PHE A  69       1.845  11.920  96.297  1.00  0.150          C  
ATOM   1033  C   PHE A  69       0.725  12.940  96.391  1.00  0.150          C  
ATOM   1034  O   PHE A  69       0.119  13.276  95.362  1.00  0.200          O  
ATOM   1035  CB  PHE A  69       1.362  10.532  96.671  1.00  0.190          C  
ATOM   1036  CG  PHE A  69       2.114   9.485  95.986  1.00  0.190          C  
ATOM   1037  CD1 PHE A  69       3.097   8.757  96.626  1.00  0.190          C  
ATOM   1038  CD2 PHE A  69       1.849   9.229  94.665  1.00  0.190          C  
ATOM   1039  CE1 PHE A  69       3.788   7.800  95.940  1.00  0.190          C  
ATOM   1040  CE2 PHE A  69       2.528   8.285  93.991  1.00  0.190          C  
ATOM   1041  CZ  PHE A  69       3.509   7.561  94.627  1.00  0.190          C  
ATOM   1042  H   PHE A  69       3.477  11.663  97.759  1.00  0.110          H  
ATOM   1043  HA  PHE A  69       2.132  11.866  95.248  1.00  0.180          H  
ATOM   1044 1HB  PHE A  69       1.499  10.389  97.733  1.00  0.220          H  
ATOM   1045 2HB  PHE A  69       0.308  10.413  96.436  1.00  0.220          H  
ATOM   1046  HD1 PHE A  69       3.328   8.953  97.684  1.00  0.220          H  
ATOM   1047  HD2 PHE A  69       1.078   9.802  94.161  1.00  0.220          H  
ATOM   1048  HE1 PHE A  69       4.576   7.239  96.442  1.00  0.220          H  
ATOM   1049  HE2 PHE A  69       2.291   8.115  92.954  1.00  0.220          H  
ATOM   1050  HZ  PHE A  69       4.071   6.805  94.093  1.00  0.220          H  
ATOM   1051  N   HIS A  70       0.524  13.486  97.584  1.00  0.120          N  
ATOM   1052  CA  HIS A  70      -0.474  14.517  97.873  1.00  0.120          C  
ATOM   1053  C   HIS A  70      -0.308  15.790  97.050  1.00  0.100          C  
ATOM   1054  O   HIS A  70      -1.235  16.603  97.001  1.00  0.130          O  
ATOM   1055  CB  HIS A  70      -0.469  14.927  99.346  1.00  0.170          C  
ATOM   1056  CG  HIS A  70       0.761  15.681  99.804  1.00  0.170          C  
ATOM   1057  ND1 HIS A  70       0.890  17.043  99.671  1.00  0.170          N  
ATOM   1058  CD2 HIS A  70       1.867  15.269 100.440  1.00  0.170          C  
ATOM   1059  CE1 HIS A  70       2.030  17.427 100.192  1.00  0.170          C  
ATOM   1060  NE2 HIS A  70       2.634  16.379 100.685  1.00  0.170          N  
ATOM   1061  H   HIS A  70       1.042  13.083  98.366  1.00  0.140          H  
ATOM   1062  HA  HIS A  70      -1.463  14.127  97.646  1.00  0.140          H  
ATOM   1063 1HB  HIS A  70      -1.348  15.531  99.546  1.00  0.200          H  
ATOM   1064 2HB  HIS A  70      -0.545  14.044  99.964  1.00  0.200          H  
ATOM   1065  HD1 HIS A  70       0.331  17.634  99.088  1.00  0.200          H  
ATOM   1066  HD2 HIS A  70       2.207  14.302 100.775  1.00  0.200          H  
ATOM   1067  HE1 HIS A  70       2.316  18.469 100.191  1.00  0.200          H  
ATOM   1068  N   CYS A  71       0.866  15.990  96.436  1.00  0.100          N  
ATOM   1069  CA  CYS A  71       1.097  17.164  95.630  1.00  0.070          C  
ATOM   1070  C   CYS A  71       0.257  17.058  94.347  1.00  0.040          C  
ATOM   1071  O   CYS A  71      -0.102  18.085  93.753  1.00  0.060          O  
ATOM   1072  CB  CYS A  71       2.580  17.301  95.250  1.00  0.110          C  
ATOM   1073  SG  CYS A  71       3.724  17.632  96.655  1.00  0.110          S  
ATOM   1074  H   CYS A  71       1.604  15.284  96.491  1.00  0.120          H  
ATOM   1075  HA  CYS A  71       0.806  18.039  96.205  1.00  0.080          H  
ATOM   1076 1HB  CYS A  71       2.913  16.390  94.752  1.00  0.130          H  
ATOM   1077 2HB  CYS A  71       2.693  18.114  94.534  1.00  0.130          H  
ATOM   1078  HG  CYS A  71       3.015  18.639  97.233  1.00  0.130          H  
ATOM   1079  N   HIS A  72      -0.082  15.815  93.948  1.00  0.020          N  
ATOM   1080  CA  HIS A  72      -0.828  15.526  92.733  1.00  0.090          C  
ATOM   1081  C   HIS A  72      -2.190  14.866  92.917  1.00  0.220          C  
ATOM   1082  O   HIS A  72      -3.116  15.146  92.157  1.00  0.540          O  
ATOM   1083  CB  HIS A  72       0.029  14.621  91.869  1.00  0.100          C  
ATOM   1084  CG  HIS A  72       1.197  15.318  91.386  1.00  0.100          C  
ATOM   1085  ND1 HIS A  72       1.109  16.214  90.372  1.00  0.100          N  
ATOM   1086  CD2 HIS A  72       2.493  15.315  91.778  1.00  0.100          C  
ATOM   1087  CE1 HIS A  72       2.265  16.720  90.136  1.00  0.100          C  
ATOM   1088  NE2 HIS A  72       3.146  16.200  90.971  1.00  0.100          N  
ATOM   1089  H   HIS A  72       0.200  15.012  94.508  1.00  0.020          H  
ATOM   1090  HA  HIS A  72      -0.993  16.454  92.192  1.00  0.110          H  
ATOM   1091 1HB  HIS A  72       0.354  13.755  92.455  1.00  0.120          H  
ATOM   1092 2HB  HIS A  72      -0.545  14.253  91.037  1.00  0.120          H  
ATOM   1093  HD1 HIS A  72       0.268  16.678  90.089  1.00  0.120          H  
ATOM   1094  HD2 HIS A  72       3.039  14.778  92.557  1.00  0.120          H  
ATOM   1095  HE1 HIS A  72       2.331  17.429  89.362  1.00  0.120          H  
ATOM   1096  N   PHE A  73      -2.341  14.028  93.936  1.00  0.040          N  
ATOM   1097  CA  PHE A  73      -3.602  13.312  94.108  1.00  0.050          C  
ATOM   1098  C   PHE A  73      -4.387  13.807  95.302  1.00  0.050          C  
ATOM   1099  O   PHE A  73      -3.866  13.887  96.410  1.00  0.100          O  
ATOM   1100  CB  PHE A  73      -3.366  11.814  94.340  1.00  0.070          C  
ATOM   1101  CG  PHE A  73      -2.810  11.031  93.193  1.00  0.070          C  
ATOM   1102  CD1 PHE A  73      -1.444  10.911  93.026  1.00  0.070          C  
ATOM   1103  CD2 PHE A  73      -3.655  10.378  92.296  1.00  0.070          C  
ATOM   1104  CE1 PHE A  73      -0.930  10.166  91.989  1.00  0.070          C  
ATOM   1105  CE2 PHE A  73      -3.138   9.634  91.252  1.00  0.070          C  
ATOM   1106  CZ  PHE A  73      -1.768   9.530  91.101  1.00  0.070          C  
ATOM   1107  H   PHE A  73      -1.557  13.841  94.560  1.00  0.050          H  
ATOM   1108  HA  PHE A  73      -4.210  13.448  93.214  1.00  0.060          H  
ATOM   1109 1HB  PHE A  73      -2.685  11.695  95.177  1.00  0.080          H  
ATOM   1110 2HB  PHE A  73      -4.311  11.359  94.634  1.00  0.080          H  
ATOM   1111  HD1 PHE A  73      -0.775  11.414  93.730  1.00  0.080          H  
ATOM   1112  HD2 PHE A  73      -4.729  10.457  92.427  1.00  0.080          H  
ATOM   1113  HE1 PHE A  73       0.139  10.080  91.871  1.00  0.080          H  
ATOM   1114  HE2 PHE A  73      -3.806   9.130  90.552  1.00  0.080          H  
ATOM   1115  HZ  PHE A  73      -1.348   8.946  90.281  1.00  0.080          H  
ATOM   1116  N   SER A  74      -5.650  14.117  95.106  1.00  0.090          N  
ATOM   1117  CA  SER A  74      -6.455  14.476  96.249  1.00  0.120          C  
ATOM   1118  C   SER A  74      -6.774  13.140  96.921  1.00  0.110          C  
ATOM   1119  O   SER A  74      -6.667  12.109  96.255  1.00  0.100          O  
ATOM   1120  CB  SER A  74      -7.716  15.178  95.778  1.00  0.160          C  
ATOM   1121  OG  SER A  74      -8.565  14.289  95.089  1.00  0.160          O  
ATOM   1122  H   SER A  74      -6.055  14.094  94.175  1.00  0.110          H  
ATOM   1123  HA  SER A  74      -5.876  15.127  96.903  1.00  0.140          H  
ATOM   1124 1HB  SER A  74      -8.245  15.616  96.616  1.00  0.190          H  
ATOM   1125 2HB  SER A  74      -7.436  15.993  95.114  1.00  0.190          H  
ATOM   1126  HG  SER A  74      -9.253  14.849  94.695  1.00  0.190          H  
ATOM   1127  N   PRO A  75      -7.187  13.086  98.198  1.00  0.120          N  
ATOM   1128  CA  PRO A  75      -7.642  11.871  98.870  1.00  0.120          C  
ATOM   1129  C   PRO A  75      -8.695  11.129  98.038  1.00  0.110          C  
ATOM   1130  O   PRO A  75      -8.704   9.896  98.009  1.00  0.110          O  
ATOM   1131  CB  PRO A  75      -8.193  12.435 100.181  1.00  0.180          C  
ATOM   1132  CG  PRO A  75      -7.327  13.664 100.421  1.00  0.180          C  
ATOM   1133  CD  PRO A  75      -7.112  14.268  99.062  1.00  0.180          C  
ATOM   1134  HA  PRO A  75      -6.780  11.222  99.059  1.00  0.140          H  
ATOM   1135 1HB  PRO A  75      -9.263  12.664 100.088  1.00  0.220          H  
ATOM   1136 2HB  PRO A  75      -8.092  11.687 100.988  1.00  0.220          H  
ATOM   1137 1HG  PRO A  75      -7.820  14.360 101.084  1.00  0.220          H  
ATOM   1138 2HG  PRO A  75      -6.385  13.375 100.915  1.00  0.220          H  
ATOM   1139 1HD  PRO A  75      -7.903  14.993  98.838  1.00  0.220          H  
ATOM   1140 2HD  PRO A  75      -6.106  14.720  99.041  1.00  0.220          H  
ATOM   1141  N   ARG A  76      -9.552  11.879  97.325  1.00  0.120          N  
ATOM   1142  CA  ARG A  76     -10.569  11.303  96.446  1.00  0.120          C  
ATOM   1143  C   ARG A  76      -9.893  10.512  95.341  1.00  0.100          C  
ATOM   1144  O   ARG A  76     -10.195   9.341  95.108  1.00  0.090          O  
ATOM   1145  CB  ARG A  76     -11.438  12.367  95.792  1.00  0.170          C  
ATOM   1146  CG  ARG A  76     -12.561  11.804  94.901  1.00  0.170          C  
ATOM   1147  CD  ARG A  76     -13.162  12.833  94.019  1.00  0.170          C  
ATOM   1148  NE  ARG A  76     -12.227  13.268  92.966  1.00  0.170          N  
ATOM   1149  CZ  ARG A  76     -12.364  14.352  92.184  1.00  0.170          C  
ATOM   1150  NH1 ARG A  76     -13.401  15.171  92.301  1.00  0.170          N  
ATOM   1151  NH2 ARG A  76     -11.423  14.568  91.290  1.00  0.170          N  
ATOM   1152  H   ARG A  76      -9.537  12.885  97.427  1.00  0.140          H  
ATOM   1153  HA  ARG A  76     -11.201  10.629  97.027  1.00  0.140          H  
ATOM   1154 1HB  ARG A  76     -11.897  12.985  96.558  1.00  0.200          H  
ATOM   1155 2HB  ARG A  76     -10.824  13.015  95.175  1.00  0.200          H  
ATOM   1156 1HG  ARG A  76     -12.171  11.017  94.253  1.00  0.200          H  
ATOM   1157 2HG  ARG A  76     -13.348  11.391  95.531  1.00  0.200          H  
ATOM   1158 1HD  ARG A  76     -14.050  12.422  93.539  1.00  0.200          H  
ATOM   1159 2HD  ARG A  76     -13.434  13.699  94.619  1.00  0.200          H  
ATOM   1160  HE  ARG A  76     -11.375  12.703  92.785  1.00  0.200          H  
ATOM   1161 1HH1 ARG A  76     -14.116  14.994  92.990  1.00  0.200          H  
ATOM   1162 2HH1 ARG A  76     -13.477  15.979  91.699  1.00  0.200          H  
ATOM   1163 1HH2 ARG A  76     -10.636  13.887  91.252  1.00  0.200          H  
ATOM   1164 2HH2 ARG A  76     -11.457  15.362  90.668  1.00  0.200          H  
ATOM   1165  N   ASP A  77      -9.044  11.196  94.588  1.00  0.110          N  
ATOM   1166  CA  ASP A  77      -8.363  10.570  93.471  1.00  0.090          C  
ATOM   1167  C   ASP A  77      -7.481   9.423  93.919  1.00  0.070          C  
ATOM   1168  O   ASP A  77      -7.345   8.421  93.206  1.00  0.050          O  
ATOM   1169  CB  ASP A  77      -7.529  11.591  92.753  1.00  0.130          C  
ATOM   1170  CG  ASP A  77      -8.369  12.564  92.034  1.00  0.130          C  
ATOM   1171  OD1 ASP A  77      -9.550  12.350  91.822  1.00  0.130          O  
ATOM   1172  OD2 ASP A  77      -7.821  13.536  91.648  1.00  0.130          O  
ATOM   1173  H   ASP A  77      -8.870  12.178  94.810  1.00  0.130          H  
ATOM   1174  HA  ASP A  77      -9.115  10.181  92.789  1.00  0.110          H  
ATOM   1175 1HB  ASP A  77      -6.903  12.116  93.476  1.00  0.160          H  
ATOM   1176 2HB  ASP A  77      -6.873  11.103  92.045  1.00  0.160          H  
ATOM   1177  N   TRP A  78      -6.868   9.562  95.088  1.00  0.080          N  
ATOM   1178  CA  TRP A  78      -6.024   8.514  95.592  1.00  0.080          C  
ATOM   1179  C   TRP A  78      -6.924   7.308  95.834  1.00  0.110          C  
ATOM   1180  O   TRP A  78      -6.626   6.229  95.333  1.00  0.150          O  
ATOM   1181  CB  TRP A  78      -5.286   8.997  96.828  1.00  0.110          C  
ATOM   1182  CG  TRP A  78      -4.174   8.119  97.336  1.00  0.110          C  
ATOM   1183  CD1 TRP A  78      -4.110   7.502  98.525  1.00  0.110          C  
ATOM   1184  CD2 TRP A  78      -2.931   7.790  96.651  1.00  0.110          C  
ATOM   1185  NE1 TRP A  78      -2.906   6.836  98.654  1.00  0.110          N  
ATOM   1186  CE2 TRP A  78      -2.182   7.013  97.524  1.00  0.110          C  
ATOM   1187  CE3 TRP A  78      -2.401   8.102  95.394  1.00  0.110          C  
ATOM   1188  CZ2 TRP A  78      -0.928   6.556  97.198  1.00  0.110          C  
ATOM   1189  CZ3 TRP A  78      -1.151   7.621  95.060  1.00  0.110          C  
ATOM   1190  CH2 TRP A  78      -0.430   6.872  95.944  1.00  0.110          C  
ATOM   1191  H   TRP A  78      -6.988  10.422  95.626  1.00  0.100          H  
ATOM   1192  HA  TRP A  78      -5.292   8.250  94.831  1.00  0.100          H  
ATOM   1193 1HB  TRP A  78      -4.888   9.988  96.631  1.00  0.130          H  
ATOM   1194 2HB  TRP A  78      -6.006   9.111  97.638  1.00  0.130          H  
ATOM   1195  HD1 TRP A  78      -4.883   7.552  99.270  1.00  0.130          H  
ATOM   1196  HE1 TRP A  78      -2.578   6.287  99.477  1.00  0.130          H  
ATOM   1197  HE3 TRP A  78      -2.960   8.701  94.691  1.00  0.130          H  
ATOM   1198  HZ2 TRP A  78      -0.342   5.960  97.894  1.00  0.130          H  
ATOM   1199  HZ3 TRP A  78      -0.749   7.861  94.076  1.00  0.130          H  
ATOM   1200  HH2 TRP A  78       0.558   6.515  95.656  1.00  0.130          H  
ATOM   1201  N   GLN A  79      -8.106   7.518  96.462  1.00  0.100          N  
ATOM   1202  CA  GLN A  79      -9.080   6.450  96.702  1.00  0.100          C  
ATOM   1203  C   GLN A  79      -9.419   5.718  95.402  1.00  0.130          C  
ATOM   1204  O   GLN A  79      -9.440   4.484  95.364  1.00  0.160          O  
ATOM   1205  CB  GLN A  79     -10.359   7.003  97.339  1.00  0.140          C  
ATOM   1206  CG  GLN A  79     -11.424   5.972  97.660  1.00  0.140          C  
ATOM   1207  CD  GLN A  79     -12.647   6.607  98.285  1.00  0.140          C  
ATOM   1208  OE1 GLN A  79     -13.084   7.679  97.850  1.00  0.140          O  
ATOM   1209  NE2 GLN A  79     -13.209   5.965  99.306  1.00  0.140          N  
ATOM   1210  H   GLN A  79      -8.319   8.443  96.843  1.00  0.120          H  
ATOM   1211  HA  GLN A  79      -8.671   5.754  97.401  1.00  0.120          H  
ATOM   1212 1HB  GLN A  79     -10.107   7.533  98.254  1.00  0.170          H  
ATOM   1213 2HB  GLN A  79     -10.817   7.710  96.679  1.00  0.170          H  
ATOM   1214 1HG  GLN A  79     -11.740   5.493  96.735  1.00  0.170          H  
ATOM   1215 2HG  GLN A  79     -11.034   5.229  98.341  1.00  0.170          H  
ATOM   1216 1HE2 GLN A  79     -14.020   6.335  99.756  1.00  0.170          H  
ATOM   1217 2HE2 GLN A  79     -12.818   5.081  99.645  1.00  0.170          H  
ATOM   1218  N   ARG A  80      -9.658   6.469  94.324  1.00  0.130          N  
ATOM   1219  CA  ARG A  80      -9.970   5.846  93.039  1.00  0.180          C  
ATOM   1220  C   ARG A  80      -8.836   4.945  92.536  1.00  0.220          C  
ATOM   1221  O   ARG A  80      -9.078   3.857  91.999  1.00  0.320          O  
ATOM   1222  CB  ARG A  80     -10.259   6.903  91.984  1.00  0.230          C  
ATOM   1223  CG  ARG A  80     -11.565   7.644  92.151  1.00  0.230          C  
ATOM   1224  CD  ARG A  80     -11.742   8.692  91.110  1.00  0.230          C  
ATOM   1225  NE  ARG A  80     -13.026   9.376  91.254  1.00  0.230          N  
ATOM   1226  CZ  ARG A  80     -13.455  10.407  90.492  1.00  0.230          C  
ATOM   1227  NH1 ARG A  80     -12.702  10.878  89.521  1.00  0.230          N  
ATOM   1228  NH2 ARG A  80     -14.646  10.940  90.723  1.00  0.230          N  
ATOM   1229  H   ARG A  80      -9.667   7.490  94.436  1.00  0.160          H  
ATOM   1230  HA  ARG A  80     -10.863   5.237  93.173  1.00  0.220          H  
ATOM   1231 1HB  ARG A  80      -9.474   7.644  92.011  1.00  0.280          H  
ATOM   1232 2HB  ARG A  80     -10.245   6.448  90.994  1.00  0.280          H  
ATOM   1233 1HG  ARG A  80     -12.395   6.943  92.081  1.00  0.280          H  
ATOM   1234 2HG  ARG A  80     -11.580   8.131  93.130  1.00  0.280          H  
ATOM   1235 1HD  ARG A  80     -10.945   9.432  91.212  1.00  0.280          H  
ATOM   1236 2HD  ARG A  80     -11.695   8.238  90.119  1.00  0.280          H  
ATOM   1237  HE  ARG A  80     -13.644   9.048  91.986  1.00  0.280          H  
ATOM   1238 1HH1 ARG A  80     -11.795  10.469  89.335  1.00  0.280          H  
ATOM   1239 2HH1 ARG A  80     -13.027  11.650  88.955  1.00  0.280          H  
ATOM   1240 1HH2 ARG A  80     -15.228  10.574  91.464  1.00  0.280          H  
ATOM   1241 2HH2 ARG A  80     -14.978  11.706  90.155  1.00  0.280          H  
ATOM   1242  N   LEU A  81      -7.588   5.381  92.710  1.00  0.180          N  
ATOM   1243  CA  LEU A  81      -6.438   4.587  92.276  1.00  0.280          C  
ATOM   1244  C   LEU A  81      -6.296   3.302  93.097  1.00  0.220          C  
ATOM   1245  O   LEU A  81      -6.235   2.182  92.561  1.00  0.320          O  
ATOM   1246  CB  LEU A  81      -5.128   5.423  92.431  1.00  0.350          C  
ATOM   1247  CG  LEU A  81      -3.772   4.833  91.878  1.00  0.350          C  
ATOM   1248  CD1 LEU A  81      -2.856   6.001  91.472  1.00  0.350          C  
ATOM   1249  CD2 LEU A  81      -3.050   4.005  92.961  1.00  0.350          C  
ATOM   1250  H   LEU A  81      -7.440   6.308  93.133  1.00  0.220          H  
ATOM   1251  HA  LEU A  81      -6.581   4.326  91.231  1.00  0.340          H  
ATOM   1252 1HB  LEU A  81      -5.261   6.382  91.996  1.00  0.420          H  
ATOM   1253 2HB  LEU A  81      -4.977   5.592  93.496  1.00  0.420          H  
ATOM   1254  HG  LEU A  81      -3.968   4.211  91.002  1.00  0.420          H  
ATOM   1255 1HD1 LEU A  81      -1.914   5.613  91.083  1.00  0.420          H  
ATOM   1256 2HD1 LEU A  81      -3.345   6.595  90.700  1.00  0.420          H  
ATOM   1257 3HD1 LEU A  81      -2.656   6.629  92.343  1.00  0.420          H  
ATOM   1258 1HD2 LEU A  81      -2.137   3.644  92.554  1.00  0.420          H  
ATOM   1259 2HD2 LEU A  81      -2.837   4.638  93.826  1.00  0.420          H  
ATOM   1260 3HD2 LEU A  81      -3.639   3.162  93.274  1.00  0.420          H  
ATOM   1261  N   ILE A  82      -6.254   3.478  94.415  1.00  0.130          N  
ATOM   1262  CA  ILE A  82      -5.944   2.401  95.347  1.00  0.100          C  
ATOM   1263  C   ILE A  82      -7.025   1.333  95.421  1.00  0.060          C  
ATOM   1264  O   ILE A  82      -6.734   0.162  95.636  1.00  0.090          O  
ATOM   1265  CB  ILE A  82      -5.597   3.019  96.725  1.00  0.150          C  
ATOM   1266  CG1 ILE A  82      -6.834   3.700  97.342  1.00  0.150          C  
ATOM   1267  CG2 ILE A  82      -4.426   4.004  96.577  1.00  0.150          C  
ATOM   1268  CD1 ILE A  82      -6.660   4.393  98.707  1.00  0.150          C  
ATOM   1269  H   ILE A  82      -6.400   4.431  94.762  1.00  0.160          H  
ATOM   1270  HA  ILE A  82      -5.039   1.910  94.991  1.00  0.120          H  
ATOM   1271  HB  ILE A  82      -5.302   2.231  97.364  1.00  0.180          H  
ATOM   1272 1HG1 ILE A  82      -7.182   4.377  96.643  1.00  0.180          H  
ATOM   1273 2HG1 ILE A  82      -7.599   2.942  97.493  1.00  0.180          H  
ATOM   1274 1HG2 ILE A  82      -4.130   4.407  97.543  1.00  0.180          H  
ATOM   1275 2HG2 ILE A  82      -3.601   3.472  96.142  1.00  0.180          H  
ATOM   1276 3HG2 ILE A  82      -4.691   4.823  95.923  1.00  0.180          H  
ATOM   1277 1HD1 ILE A  82      -7.587   4.813  99.026  1.00  0.180          H  
ATOM   1278 2HD1 ILE A  82      -6.344   3.735  99.440  1.00  0.180          H  
ATOM   1279 3HD1 ILE A  82      -5.937   5.189  98.618  1.00  0.180          H  
ATOM   1280  N   ASN A  83      -8.269   1.696  95.173  1.00  0.070          N  
ATOM   1281  CA  ASN A  83      -9.311   0.693  95.203  1.00  0.050          C  
ATOM   1282  C   ASN A  83      -9.559  -0.074  93.902  1.00  0.090          C  
ATOM   1283  O   ASN A  83     -10.365  -1.007  93.930  1.00  0.310          O  
ATOM   1284  CB  ASN A  83     -10.607   1.332  95.639  1.00  0.080          C  
ATOM   1285  CG  ASN A  83     -10.628   1.677  97.081  1.00  0.080          C  
ATOM   1286  OD1 ASN A  83      -9.898   1.088  97.891  1.00  0.080          O  
ATOM   1287  ND2 ASN A  83     -11.475   2.600  97.437  1.00  0.080          N  
ATOM   1288  H   ASN A  83      -8.500   2.684  95.035  1.00  0.080          H  
ATOM   1289  HA  ASN A  83      -9.032  -0.050  95.950  1.00  0.060          H  
ATOM   1290 1HB  ASN A  83     -10.758   2.246  95.059  1.00  0.090          H  
ATOM   1291 2HB  ASN A  83     -11.434   0.675  95.412  1.00  0.090          H  
ATOM   1292 1HD2 ASN A  83     -11.574   2.874  98.418  1.00  0.090          H  
ATOM   1293 2HD2 ASN A  83     -12.050   3.038  96.746  1.00  0.090          H  
ATOM   1294  N   ASN A  84      -8.903   0.294  92.781  1.00  0.110          N  
ATOM   1295  CA  ASN A  84      -9.197  -0.367  91.501  1.00  0.080          C  
ATOM   1296  C   ASN A  84      -8.004  -0.943  90.728  1.00  0.110          C  
ATOM   1297  O   ASN A  84      -8.191  -1.743  89.796  1.00  0.380          O  
ATOM   1298  CB  ASN A  84      -9.947   0.597  90.608  1.00  0.120          C  
ATOM   1299  CG  ASN A  84     -11.316   0.943  91.140  1.00  0.120          C  
ATOM   1300  OD1 ASN A  84     -12.250   0.131  91.066  1.00  0.120          O  
ATOM   1301  ND2 ASN A  84     -11.457   2.130  91.674  1.00  0.120          N  
ATOM   1302  H   ASN A  84      -8.183   1.023  92.816  1.00  0.130          H  
ATOM   1303  HA  ASN A  84      -9.854  -1.210  91.712  1.00  0.100          H  
ATOM   1304 1HB  ASN A  84      -9.366   1.520  90.516  1.00  0.150          H  
ATOM   1305 2HB  ASN A  84     -10.047   0.172  89.613  1.00  0.150          H  
ATOM   1306 1HD2 ASN A  84     -12.340   2.410  92.043  1.00  0.150          H  
ATOM   1307 2HD2 ASN A  84     -10.658   2.762  91.729  1.00  0.150          H  
ATOM   1308  N   ASN A  85      -6.791  -0.511  91.055  1.00  0.220          N  
ATOM   1309  CA  ASN A  85      -5.629  -0.938  90.292  1.00  0.170          C  
ATOM   1310  C   ASN A  85      -4.693  -1.846  91.081  1.00  0.130          C  
ATOM   1311  O   ASN A  85      -4.572  -1.726  92.296  1.00  0.170          O  
ATOM   1312  CB  ASN A  85      -4.921   0.299  89.784  1.00  0.260          C  
ATOM   1313  CG  ASN A  85      -5.786   1.051  88.811  1.00  0.260          C  
ATOM   1314  OD1 ASN A  85      -5.944   0.683  87.642  1.00  0.260          O  
ATOM   1315  ND2 ASN A  85      -6.397   2.095  89.297  1.00  0.260          N  
ATOM   1316  H   ASN A  85      -6.661   0.174  91.803  1.00  0.260          H  
ATOM   1317  HA  ASN A  85      -5.967  -1.513  89.435  1.00  0.200          H  
ATOM   1318 1HB  ASN A  85      -4.677   0.955  90.624  1.00  0.310          H  
ATOM   1319 2HB  ASN A  85      -3.986   0.025  89.297  1.00  0.310          H  
ATOM   1320 1HD2 ASN A  85      -7.014   2.632  88.723  1.00  0.310          H  
ATOM   1321 2HD2 ASN A  85      -6.287   2.320  90.273  1.00  0.310          H  
ATOM   1322  N   TRP A  86      -4.010  -2.749  90.369  1.00  0.050          N  
ATOM   1323  CA  TRP A  86      -2.987  -3.606  90.952  1.00  0.140          C  
ATOM   1324  C   TRP A  86      -1.737  -2.802  91.197  1.00  0.040          C  
ATOM   1325  O   TRP A  86      -0.920  -3.156  92.041  1.00  0.030          O  
ATOM   1326  CB  TRP A  86      -2.498  -4.750  90.062  1.00  0.160          C  
ATOM   1327  CG  TRP A  86      -3.362  -5.923  89.798  1.00  0.160          C  
ATOM   1328  CD1 TRP A  86      -3.670  -6.427  88.574  1.00  0.160          C  
ATOM   1329  CD2 TRP A  86      -4.028  -6.768  90.754  1.00  0.160          C  
ATOM   1330  NE1 TRP A  86      -4.422  -7.561  88.714  1.00  0.160          N  
ATOM   1331  CE2 TRP A  86      -4.666  -7.772  90.033  1.00  0.160          C  
ATOM   1332  CE3 TRP A  86      -4.122  -6.762  92.128  1.00  0.160          C  
ATOM   1333  CZ2 TRP A  86      -5.386  -8.757  90.647  1.00  0.160          C  
ATOM   1334  CZ3 TRP A  86      -4.848  -7.730  92.744  1.00  0.160          C  
ATOM   1335  CH2 TRP A  86      -5.465  -8.710  92.024  1.00  0.160          C  
ATOM   1336  H   TRP A  86      -4.166  -2.787  89.370  1.00  0.060          H  
ATOM   1337  HA  TRP A  86      -3.344  -3.983  91.904  1.00  0.170          H  
ATOM   1338 1HB  TRP A  86      -2.245  -4.327  89.085  1.00  0.190          H  
ATOM   1339 2HB  TRP A  86      -1.568  -5.132  90.479  1.00  0.190          H  
ATOM   1340  HD1 TRP A  86      -3.328  -6.020  87.619  1.00  0.190          H  
ATOM   1341  HE1 TRP A  86      -4.747  -8.166  87.945  1.00  0.190          H  
ATOM   1342  HE3 TRP A  86      -3.640  -6.010  92.694  1.00  0.190          H  
ATOM   1343  HZ2 TRP A  86      -5.884  -9.551  90.090  1.00  0.190          H  
ATOM   1344  HZ3 TRP A  86      -4.917  -7.703  93.825  1.00  0.190          H  
ATOM   1345  HH2 TRP A  86      -6.034  -9.472  92.547  1.00  0.190          H  
ATOM   1346  N   GLY A  87      -1.557  -1.752  90.414  1.00  0.010          N  
ATOM   1347  CA  GLY A  87      -0.362  -0.937  90.548  1.00  0.060          C  
ATOM   1348  C   GLY A  87      -0.334   0.290  89.657  1.00  0.080          C  
ATOM   1349  O   GLY A  87      -1.231   0.527  88.836  1.00  0.080          O  
ATOM   1350  H   GLY A  87      -2.256  -1.566  89.695  1.00  0.010          H  
ATOM   1351 1HA  GLY A  87      -0.252  -0.627  91.586  1.00  0.070          H  
ATOM   1352 2HA  GLY A  87       0.505  -1.555  90.315  1.00  0.070          H  
ATOM   1353  N   PHE A  88       0.715   1.084  89.830  1.00  0.090          N  
ATOM   1354  CA  PHE A  88       0.835   2.318  89.042  1.00  0.110          C  
ATOM   1355  C   PHE A  88       2.278   2.769  88.799  1.00  0.080          C  
ATOM   1356  O   PHE A  88       3.216   2.327  89.472  1.00  0.080          O  
ATOM   1357  CB  PHE A  88       0.067   3.437  89.729  1.00  0.150          C  
ATOM   1358  CG  PHE A  88       0.673   3.866  90.994  1.00  0.150          C  
ATOM   1359  CD1 PHE A  88       1.497   4.946  90.994  1.00  0.150          C  
ATOM   1360  CD2 PHE A  88       0.459   3.191  92.178  1.00  0.150          C  
ATOM   1361  CE1 PHE A  88       2.081   5.357  92.123  1.00  0.150          C  
ATOM   1362  CE2 PHE A  88       1.047   3.611  93.327  1.00  0.150          C  
ATOM   1363  CZ  PHE A  88       1.862   4.699  93.296  1.00  0.150          C  
ATOM   1364  H   PHE A  88       1.385   0.783  90.546  1.00  0.110          H  
ATOM   1365  HA  PHE A  88       0.376   2.144  88.069  1.00  0.130          H  
ATOM   1366 1HB  PHE A  88       0.013   4.299  89.063  1.00  0.180          H  
ATOM   1367 2HB  PHE A  88      -0.955   3.113  89.927  1.00  0.180          H  
ATOM   1368  HD1 PHE A  88       1.678   5.473  90.064  1.00  0.180          H  
ATOM   1369  HD2 PHE A  88      -0.189   2.318  92.187  1.00  0.180          H  
ATOM   1370  HE1 PHE A  88       2.727   6.205  92.089  1.00  0.180          H  
ATOM   1371  HE2 PHE A  88       0.869   3.077  94.256  1.00  0.180          H  
ATOM   1372  HZ  PHE A  88       2.336   5.037  94.190  1.00  0.180          H  
ATOM   1373  N   ARG A  89       2.454   3.654  87.811  1.00  0.070          N  
ATOM   1374  CA  ARG A  89       3.770   4.199  87.484  1.00  0.050          C  
ATOM   1375  C   ARG A  89       3.736   5.584  86.822  1.00  0.050          C  
ATOM   1376  O   ARG A  89       2.917   5.802  85.945  1.00  0.050          O  
ATOM   1377  CB  ARG A  89       4.427   3.258  86.509  1.00  0.080          C  
ATOM   1378  CG  ARG A  89       5.755   3.601  86.131  1.00  0.080          C  
ATOM   1379  CD  ARG A  89       6.339   2.638  85.277  1.00  0.080          C  
ATOM   1380  NE  ARG A  89       5.783   2.579  83.941  1.00  0.080          N  
ATOM   1381  CZ  ARG A  89       6.350   1.838  82.967  1.00  0.080          C  
ATOM   1382  NH1 ARG A  89       7.435   1.152  83.241  1.00  0.080          N  
ATOM   1383  NH2 ARG A  89       5.846   1.800  81.745  1.00  0.080          N  
ATOM   1384  H   ARG A  89       1.631   3.915  87.255  1.00  0.080          H  
ATOM   1385  HA  ARG A  89       4.340   4.234  88.401  1.00  0.060          H  
ATOM   1386 1HB  ARG A  89       4.471   2.279  86.934  1.00  0.090          H  
ATOM   1387 2HB  ARG A  89       3.829   3.202  85.604  1.00  0.090          H  
ATOM   1388 1HG  ARG A  89       5.771   4.532  85.601  1.00  0.090          H  
ATOM   1389 2HG  ARG A  89       6.371   3.661  87.014  1.00  0.090          H  
ATOM   1390 1HD  ARG A  89       7.370   2.913  85.172  1.00  0.090          H  
ATOM   1391 2HD  ARG A  89       6.244   1.653  85.735  1.00  0.090          H  
ATOM   1392  HE  ARG A  89       4.946   3.117  83.719  1.00  0.090          H  
ATOM   1393 1HH1 ARG A  89       7.850   1.171  84.177  1.00  0.090          H  
ATOM   1394 2HH1 ARG A  89       7.913   0.610  82.522  1.00  0.090          H  
ATOM   1395 1HH2 ARG A  89       5.005   2.349  81.516  1.00  0.090          H  
ATOM   1396 2HH2 ARG A  89       6.294   1.239  81.034  1.00  0.090          H  
ATOM   1397  N   PRO A  90       4.585   6.563  87.172  1.00  0.040          N  
ATOM   1398  CA  PRO A  90       4.646   7.833  86.461  1.00  0.040          C  
ATOM   1399  C   PRO A  90       5.220   7.587  85.059  1.00  0.050          C  
ATOM   1400  O   PRO A  90       6.164   6.813  84.921  1.00  0.050          O  
ATOM   1401  CB  PRO A  90       5.557   8.666  87.359  1.00  0.060          C  
ATOM   1402  CG  PRO A  90       6.408   7.651  88.112  1.00  0.060          C  
ATOM   1403  CD  PRO A  90       5.515   6.438  88.294  1.00  0.060          C  
ATOM   1404  HA  PRO A  90       3.647   8.287  86.405  1.00  0.050          H  
ATOM   1405 1HB  PRO A  90       6.140   9.314  86.736  1.00  0.070          H  
ATOM   1406 2HB  PRO A  90       4.956   9.315  88.012  1.00  0.070          H  
ATOM   1407 1HG  PRO A  90       7.312   7.414  87.526  1.00  0.070          H  
ATOM   1408 2HG  PRO A  90       6.753   8.075  89.070  1.00  0.070          H  
ATOM   1409 1HD  PRO A  90       6.139   5.553  88.219  1.00  0.070          H  
ATOM   1410 2HD  PRO A  90       4.979   6.488  89.231  1.00  0.070          H  
ATOM   1411  N   LYS A  91       4.726   8.307  84.054  1.00  0.050          N  
ATOM   1412  CA  LYS A  91       5.226   8.218  82.680  1.00  0.050          C  
ATOM   1413  C   LYS A  91       5.783   9.554  82.175  1.00  0.050          C  
ATOM   1414  O   LYS A  91       6.879   9.587  81.610  1.00  0.050          O  
ATOM   1415  CB  LYS A  91       4.122   7.703  81.748  1.00  0.070          C  
ATOM   1416  CG  LYS A  91       4.507   7.519  80.269  1.00  0.070          C  
ATOM   1417  CD  LYS A  91       5.519   6.404  80.052  1.00  0.070          C  
ATOM   1418  CE  LYS A  91       5.745   6.161  78.564  1.00  0.070          C  
ATOM   1419  NZ  LYS A  91       6.773   5.115  78.321  1.00  0.070          N  
ATOM   1420  H   LYS A  91       3.925   8.897  84.228  1.00  0.060          H  
ATOM   1421  HA  LYS A  91       6.040   7.497  82.670  1.00  0.060          H  
ATOM   1422 1HB  LYS A  91       3.786   6.737  82.115  1.00  0.080          H  
ATOM   1423 2HB  LYS A  91       3.264   8.379  81.791  1.00  0.080          H  
ATOM   1424 1HG  LYS A  91       3.605   7.303  79.693  1.00  0.080          H  
ATOM   1425 2HG  LYS A  91       4.941   8.415  79.895  1.00  0.080          H  
ATOM   1426 1HD  LYS A  91       6.475   6.678  80.505  1.00  0.080          H  
ATOM   1427 2HD  LYS A  91       5.160   5.485  80.519  1.00  0.080          H  
ATOM   1428 1HE  LYS A  91       4.806   5.843  78.114  1.00  0.080          H  
ATOM   1429 2HE  LYS A  91       6.069   7.090  78.094  1.00  0.080          H  
ATOM   1430 1HZ  LYS A  91       6.892   4.977  77.326  1.00  0.080          H  
ATOM   1431 2HZ  LYS A  91       7.653   5.407  78.728  1.00  0.080          H  
ATOM   1432 3HZ  LYS A  91       6.473   4.249  78.751  1.00  0.080          H  
ATOM   1433  N   ARG A  92       5.010  10.645  82.300  1.00  0.040          N  
ATOM   1434  CA  ARG A  92       5.477  11.956  81.797  1.00  0.040          C  
ATOM   1435  C   ARG A  92       5.205  13.129  82.738  1.00  0.050          C  
ATOM   1436  O   ARG A  92       4.161  13.214  83.377  1.00  0.050          O  
ATOM   1437  CB  ARG A  92       4.875  12.308  80.434  1.00  0.060          C  
ATOM   1438  CG  ARG A  92       5.308  11.422  79.285  1.00  0.060          C  
ATOM   1439  CD  ARG A  92       4.946  11.958  77.949  1.00  0.060          C  
ATOM   1440  NE  ARG A  92       3.498  11.970  77.709  1.00  0.060          N  
ATOM   1441  CZ  ARG A  92       2.888  12.477  76.623  1.00  0.060          C  
ATOM   1442  NH1 ARG A  92       3.574  13.030  75.638  1.00  0.060          N  
ATOM   1443  NH2 ARG A  92       1.576  12.398  76.577  1.00  0.060          N  
ATOM   1444  H   ARG A  92       4.109  10.548  82.779  1.00  0.050          H  
ATOM   1445  HA  ARG A  92       6.558  11.898  81.666  1.00  0.050          H  
ATOM   1446 1HB  ARG A  92       3.790  12.261  80.491  1.00  0.070          H  
ATOM   1447 2HB  ARG A  92       5.142  13.333  80.177  1.00  0.070          H  
ATOM   1448 1HG  ARG A  92       6.385  11.261  79.326  1.00  0.070          H  
ATOM   1449 2HG  ARG A  92       4.795  10.492  79.381  1.00  0.070          H  
ATOM   1450 1HD  ARG A  92       5.318  12.978  77.867  1.00  0.070          H  
ATOM   1451 2HD  ARG A  92       5.414  11.337  77.186  1.00  0.070          H  
ATOM   1452  HE  ARG A  92       2.866  11.566  78.419  1.00  0.070          H  
ATOM   1453 1HH1 ARG A  92       4.580  13.082  75.686  1.00  0.070          H  
ATOM   1454 2HH1 ARG A  92       3.092  13.402  74.832  1.00  0.070          H  
ATOM   1455 1HH2 ARG A  92       1.096  11.953  77.378  1.00  0.070          H  
ATOM   1456 2HH2 ARG A  92       1.060  12.758  75.793  1.00  0.070          H  
ATOM   1457  N   LEU A  93       6.137  14.083  82.770  1.00  0.050          N  
ATOM   1458  CA  LEU A  93       6.049  15.313  83.567  1.00  0.070          C  
ATOM   1459  C   LEU A  93       6.126  16.633  82.787  1.00  0.060          C  
ATOM   1460  O   LEU A  93       7.057  16.875  82.009  1.00  0.070          O  
ATOM   1461  CB  LEU A  93       7.184  15.308  84.597  1.00  0.090          C  
ATOM   1462  CG  LEU A  93       7.486  16.605  85.392  1.00  0.090          C  
ATOM   1463  CD1 LEU A  93       6.356  16.991  86.314  1.00  0.090          C  
ATOM   1464  CD2 LEU A  93       8.738  16.365  86.189  1.00  0.090          C  
ATOM   1465  H   LEU A  93       6.975  13.949  82.208  1.00  0.060          H  
ATOM   1466  HA  LEU A  93       5.103  15.288  84.094  1.00  0.080          H  
ATOM   1467 1HB  LEU A  93       6.978  14.545  85.321  1.00  0.110          H  
ATOM   1468 2HB  LEU A  93       8.063  15.048  84.071  1.00  0.110          H  
ATOM   1469  HG  LEU A  93       7.654  17.430  84.696  1.00  0.110          H  
ATOM   1470 1HD1 LEU A  93       6.658  17.888  86.828  1.00  0.110          H  
ATOM   1471 2HD1 LEU A  93       5.439  17.180  85.763  1.00  0.110          H  
ATOM   1472 3HD1 LEU A  93       6.184  16.206  87.030  1.00  0.110          H  
ATOM   1473 1HD2 LEU A  93       8.990  17.265  86.736  1.00  0.110          H  
ATOM   1474 2HD2 LEU A  93       8.569  15.541  86.886  1.00  0.110          H  
ATOM   1475 3HD2 LEU A  93       9.555  16.112  85.529  1.00  0.110          H  
ATOM   1476  N   ASN A  94       5.169  17.514  83.056  1.00  0.080          N  
ATOM   1477  CA  ASN A  94       5.135  18.862  82.491  1.00  0.070          C  
ATOM   1478  C   ASN A  94       5.156  19.911  83.625  1.00  0.180          C  
ATOM   1479  O   ASN A  94       4.288  19.927  84.500  1.00  0.420          O  
ATOM   1480  CB  ASN A  94       3.942  19.054  81.567  1.00  0.100          C  
ATOM   1481  CG  ASN A  94       3.948  18.119  80.378  1.00  0.100          C  
ATOM   1482  OD1 ASN A  94       4.949  17.994  79.657  1.00  0.100          O  
ATOM   1483  ND2 ASN A  94       2.828  17.472  80.136  1.00  0.100          N  
ATOM   1484  H   ASN A  94       4.422  17.200  83.681  1.00  0.100          H  
ATOM   1485  HA  ASN A  94       6.042  19.020  81.905  1.00  0.080          H  
ATOM   1486 1HB  ASN A  94       3.038  18.901  82.100  1.00  0.120          H  
ATOM   1487 2HB  ASN A  94       3.934  20.080  81.203  1.00  0.120          H  
ATOM   1488 1HD2 ASN A  94       2.772  16.850  79.358  1.00  0.120          H  
ATOM   1489 2HD2 ASN A  94       1.996  17.612  80.723  1.00  0.120          H  
ATOM   1490  N   PHE A  95       6.191  20.745  83.665  1.00  0.050          N  
ATOM   1491  CA  PHE A  95       6.360  21.753  84.719  1.00  0.030          C  
ATOM   1492  C   PHE A  95       6.249  23.189  84.173  1.00  0.020          C  
ATOM   1493  O   PHE A  95       6.816  23.506  83.115  1.00  0.020          O  
ATOM   1494  CB  PHE A  95       7.731  21.556  85.365  1.00  0.050          C  
ATOM   1495  CG  PHE A  95       8.052  22.483  86.482  1.00  0.050          C  
ATOM   1496  CD1 PHE A  95       7.718  22.144  87.772  1.00  0.050          C  
ATOM   1497  CD2 PHE A  95       8.686  23.692  86.254  1.00  0.050          C  
ATOM   1498  CE1 PHE A  95       8.013  22.978  88.819  1.00  0.050          C  
ATOM   1499  CE2 PHE A  95       8.985  24.522  87.303  1.00  0.050          C  
ATOM   1500  CZ  PHE A  95       8.649  24.164  88.585  1.00  0.050          C  
ATOM   1501  H   PHE A  95       6.896  20.679  82.929  1.00  0.060          H  
ATOM   1502  HA  PHE A  95       5.583  21.613  85.472  1.00  0.040          H  
ATOM   1503 1HB  PHE A  95       7.797  20.538  85.748  1.00  0.060          H  
ATOM   1504 2HB  PHE A  95       8.490  21.661  84.608  1.00  0.060          H  
ATOM   1505  HD1 PHE A  95       7.221  21.190  87.953  1.00  0.060          H  
ATOM   1506  HD2 PHE A  95       8.955  23.975  85.232  1.00  0.060          H  
ATOM   1507  HE1 PHE A  95       7.742  22.693  89.835  1.00  0.060          H  
ATOM   1508  HE2 PHE A  95       9.496  25.457  87.121  1.00  0.060          H  
ATOM   1509  HZ  PHE A  95       8.888  24.820  89.411  1.00  0.060          H  
ATOM   1510  N   LYS A  96       5.542  24.077  84.894  1.00  0.030          N  
ATOM   1511  CA  LYS A  96       5.454  25.476  84.457  1.00  0.060          C  
ATOM   1512  C   LYS A  96       5.393  26.534  85.575  1.00  0.050          C  
ATOM   1513  O   LYS A  96       4.662  26.403  86.556  1.00  0.050          O  
ATOM   1514  CB  LYS A  96       4.242  25.639  83.528  1.00  0.070          C  
ATOM   1515  CG  LYS A  96       4.050  27.037  82.905  1.00  0.070          C  
ATOM   1516  CD  LYS A  96       2.938  27.006  81.858  1.00  0.070          C  
ATOM   1517  CE  LYS A  96       2.756  28.351  81.152  1.00  0.070          C  
ATOM   1518  NZ  LYS A  96       1.701  28.260  80.087  1.00  0.070          N  
ATOM   1519  H   LYS A  96       5.053  23.761  85.735  1.00  0.040          H  
ATOM   1520  HA  LYS A  96       6.345  25.680  83.880  1.00  0.070          H  
ATOM   1521 1HB  LYS A  96       4.330  24.926  82.707  1.00  0.090          H  
ATOM   1522 2HB  LYS A  96       3.337  25.394  84.074  1.00  0.090          H  
ATOM   1523 1HG  LYS A  96       3.770  27.746  83.673  1.00  0.090          H  
ATOM   1524 2HG  LYS A  96       4.978  27.384  82.460  1.00  0.090          H  
ATOM   1525 1HD  LYS A  96       3.168  26.243  81.111  1.00  0.090          H  
ATOM   1526 2HD  LYS A  96       2.000  26.740  82.346  1.00  0.090          H  
ATOM   1527 1HE  LYS A  96       2.465  29.112  81.880  1.00  0.090          H  
ATOM   1528 2HE  LYS A  96       3.702  28.647  80.694  1.00  0.090          H  
ATOM   1529 1HZ  LYS A  96       1.580  29.146  79.606  1.00  0.090          H  
ATOM   1530 2HZ  LYS A  96       1.974  27.562  79.413  1.00  0.090          H  
ATOM   1531 3HZ  LYS A  96       0.823  27.993  80.508  1.00  0.090          H  
ATOM   1532  N   LEU A  97       6.138  27.628  85.385  1.00  0.050          N  
ATOM   1533  CA  LEU A  97       6.091  28.774  86.304  1.00  0.030          C  
ATOM   1534  C   LEU A  97       5.503  29.941  85.550  1.00  0.040          C  
ATOM   1535  O   LEU A  97       5.871  30.202  84.399  1.00  0.060          O  
ATOM   1536  CB  LEU A  97       7.470  29.165  86.826  1.00  0.050          C  
ATOM   1537  CG  LEU A  97       8.244  28.103  87.532  1.00  0.050          C  
ATOM   1538  CD1 LEU A  97       9.612  28.619  87.827  1.00  0.050          C  
ATOM   1539  CD2 LEU A  97       7.538  27.721  88.816  1.00  0.050          C  
ATOM   1540  H   LEU A  97       6.720  27.664  84.545  1.00  0.060          H  
ATOM   1541  HA  LEU A  97       5.424  28.556  87.131  1.00  0.040          H  
ATOM   1542 1HB  LEU A  97       8.048  29.576  86.033  1.00  0.060          H  
ATOM   1543 2HB  LEU A  97       7.311  29.947  87.552  1.00  0.060          H  
ATOM   1544  HG  LEU A  97       8.324  27.249  86.892  1.00  0.060          H  
ATOM   1545 1HD1 LEU A  97      10.199  27.851  88.331  1.00  0.060          H  
ATOM   1546 2HD1 LEU A  97      10.094  28.890  86.893  1.00  0.060          H  
ATOM   1547 3HD1 LEU A  97       9.531  29.493  88.462  1.00  0.060          H  
ATOM   1548 1HD2 LEU A  97       8.091  26.954  89.327  1.00  0.060          H  
ATOM   1549 2HD2 LEU A  97       7.448  28.591  89.466  1.00  0.060          H  
ATOM   1550 3HD2 LEU A  97       6.561  27.350  88.586  1.00  0.060          H  
ATOM   1551  N   PHE A  98       4.594  30.662  86.189  1.00  0.040          N  
ATOM   1552  CA  PHE A  98       3.923  31.760  85.506  1.00  0.050          C  
ATOM   1553  C   PHE A  98       3.361  32.837  86.444  1.00  0.050          C  
ATOM   1554  O   PHE A  98       3.360  32.686  87.671  1.00  0.040          O  
ATOM   1555  CB  PHE A  98       2.865  31.134  84.594  1.00  0.070          C  
ATOM   1556  CG  PHE A  98       1.821  30.345  85.311  1.00  0.070          C  
ATOM   1557  CD1 PHE A  98       0.604  30.880  85.539  1.00  0.070          C  
ATOM   1558  CD2 PHE A  98       2.076  29.062  85.788  1.00  0.070          C  
ATOM   1559  CE1 PHE A  98      -0.368  30.177  86.196  1.00  0.070          C  
ATOM   1560  CE2 PHE A  98       1.130  28.371  86.452  1.00  0.070          C  
ATOM   1561  CZ  PHE A  98      -0.107  28.921  86.653  1.00  0.070          C  
ATOM   1562  H   PHE A  98       4.334  30.401  87.147  1.00  0.050          H  
ATOM   1563  HA  PHE A  98       4.658  32.247  84.862  1.00  0.060          H  
ATOM   1564 1HB  PHE A  98       2.364  31.913  84.028  1.00  0.080          H  
ATOM   1565 2HB  PHE A  98       3.346  30.484  83.869  1.00  0.080          H  
ATOM   1566  HD1 PHE A  98       0.407  31.869  85.167  1.00  0.080          H  
ATOM   1567  HD2 PHE A  98       3.042  28.601  85.639  1.00  0.080          H  
ATOM   1568  HE1 PHE A  98      -1.351  30.624  86.354  1.00  0.080          H  
ATOM   1569  HE2 PHE A  98       1.360  27.384  86.818  1.00  0.080          H  
ATOM   1570  HZ  PHE A  98      -0.875  28.364  87.173  1.00  0.080          H  
ATOM   1571  N   ASN A  99       2.947  33.969  85.853  1.00  0.060          N  
ATOM   1572  CA  ASN A  99       2.366  35.108  86.571  1.00  0.060          C  
ATOM   1573  C   ASN A  99       3.251  35.566  87.726  1.00  0.060          C  
ATOM   1574  O   ASN A  99       2.769  35.850  88.826  1.00  0.070          O  
ATOM   1575  CB  ASN A  99       0.946  34.809  87.024  1.00  0.080          C  
ATOM   1576  CG  ASN A  99       0.016  34.607  85.840  1.00  0.080          C  
ATOM   1577  OD1 ASN A  99       0.201  35.216  84.765  1.00  0.080          O  
ATOM   1578  ND2 ASN A  99      -0.978  33.782  86.021  1.00  0.080          N  
ATOM   1579  H   ASN A  99       2.991  34.028  84.839  1.00  0.070          H  
ATOM   1580  HA  ASN A  99       2.312  35.946  85.873  1.00  0.070          H  
ATOM   1581 1HB  ASN A  99       0.931  33.903  87.640  1.00  0.100          H  
ATOM   1582 2HB  ASN A  99       0.572  35.629  87.635  1.00  0.100          H  
ATOM   1583 1HD2 ASN A  99      -1.629  33.565  85.268  1.00  0.100          H  
ATOM   1584 2HD2 ASN A  99      -1.097  33.307  86.915  1.00  0.100          H  
ATOM   1585  N   ILE A 100       4.552  35.643  87.459  1.00  0.060          N  
ATOM   1586  CA  ILE A 100       5.511  36.041  88.471  1.00  0.070          C  
ATOM   1587  C   ILE A 100       5.622  37.541  88.619  1.00  0.070          C  
ATOM   1588  O   ILE A 100       5.841  38.259  87.642  1.00  0.050          O  
ATOM   1589  CB  ILE A 100       6.902  35.443  88.175  1.00  0.090          C  
ATOM   1590  CG1 ILE A 100       6.772  33.920  88.217  1.00  0.090          C  
ATOM   1591  CG2 ILE A 100       7.968  35.956  89.227  1.00  0.090          C  
ATOM   1592  CD1 ILE A 100       7.949  33.174  87.697  1.00  0.090          C  
ATOM   1593  H   ILE A 100       4.863  35.407  86.527  1.00  0.070          H  
ATOM   1594  HA  ILE A 100       5.172  35.635  89.410  1.00  0.080          H  
ATOM   1595  HB  ILE A 100       7.215  35.727  87.171  1.00  0.110          H  
ATOM   1596 1HG1 ILE A 100       6.586  33.639  89.233  1.00  0.110          H  
ATOM   1597 2HG1 ILE A 100       5.914  33.624  87.628  1.00  0.110          H  
ATOM   1598 1HG2 ILE A 100       8.942  35.531  89.019  1.00  0.110          H  
ATOM   1599 2HG2 ILE A 100       8.055  37.043  89.184  1.00  0.110          H  
ATOM   1600 3HG2 ILE A 100       7.654  35.664  90.235  1.00  0.110          H  
ATOM   1601 1HD1 ILE A 100       7.760  32.117  87.756  1.00  0.110          H  
ATOM   1602 2HD1 ILE A 100       8.082  33.464  86.667  1.00  0.110          H  
ATOM   1603 3HD1 ILE A 100       8.845  33.403  88.265  1.00  0.110          H  
ATOM   1604  N   GLN A 101       5.447  37.994  89.848  1.00  0.090          N  
ATOM   1605  CA  GLN A 101       5.540  39.400  90.194  1.00  0.080          C  
ATOM   1606  C   GLN A 101       6.781  39.544  91.059  1.00  0.100          C  
ATOM   1607  O   GLN A 101       7.104  38.642  91.839  1.00  0.360          O  
ATOM   1608  CB  GLN A 101       4.329  39.859  91.008  1.00  0.120          C  
ATOM   1609  CG  GLN A 101       2.952  39.547  90.409  1.00  0.120          C  
ATOM   1610  CD  GLN A 101       2.566  40.251  89.122  1.00  0.120          C  
ATOM   1611  OE1 GLN A 101       2.674  41.476  88.934  1.00  0.120          O  
ATOM   1612  NE2 GLN A 101       2.051  39.434  88.206  1.00  0.120          N  
ATOM   1613  H   GLN A 101       5.276  37.289  90.568  1.00  0.110          H  
ATOM   1614  HA  GLN A 101       5.650  40.008  89.301  1.00  0.100          H  
ATOM   1615 1HB  GLN A 101       4.370  39.397  91.996  1.00  0.140          H  
ATOM   1616 2HB  GLN A 101       4.392  40.940  91.153  1.00  0.140          H  
ATOM   1617 1HG  GLN A 101       2.916  38.473  90.208  1.00  0.140          H  
ATOM   1618 2HG  GLN A 101       2.202  39.796  91.155  1.00  0.140          H  
ATOM   1619 1HE2 GLN A 101       1.716  39.792  87.331  1.00  0.140          H  
ATOM   1620 2HE2 GLN A 101       1.970  38.449  88.404  1.00  0.140          H  
ATOM   1621  N   VAL A 102       7.448  40.681  90.999  1.00  0.120          N  
ATOM   1622  CA  VAL A 102       8.574  40.877  91.899  1.00  0.060          C  
ATOM   1623  C   VAL A 102       8.252  42.068  92.765  1.00  0.010          C  
ATOM   1624  O   VAL A 102       7.939  43.142  92.262  1.00  0.100          O  
ATOM   1625  CB  VAL A 102       9.901  41.078  91.154  1.00  0.110          C  
ATOM   1626  CG1 VAL A 102      11.029  41.275  92.200  1.00  0.110          C  
ATOM   1627  CG2 VAL A 102      10.182  39.864  90.247  1.00  0.110          C  
ATOM   1628  H   VAL A 102       7.163  41.411  90.351  1.00  0.140          H  
ATOM   1629  HA  VAL A 102       8.684  40.010  92.547  1.00  0.070          H  
ATOM   1630  HB  VAL A 102       9.843  41.983  90.543  1.00  0.130          H  
ATOM   1631 1HG1 VAL A 102      11.972  41.419  91.709  1.00  0.130          H  
ATOM   1632 2HG1 VAL A 102      10.824  42.146  92.824  1.00  0.130          H  
ATOM   1633 3HG1 VAL A 102      11.094  40.386  92.832  1.00  0.130          H  
ATOM   1634 1HG2 VAL A 102      11.129  40.014  89.719  1.00  0.130          H  
ATOM   1635 2HG2 VAL A 102      10.240  38.967  90.855  1.00  0.130          H  
ATOM   1636 3HG2 VAL A 102       9.380  39.756  89.516  1.00  0.130          H  
ATOM   1637  N   LYS A 103       8.293  41.867  94.062  1.00  0.030          N  
ATOM   1638  CA  LYS A 103       7.922  42.898  94.997  1.00  0.040          C  
ATOM   1639  C   LYS A 103       9.112  43.495  95.727  1.00  0.020          C  
ATOM   1640  O   LYS A 103       9.997  42.786  96.199  1.00  0.060          O  
ATOM   1641  CB  LYS A 103       6.950  42.301  96.002  1.00  0.050          C  
ATOM   1642  CG  LYS A 103       5.664  41.685  95.409  1.00  0.050          C  
ATOM   1643  CD  LYS A 103       4.759  42.743  94.774  1.00  0.050          C  
ATOM   1644  CE  LYS A 103       3.443  42.162  94.250  1.00  0.050          C  
ATOM   1645  NZ  LYS A 103       2.499  41.753  95.351  1.00  0.050          N  
ATOM   1646  H   LYS A 103       8.607  40.966  94.415  1.00  0.040          H  
ATOM   1647  HA  LYS A 103       7.441  43.704  94.455  1.00  0.050          H  
ATOM   1648 1HB  LYS A 103       7.465  41.506  96.523  1.00  0.060          H  
ATOM   1649 2HB  LYS A 103       6.687  43.036  96.719  1.00  0.060          H  
ATOM   1650 1HG  LYS A 103       5.935  40.950  94.646  1.00  0.060          H  
ATOM   1651 2HG  LYS A 103       5.128  41.171  96.199  1.00  0.060          H  
ATOM   1652 1HD  LYS A 103       4.555  43.544  95.486  1.00  0.060          H  
ATOM   1653 2HD  LYS A 103       5.270  43.161  93.923  1.00  0.060          H  
ATOM   1654 1HE  LYS A 103       2.958  42.915  93.629  1.00  0.060          H  
ATOM   1655 2HE  LYS A 103       3.664  41.292  93.636  1.00  0.060          H  
ATOM   1656 1HZ  LYS A 103       1.651  41.386  94.937  1.00  0.060          H  
ATOM   1657 2HZ  LYS A 103       2.914  41.040  95.934  1.00  0.060          H  
ATOM   1658 3HZ  LYS A 103       2.273  42.558  95.920  1.00  0.060          H  
ATOM   1659  N   GLU A 104       9.112  44.812  95.832  1.00  0.040          N  
ATOM   1660  CA  GLU A 104      10.127  45.578  96.535  1.00  0.140          C  
ATOM   1661  C   GLU A 104       9.658  45.942  97.913  1.00  0.140          C  
ATOM   1662  O   GLU A 104       8.543  46.433  98.077  1.00  0.160          O  
ATOM   1663  CB  GLU A 104      10.492  46.829  95.745  1.00  0.160          C  
ATOM   1664  CG  GLU A 104      11.515  47.711  96.414  1.00  0.160          C  
ATOM   1665  CD  GLU A 104      11.885  48.882  95.588  1.00  0.160          C  
ATOM   1666  OE1 GLU A 104      11.419  48.964  94.481  1.00  0.160          O  
ATOM   1667  OE2 GLU A 104      12.607  49.719  96.065  1.00  0.160          O  
ATOM   1668  H   GLU A 104       8.343  45.303  95.388  1.00  0.050          H  
ATOM   1669  HA  GLU A 104      11.003  44.962  96.660  1.00  0.170          H  
ATOM   1670 1HB  GLU A 104      10.899  46.530  94.781  1.00  0.190          H  
ATOM   1671 2HB  GLU A 104       9.596  47.415  95.554  1.00  0.190          H  
ATOM   1672 1HG  GLU A 104      11.112  48.078  97.357  1.00  0.190          H  
ATOM   1673 2HG  GLU A 104      12.393  47.116  96.636  1.00  0.190          H  
ATOM   1674  N   VAL A 105      10.513  45.749  98.908  1.00  0.140          N  
ATOM   1675  CA  VAL A 105      10.127  46.052 100.273  1.00  0.150          C  
ATOM   1676  C   VAL A 105      10.934  47.210 100.846  1.00  0.190          C  
ATOM   1677  O   VAL A 105      12.156  47.130 100.969  1.00  0.250          O  
ATOM   1678  CB  VAL A 105      10.377  44.817 101.154  1.00  0.210          C  
ATOM   1679  CG1 VAL A 105       9.957  45.098 102.598  1.00  0.210          C  
ATOM   1680  CG2 VAL A 105       9.661  43.624 100.565  1.00  0.210          C  
ATOM   1681  H   VAL A 105      11.449  45.381  98.708  1.00  0.170          H  
ATOM   1682  HA  VAL A 105       9.071  46.317 100.297  1.00  0.180          H  
ATOM   1683  HB  VAL A 105      11.436  44.615 101.173  1.00  0.250          H  
ATOM   1684 1HG1 VAL A 105      10.159  44.223 103.213  1.00  0.250          H  
ATOM   1685 2HG1 VAL A 105      10.506  45.945 103.001  1.00  0.250          H  
ATOM   1686 3HG1 VAL A 105       8.889  45.316 102.616  1.00  0.250          H  
ATOM   1687 1HG2 VAL A 105       9.858  42.749 101.176  1.00  0.250          H  
ATOM   1688 2HG2 VAL A 105       8.607  43.818 100.540  1.00  0.250          H  
ATOM   1689 3HG2 VAL A 105      10.017  43.440  99.549  1.00  0.250          H  
ATOM   1690  N   THR A 106      10.245  48.266 101.249  1.00  0.180          N  
ATOM   1691  CA  THR A 106      10.913  49.415 101.841  1.00  0.250          C  
ATOM   1692  C   THR A 106      10.563  49.532 103.306  1.00  0.360          C  
ATOM   1693  O   THR A 106       9.395  49.580 103.696  1.00  0.500          O  
ATOM   1694  CB  THR A 106      10.561  50.742 101.123  1.00  0.320          C  
ATOM   1695  OG1 THR A 106      10.990  50.685  99.757  1.00  0.320          O  
ATOM   1696  CG2 THR A 106      11.252  51.928 101.813  1.00  0.320          C  
ATOM   1697  H   THR A 106       9.230  48.270 101.121  1.00  0.220          H  
ATOM   1698  HA  THR A 106      11.990  49.272 101.766  1.00  0.300          H  
ATOM   1699  HB  THR A 106       9.480  50.890 101.149  1.00  0.390          H  
ATOM   1700  HG1 THR A 106      10.461  50.039  99.287  1.00  0.390          H  
ATOM   1701 1HG2 THR A 106      10.991  52.846 101.289  1.00  0.390          H  
ATOM   1702 2HG2 THR A 106      10.929  52.011 102.851  1.00  0.390          H  
ATOM   1703 3HG2 THR A 106      12.331  51.788 101.782  1.00  0.390          H  
ATOM   1704  N   GLN A 107      11.582  49.594 104.142  1.00  0.360          N  
ATOM   1705  CA  GLN A 107      11.342  49.714 105.568  1.00  0.490          C  
ATOM   1706  C   GLN A 107      11.761  51.092 106.035  1.00  0.620          C  
ATOM   1707  O   GLN A 107      12.812  51.594 105.631  1.00  0.790          O  
ATOM   1708  CB  GLN A 107      12.096  48.614 106.320  1.00  0.630          C  
ATOM   1709  CG  GLN A 107      11.600  47.201 105.996  1.00  0.630          C  
ATOM   1710  CD  GLN A 107      12.393  46.115 106.697  1.00  0.630          C  
ATOM   1711  OE1 GLN A 107      13.615  46.044 106.539  1.00  0.630          O  
ATOM   1712  NE2 GLN A 107      11.722  45.271 107.471  1.00  0.630          N  
ATOM   1713  H   GLN A 107      12.526  49.553 103.776  1.00  0.430          H  
ATOM   1714  HA  GLN A 107      10.277  49.604 105.772  1.00  0.590          H  
ATOM   1715 1HB  GLN A 107      13.158  48.669 106.086  1.00  0.760          H  
ATOM   1716 2HB  GLN A 107      11.985  48.771 107.394  1.00  0.760          H  
ATOM   1717 1HG  GLN A 107      10.565  47.122 106.316  1.00  0.760          H  
ATOM   1718 2HG  GLN A 107      11.671  47.039 104.923  1.00  0.760          H  
ATOM   1719 1HE2 GLN A 107      12.208  44.541 107.953  1.00  0.760          H  
ATOM   1720 2HE2 GLN A 107      10.729  45.356 107.583  1.00  0.760          H  
ATOM   1721  N   ASN A 108      10.981  51.676 106.931  1.00  0.600          N  
ATOM   1722  CA  ASN A 108      11.303  52.982 107.469  1.00  0.800          C  
ATOM   1723  C   ASN A 108      10.894  53.050 108.930  1.00  0.880          C  
ATOM   1724  O   ASN A 108      10.479  52.051 109.515  1.00  0.910          O  
ATOM   1725  CB  ASN A 108      10.652  54.084 106.634  1.00  1.040          C  
ATOM   1726  CG  ASN A 108       9.119  54.062 106.630  1.00  1.040          C  
ATOM   1727  OD1 ASN A 108       8.451  54.184 107.688  1.00  1.040          O  
ATOM   1728  ND2 ASN A 108       8.550  53.927 105.451  1.00  1.040          N  
ATOM   1729  H   ASN A 108      10.096  51.231 107.200  1.00  0.720          H  
ATOM   1730  HA  ASN A 108      12.385  53.118 107.434  1.00  0.960          H  
ATOM   1731 1HB  ASN A 108      10.987  55.058 106.985  1.00  1.250          H  
ATOM   1732 2HB  ASN A 108      10.994  53.984 105.602  1.00  1.250          H  
ATOM   1733 1HD2 ASN A 108       7.552  53.915 105.377  1.00  1.250          H  
ATOM   1734 2HD2 ASN A 108       9.114  53.837 104.627  1.00  1.250          H  
ATOM   1735  N   ASP A 109      11.051  54.222 109.534  1.00  0.990          N  
ATOM   1736  CA  ASP A 109      10.762  54.412 110.950  1.00  1.100          C  
ATOM   1737  C   ASP A 109       9.311  54.148 111.366  1.00  0.900          C  
ATOM   1738  O   ASP A 109       9.056  53.791 112.517  1.00  1.040          O  
ATOM   1739  CB  ASP A 109      11.107  55.845 111.355  1.00  1.500          C  
ATOM   1740  CG  ASP A 109      12.606  56.143 111.372  1.00  1.500          C  
ATOM   1741  OD1 ASP A 109      13.400  55.233 111.323  1.00  1.500          O  
ATOM   1742  OD2 ASP A 109      12.936  57.299 111.417  1.00  1.500          O  
ATOM   1743  H   ASP A 109      11.415  55.003 109.009  1.00  1.190          H  
ATOM   1744  HA  ASP A 109      11.400  53.729 111.512  1.00  1.320          H  
ATOM   1745 1HB  ASP A 109      10.621  56.540 110.671  1.00  1.800          H  
ATOM   1746 2HB  ASP A 109      10.705  56.039 112.350  1.00  1.800          H  
ATOM   1747  N   GLY A 110       8.349  54.415 110.481  1.00  0.620          N  
ATOM   1748  CA  GLY A 110       6.944  54.246 110.834  1.00  0.520          C  
ATOM   1749  C   GLY A 110       6.375  52.886 110.447  1.00  0.550          C  
ATOM   1750  O   GLY A 110       5.682  52.236 111.235  1.00  0.730          O  
ATOM   1751  H   GLY A 110       8.578  54.685 109.528  1.00  0.740          H  
ATOM   1752 1HA  GLY A 110       6.824  54.395 111.906  1.00  0.620          H  
ATOM   1753 2HA  GLY A 110       6.365  55.026 110.344  1.00  0.620          H  
ATOM   1754  N   THR A 111       6.627  52.475 109.209  1.00  0.420          N  
ATOM   1755  CA  THR A 111       6.081  51.224 108.712  1.00  0.440          C  
ATOM   1756  C   THR A 111       6.911  50.579 107.609  1.00  0.430          C  
ATOM   1757  O   THR A 111       8.062  50.946 107.353  1.00  0.460          O  
ATOM   1758  CB  THR A 111       4.639  51.437 108.212  1.00  0.610          C  
ATOM   1759  OG1 THR A 111       4.046  50.164 107.938  1.00  0.610          O  
ATOM   1760  CG2 THR A 111       4.626  52.316 106.942  1.00  0.610          C  
ATOM   1761  H   THR A 111       7.204  53.055 108.603  1.00  0.500          H  
ATOM   1762  HA  THR A 111       6.045  50.521 109.544  1.00  0.530          H  
ATOM   1763  HB  THR A 111       4.062  51.930 108.993  1.00  0.730          H  
ATOM   1764  HG1 THR A 111       3.099  50.283 107.774  1.00  0.730          H  
ATOM   1765 1HG2 THR A 111       3.599  52.458 106.617  1.00  0.730          H  
ATOM   1766 2HG2 THR A 111       5.071  53.283 107.173  1.00  0.730          H  
ATOM   1767 3HG2 THR A 111       5.185  51.854 106.137  1.00  0.730          H  
ATOM   1768  N   THR A 112       6.313  49.581 106.979  1.00  0.450          N  
ATOM   1769  CA  THR A 112       6.916  48.867 105.863  1.00  0.510          C  
ATOM   1770  C   THR A 112       5.964  48.969 104.691  1.00  0.320          C  
ATOM   1771  O   THR A 112       4.763  48.731 104.845  1.00  0.420          O  
ATOM   1772  CB  THR A 112       7.185  47.374 106.177  1.00  0.690          C  
ATOM   1773  OG1 THR A 112       8.086  47.267 107.289  1.00  0.690          O  
ATOM   1774  CG2 THR A 112       7.816  46.674 104.945  1.00  0.690          C  
ATOM   1775  H   THR A 112       5.365  49.349 107.270  1.00  0.540          H  
ATOM   1776  HA  THR A 112       7.850  49.349 105.586  1.00  0.610          H  
ATOM   1777  HB  THR A 112       6.248  46.881 106.431  1.00  0.830          H  
ATOM   1778  HG1 THR A 112       7.651  47.604 108.075  1.00  0.830          H  
ATOM   1779 1HG2 THR A 112       8.005  45.631 105.183  1.00  0.830          H  
ATOM   1780 2HG2 THR A 112       7.145  46.723 104.089  1.00  0.830          H  
ATOM   1781 3HG2 THR A 112       8.753  47.163 104.690  1.00  0.830          H  
ATOM   1782  N   THR A 113       6.480  49.301 103.515  1.00  0.190          N  
ATOM   1783  CA  THR A 113       5.617  49.364 102.349  1.00  0.170          C  
ATOM   1784  C   THR A 113       6.142  48.427 101.278  1.00  0.140          C  
ATOM   1785  O   THR A 113       7.341  48.129 101.212  1.00  0.140          O  
ATOM   1786  CB  THR A 113       5.520  50.791 101.779  1.00  0.250          C  
ATOM   1787  OG1 THR A 113       6.810  51.201 101.328  1.00  0.250          O  
ATOM   1788  CG2 THR A 113       5.038  51.750 102.864  1.00  0.250          C  
ATOM   1789  H   THR A 113       7.482  49.499 103.442  1.00  0.230          H  
ATOM   1790  HA  THR A 113       4.617  49.032 102.623  1.00  0.200          H  
ATOM   1791  HB  THR A 113       4.825  50.799 100.939  1.00  0.300          H  
ATOM   1792  HG1 THR A 113       6.718  51.932 100.709  1.00  0.300          H  
ATOM   1793 1HG2 THR A 113       4.973  52.757 102.458  1.00  0.300          H  
ATOM   1794 2HG2 THR A 113       4.056  51.434 103.217  1.00  0.300          H  
ATOM   1795 3HG2 THR A 113       5.739  51.743 103.694  1.00  0.300          H  
ATOM   1796  N   ILE A 114       5.239  47.961 100.421  1.00  0.100          N  
ATOM   1797  CA  ILE A 114       5.623  47.059  99.348  1.00  0.070          C  
ATOM   1798  C   ILE A 114       5.150  47.563  97.983  1.00  0.090          C  
ATOM   1799  O   ILE A 114       3.996  47.964  97.828  1.00  0.080          O  
ATOM   1800  CB  ILE A 114       5.144  45.618  99.646  1.00  0.110          C  
ATOM   1801  CG1 ILE A 114       5.793  45.154 101.005  1.00  0.110          C  
ATOM   1802  CG2 ILE A 114       5.550  44.675  98.499  1.00  0.110          C  
ATOM   1803  CD1 ILE A 114       5.337  43.829 101.536  1.00  0.110          C  
ATOM   1804  H   ILE A 114       4.271  48.241 100.515  1.00  0.120          H  
ATOM   1805  HA  ILE A 114       6.702  47.027  99.322  1.00  0.080          H  
ATOM   1806  HB  ILE A 114       4.063  45.607  99.763  1.00  0.130          H  
ATOM   1807 1HG1 ILE A 114       6.860  45.144 100.880  1.00  0.130          H  
ATOM   1808 2HG1 ILE A 114       5.548  45.869 101.770  1.00  0.130          H  
ATOM   1809 1HG2 ILE A 114       5.219  43.665  98.705  1.00  0.130          H  
ATOM   1810 2HG2 ILE A 114       5.095  45.004  97.567  1.00  0.130          H  
ATOM   1811 3HG2 ILE A 114       6.638  44.688  98.397  1.00  0.130          H  
ATOM   1812 1HD1 ILE A 114       5.844  43.633 102.481  1.00  0.130          H  
ATOM   1813 2HD1 ILE A 114       4.260  43.852 101.701  1.00  0.130          H  
ATOM   1814 3HD1 ILE A 114       5.576  43.038 100.842  1.00  0.130          H  
ATOM   1815  N   ALA A 115       6.066  47.567  97.010  1.00  0.110          N  
ATOM   1816  CA  ALA A 115       5.793  48.031  95.644  1.00  0.140          C  
ATOM   1817  C   ALA A 115       6.038  46.937  94.601  1.00  0.080          C  
ATOM   1818  O   ALA A 115       6.876  46.062  94.779  1.00  0.070          O  
ATOM   1819  CB  ALA A 115       6.665  49.233  95.325  1.00  0.180          C  
ATOM   1820  H   ALA A 115       6.995  47.212  97.253  1.00  0.130          H  
ATOM   1821  HA  ALA A 115       4.744  48.322  95.589  1.00  0.170          H  
ATOM   1822 1HB  ALA A 115       6.439  49.590  94.320  1.00  0.220          H  
ATOM   1823 2HB  ALA A 115       6.468  50.024  96.046  1.00  0.220          H  
ATOM   1824 3HB  ALA A 115       7.715  48.946  95.377  1.00  0.220          H  
ATOM   1825  N   ASN A 116       5.333  46.984  93.475  1.00  0.160          N  
ATOM   1826  CA  ASN A 116       5.556  45.963  92.440  1.00  0.140          C  
ATOM   1827  C   ASN A 116       6.671  46.390  91.465  1.00  0.150          C  
ATOM   1828  O   ASN A 116       6.518  47.324  90.665  1.00  0.270          O  
ATOM   1829  CB  ASN A 116       4.240  45.636  91.741  1.00  0.200          C  
ATOM   1830  CG  ASN A 116       4.298  44.438  90.792  1.00  0.200          C  
ATOM   1831  OD1 ASN A 116       5.357  43.984  90.368  1.00  0.200          O  
ATOM   1832  ND2 ASN A 116       3.130  43.906  90.481  1.00  0.200          N  
ATOM   1833  H   ASN A 116       4.643  47.710  93.332  1.00  0.190          H  
ATOM   1834  HA  ASN A 116       5.912  45.054  92.915  1.00  0.170          H  
ATOM   1835 1HB  ASN A 116       3.479  45.439  92.495  1.00  0.240          H  
ATOM   1836 2HB  ASN A 116       3.914  46.505  91.171  1.00  0.240          H  
ATOM   1837 1HD2 ASN A 116       3.068  43.090  89.867  1.00  0.240          H  
ATOM   1838 2HD2 ASN A 116       2.290  44.297  90.851  1.00  0.240          H  
ATOM   1839  N   ASN A 117       7.843  45.773  91.581  1.00  0.080          N  
ATOM   1840  CA  ASN A 117       8.953  46.211  90.758  1.00  0.180          C  
ATOM   1841  C   ASN A 117       8.901  45.457  89.442  1.00  0.150          C  
ATOM   1842  O   ASN A 117       9.475  44.376  89.265  1.00  0.120          O  
ATOM   1843  CB  ASN A 117      10.288  46.086  91.452  1.00  0.210          C  
ATOM   1844  CG  ASN A 117      11.390  46.746  90.618  1.00  0.210          C  
ATOM   1845  OD1 ASN A 117      11.357  46.781  89.367  1.00  0.210          O  
ATOM   1846  ND2 ASN A 117      12.356  47.326  91.302  1.00  0.210          N  
ATOM   1847  H   ASN A 117       7.930  44.959  92.189  1.00  0.100          H  
ATOM   1848  HA  ASN A 117       8.818  47.267  90.523  1.00  0.220          H  
ATOM   1849 1HB  ASN A 117      10.241  46.569  92.429  1.00  0.250          H  
ATOM   1850 2HB  ASN A 117      10.532  45.031  91.611  1.00  0.250          H  
ATOM   1851 1HD2 ASN A 117      13.097  47.796  90.819  1.00  0.250          H  
ATOM   1852 2HD2 ASN A 117      12.332  47.325  92.309  1.00  0.250          H  
ATOM   1853  N   LEU A 118       8.276  46.102  88.485  1.00  0.160          N  
ATOM   1854  CA  LEU A 118       7.984  45.508  87.195  1.00  0.150          C  
ATOM   1855  C   LEU A 118       9.169  45.467  86.243  1.00  0.140          C  
ATOM   1856  O   LEU A 118       9.010  45.077  85.083  1.00  0.180          O  
ATOM   1857  CB  LEU A 118       6.827  46.273  86.553  1.00  0.210          C  
ATOM   1858  CG  LEU A 118       5.467  46.203  87.306  1.00  0.210          C  
ATOM   1859  CD1 LEU A 118       4.490  47.140  86.629  1.00  0.210          C  
ATOM   1860  CD2 LEU A 118       4.934  44.761  87.306  1.00  0.210          C  
ATOM   1861  H   LEU A 118       7.871  47.003  88.746  1.00  0.190          H  
ATOM   1862  HA  LEU A 118       7.692  44.477  87.365  1.00  0.180          H  
ATOM   1863 1HB  LEU A 118       7.112  47.320  86.472  1.00  0.260          H  
ATOM   1864 2HB  LEU A 118       6.672  45.882  85.550  1.00  0.260          H  
ATOM   1865  HG  LEU A 118       5.592  46.535  88.337  1.00  0.260          H  
ATOM   1866 1HD1 LEU A 118       3.537  47.108  87.156  1.00  0.260          H  
ATOM   1867 2HD1 LEU A 118       4.884  48.155  86.659  1.00  0.260          H  
ATOM   1868 3HD1 LEU A 118       4.345  46.845  85.600  1.00  0.260          H  
ATOM   1869 1HD2 LEU A 118       3.976  44.732  87.818  1.00  0.260          H  
ATOM   1870 2HD2 LEU A 118       4.806  44.422  86.297  1.00  0.260          H  
ATOM   1871 3HD2 LEU A 118       5.614  44.092  87.813  1.00  0.260          H  
ATOM   1872  N   THR A 119      10.350  45.888  86.705  1.00  0.150          N  
ATOM   1873  CA  THR A 119      11.536  45.819  85.871  1.00  0.170          C  
ATOM   1874  C   THR A 119      12.535  44.798  86.434  1.00  0.090          C  
ATOM   1875  O   THR A 119      13.619  44.618  85.869  1.00  0.020          O  
ATOM   1876  CB  THR A 119      12.215  47.195  85.737  1.00  0.230          C  
ATOM   1877  OG1 THR A 119      12.658  47.652  87.019  1.00  0.230          O  
ATOM   1878  CG2 THR A 119      11.202  48.187  85.187  1.00  0.230          C  
ATOM   1879  H   THR A 119      10.467  46.245  87.660  1.00  0.180          H  
ATOM   1880  HA  THR A 119      11.246  45.485  84.877  1.00  0.200          H  
ATOM   1881  HB  THR A 119      13.066  47.126  85.061  1.00  0.280          H  
ATOM   1882  HG1 THR A 119      13.476  47.201  87.255  1.00  0.280          H  
ATOM   1883 1HG2 THR A 119      11.671  49.164  85.088  1.00  0.280          H  
ATOM   1884 2HG2 THR A 119      10.856  47.845  84.213  1.00  0.280          H  
ATOM   1885 3HG2 THR A 119      10.356  48.262  85.865  1.00  0.280          H  
ATOM   1886  N   SER A 120      12.201  44.163  87.569  1.00  0.100          N  
ATOM   1887  CA  SER A 120      13.097  43.188  88.187  1.00  0.070          C  
ATOM   1888  C   SER A 120      12.872  41.812  87.590  1.00  0.080          C  
ATOM   1889  O   SER A 120      11.791  41.516  87.073  1.00  0.150          O  
ATOM   1890  CB  SER A 120      12.919  43.120  89.689  1.00  0.110          C  
ATOM   1891  OG  SER A 120      13.325  44.290  90.329  1.00  0.110          O  
ATOM   1892  H   SER A 120      11.282  44.317  87.995  1.00  0.120          H  
ATOM   1893  HA  SER A 120      14.126  43.484  87.983  1.00  0.080          H  
ATOM   1894 1HB  SER A 120      11.873  42.954  89.898  1.00  0.130          H  
ATOM   1895 2HB  SER A 120      13.477  42.275  90.083  1.00  0.130          H  
ATOM   1896  HG  SER A 120      13.278  44.088  91.292  1.00  0.130          H  
ATOM   1897  N   THR A 121      13.877  40.946  87.695  1.00  0.050          N  
ATOM   1898  CA  THR A 121      13.740  39.591  87.178  1.00  0.040          C  
ATOM   1899  C   THR A 121      14.065  38.503  88.194  1.00  0.030          C  
ATOM   1900  O   THR A 121      14.601  38.773  89.276  1.00  0.050          O  
ATOM   1901  CB  THR A 121      14.640  39.370  85.933  1.00  0.060          C  
ATOM   1902  OG1 THR A 121      16.014  39.487  86.301  1.00  0.060          O  
ATOM   1903  CG2 THR A 121      14.331  40.378  84.867  1.00  0.060          C  
ATOM   1904  H   THR A 121      14.744  41.231  88.123  1.00  0.060          H  
ATOM   1905  HA  THR A 121      12.705  39.461  86.885  1.00  0.050          H  
ATOM   1906  HB  THR A 121      14.464  38.369  85.536  1.00  0.070          H  
ATOM   1907  HG1 THR A 121      16.550  39.272  85.537  1.00  0.070          H  
ATOM   1908 1HG2 THR A 121      14.961  40.196  84.000  1.00  0.070          H  
ATOM   1909 2HG2 THR A 121      13.299  40.275  84.596  1.00  0.070          H  
ATOM   1910 3HG2 THR A 121      14.510  41.384  85.238  1.00  0.070          H  
ATOM   1911  N   VAL A 122      13.680  37.279  87.827  1.00  0.020          N  
ATOM   1912  CA  VAL A 122      13.928  36.047  88.586  1.00  0.030          C  
ATOM   1913  C   VAL A 122      14.620  35.008  87.690  1.00  0.050          C  
ATOM   1914  O   VAL A 122      14.196  34.776  86.562  1.00  0.090          O  
ATOM   1915  CB  VAL A 122      12.600  35.485  89.155  1.00  0.040          C  
ATOM   1916  CG1 VAL A 122      12.849  34.203  89.917  1.00  0.040          C  
ATOM   1917  CG2 VAL A 122      11.950  36.514  90.081  1.00  0.040          C  
ATOM   1918  H   VAL A 122      13.177  37.230  86.936  1.00  0.020          H  
ATOM   1919  HA  VAL A 122      14.596  36.274  89.417  1.00  0.040          H  
ATOM   1920  HB  VAL A 122      11.926  35.255  88.331  1.00  0.050          H  
ATOM   1921 1HG1 VAL A 122      11.907  33.843  90.294  1.00  0.050          H  
ATOM   1922 2HG1 VAL A 122      13.292  33.456  89.264  1.00  0.050          H  
ATOM   1923 3HG1 VAL A 122      13.517  34.396  90.753  1.00  0.050          H  
ATOM   1924 1HG2 VAL A 122      11.017  36.114  90.468  1.00  0.050          H  
ATOM   1925 2HG2 VAL A 122      12.618  36.738  90.910  1.00  0.050          H  
ATOM   1926 3HG2 VAL A 122      11.748  37.423  89.528  1.00  0.050          H  
ATOM   1927  N   GLN A 123      15.697  34.411  88.172  1.00  0.020          N  
ATOM   1928  CA  GLN A 123      16.470  33.432  87.424  1.00  0.030          C  
ATOM   1929  C   GLN A 123      15.979  32.009  87.675  1.00  0.040          C  
ATOM   1930  O   GLN A 123      15.868  31.586  88.827  1.00  0.040          O  
ATOM   1931  CB  GLN A 123      17.919  33.514  87.878  1.00  0.040          C  
ATOM   1932  CG  GLN A 123      18.609  34.808  87.616  1.00  0.040          C  
ATOM   1933  CD  GLN A 123      19.973  34.820  88.273  1.00  0.040          C  
ATOM   1934  OE1 GLN A 123      20.136  35.379  89.375  1.00  0.040          O  
ATOM   1935  NE2 GLN A 123      20.950  34.173  87.630  1.00  0.040          N  
ATOM   1936  H   GLN A 123      15.974  34.625  89.123  1.00  0.020          H  
ATOM   1937  HA  GLN A 123      16.393  33.652  86.364  1.00  0.040          H  
ATOM   1938 1HB  GLN A 123      17.982  33.309  88.948  1.00  0.050          H  
ATOM   1939 2HB  GLN A 123      18.484  32.761  87.357  1.00  0.050          H  
ATOM   1940 1HG  GLN A 123      18.737  34.930  86.544  1.00  0.050          H  
ATOM   1941 2HG  GLN A 123      18.017  35.628  88.025  1.00  0.050          H  
ATOM   1942 1HE2 GLN A 123      21.904  34.122  88.037  1.00  0.050          H  
ATOM   1943 2HE2 GLN A 123      20.760  33.706  86.750  1.00  0.050          H  
ATOM   1944  N   VAL A 124      15.706  31.255  86.608  1.00  0.050          N  
ATOM   1945  CA  VAL A 124      15.257  29.870  86.774  1.00  0.060          C  
ATOM   1946  C   VAL A 124      16.010  28.863  85.901  1.00  0.010          C  
ATOM   1947  O   VAL A 124      16.185  29.078  84.694  1.00  0.030          O  
ATOM   1948  CB  VAL A 124      13.744  29.737  86.466  1.00  0.080          C  
ATOM   1949  CG1 VAL A 124      13.290  28.283  86.653  1.00  0.080          C  
ATOM   1950  CG2 VAL A 124      12.964  30.609  87.376  1.00  0.080          C  
ATOM   1951  H   VAL A 124      15.769  31.681  85.676  1.00  0.060          H  
ATOM   1952  HA  VAL A 124      15.413  29.591  87.810  1.00  0.070          H  
ATOM   1953  HB  VAL A 124      13.560  30.018  85.428  1.00  0.100          H  
ATOM   1954 1HG1 VAL A 124      12.241  28.205  86.433  1.00  0.100          H  
ATOM   1955 2HG1 VAL A 124      13.824  27.617  85.999  1.00  0.100          H  
ATOM   1956 3HG1 VAL A 124      13.463  27.982  87.690  1.00  0.100          H  
ATOM   1957 1HG2 VAL A 124      11.913  30.508  87.170  1.00  0.100          H  
ATOM   1958 2HG2 VAL A 124      13.171  30.282  88.363  1.00  0.100          H  
ATOM   1959 3HG2 VAL A 124      13.255  31.651  87.253  1.00  0.100          H  
ATOM   1960  N   PHE A 125      16.440  27.738  86.488  1.00  0.050          N  
ATOM   1961  CA  PHE A 125      17.056  26.719  85.636  1.00  0.130          C  
ATOM   1962  C   PHE A 125      16.771  25.312  86.119  1.00  0.090          C  
ATOM   1963  O   PHE A 125      16.477  25.066  87.293  1.00  0.130          O  
ATOM   1964  CB  PHE A 125      18.582  26.836  85.491  1.00  0.150          C  
ATOM   1965  CG  PHE A 125      19.452  26.483  86.672  1.00  0.150          C  
ATOM   1966  CD1 PHE A 125      19.902  25.168  86.844  1.00  0.150          C  
ATOM   1967  CD2 PHE A 125      19.877  27.432  87.550  1.00  0.150          C  
ATOM   1968  CE1 PHE A 125      20.729  24.835  87.868  1.00  0.150          C  
ATOM   1969  CE2 PHE A 125      20.721  27.101  88.583  1.00  0.150          C  
ATOM   1970  CZ  PHE A 125      21.142  25.800  88.730  1.00  0.150          C  
ATOM   1971  H   PHE A 125      16.276  27.603  87.495  1.00  0.060          H  
ATOM   1972  HA  PHE A 125      16.625  26.808  84.637  1.00  0.160          H  
ATOM   1973 1HB  PHE A 125      18.912  26.224  84.649  1.00  0.180          H  
ATOM   1974 2HB  PHE A 125      18.816  27.844  85.230  1.00  0.180          H  
ATOM   1975  HD1 PHE A 125      19.592  24.403  86.141  1.00  0.180          H  
ATOM   1976  HD2 PHE A 125      19.552  28.447  87.406  1.00  0.180          H  
ATOM   1977  HE1 PHE A 125      21.075  23.806  87.986  1.00  0.180          H  
ATOM   1978  HE2 PHE A 125      21.063  27.872  89.272  1.00  0.180          H  
ATOM   1979  HZ  PHE A 125      21.808  25.535  89.508  1.00  0.180          H  
ATOM   1980  N   THR A 126      16.924  24.365  85.199  1.00  0.070          N  
ATOM   1981  CA  THR A 126      16.697  22.966  85.512  1.00  0.070          C  
ATOM   1982  C   THR A 126      17.969  22.151  85.372  1.00  0.090          C  
ATOM   1983  O   THR A 126      18.600  22.133  84.311  1.00  0.140          O  
ATOM   1984  CB  THR A 126      15.633  22.373  84.560  1.00  0.100          C  
ATOM   1985  OG1 THR A 126      14.409  23.096  84.682  1.00  0.100          O  
ATOM   1986  CG2 THR A 126      15.376  20.955  84.939  1.00  0.100          C  
ATOM   1987  H   THR A 126      17.179  24.625  84.257  1.00  0.080          H  
ATOM   1988  HA  THR A 126      16.350  22.879  86.540  1.00  0.080          H  
ATOM   1989  HB  THR A 126      15.977  22.421  83.529  1.00  0.120          H  
ATOM   1990  HG1 THR A 126      13.803  22.804  83.993  1.00  0.120          H  
ATOM   1991 1HG2 THR A 126      14.625  20.554  84.294  1.00  0.120          H  
ATOM   1992 2HG2 THR A 126      16.276  20.366  84.835  1.00  0.120          H  
ATOM   1993 3HG2 THR A 126      15.033  20.901  85.967  1.00  0.120          H  
ATOM   1994  N   ASP A 127      18.330  21.406  86.411  1.00  0.060          N  
ATOM   1995  CA  ASP A 127      19.541  20.586  86.331  1.00  0.070          C  
ATOM   1996  C   ASP A 127      19.264  19.259  85.629  1.00  0.060          C  
ATOM   1997  O   ASP A 127      19.304  18.185  86.230  1.00  0.050          O  
ATOM   1998  CB  ASP A 127      20.127  20.316  87.712  1.00  0.090          C  
ATOM   1999  CG  ASP A 127      21.514  19.601  87.654  1.00  0.090          C  
ATOM   2000  OD1 ASP A 127      22.190  19.612  86.643  1.00  0.090          O  
ATOM   2001  OD2 ASP A 127      21.857  18.991  88.620  1.00  0.090          O  
ATOM   2002  H   ASP A 127      17.753  21.440  87.258  1.00  0.070          H  
ATOM   2003  HA  ASP A 127      20.285  21.131  85.747  1.00  0.080          H  
ATOM   2004 1HB  ASP A 127      20.239  21.261  88.250  1.00  0.110          H  
ATOM   2005 2HB  ASP A 127      19.436  19.698  88.286  1.00  0.110          H  
ATOM   2006  N   SER A 128      19.002  19.350  84.332  1.00  0.080          N  
ATOM   2007  CA  SER A 128      18.618  18.219  83.487  1.00  0.070          C  
ATOM   2008  C   SER A 128      19.781  17.280  83.201  1.00  0.060          C  
ATOM   2009  O   SER A 128      19.596  16.166  82.711  1.00  0.060          O  
ATOM   2010  CB  SER A 128      18.036  18.742  82.193  1.00  0.100          C  
ATOM   2011  OG  SER A 128      19.021  19.373  81.423  1.00  0.100          O  
ATOM   2012  H   SER A 128      19.017  20.294  83.935  1.00  0.100          H  
ATOM   2013  HA  SER A 128      17.850  17.649  84.002  1.00  0.080          H  
ATOM   2014 1HB  SER A 128      17.595  17.921  81.631  1.00  0.120          H  
ATOM   2015 2HB  SER A 128      17.239  19.451  82.421  1.00  0.120          H  
ATOM   2016  HG  SER A 128      18.564  19.759  80.670  1.00  0.120          H  
ATOM   2017  N   GLU A 129      20.989  17.754  83.481  1.00  0.070          N  
ATOM   2018  CA  GLU A 129      22.207  16.987  83.295  1.00  0.080          C  
ATOM   2019  C   GLU A 129      22.610  16.268  84.579  1.00  0.080          C  
ATOM   2020  O   GLU A 129      23.602  15.531  84.593  1.00  0.090          O  
ATOM   2021  CB  GLU A 129      23.340  17.894  82.812  1.00  0.110          C  
ATOM   2022  CG  GLU A 129      23.113  18.506  81.431  1.00  0.110          C  
ATOM   2023  CD  GLU A 129      24.241  19.412  80.989  1.00  0.110          C  
ATOM   2024  OE1 GLU A 129      25.148  19.619  81.760  1.00  0.110          O  
ATOM   2025  OE2 GLU A 129      24.194  19.891  79.881  1.00  0.110          O  
ATOM   2026  H   GLU A 129      21.044  18.700  83.836  1.00  0.080          H  
ATOM   2027  HA  GLU A 129      22.024  16.232  82.531  1.00  0.100          H  
ATOM   2028 1HB  GLU A 129      23.475  18.711  83.523  1.00  0.130          H  
ATOM   2029 2HB  GLU A 129      24.271  17.329  82.776  1.00  0.130          H  
ATOM   2030 1HG  GLU A 129      23.001  17.701  80.707  1.00  0.130          H  
ATOM   2031 2HG  GLU A 129      22.181  19.072  81.447  1.00  0.130          H  
ATOM   2032  N   TYR A 130      21.869  16.516  85.665  1.00  0.070          N  
ATOM   2033  CA  TYR A 130      22.134  15.933  86.975  1.00  0.070          C  
ATOM   2034  C   TYR A 130      23.574  16.146  87.453  1.00  0.070          C  
ATOM   2035  O   TYR A 130      24.205  15.212  87.962  1.00  0.090          O  
ATOM   2036  CB  TYR A 130      21.796  14.442  86.931  1.00  0.100          C  
ATOM   2037  CG  TYR A 130      20.397  14.193  86.414  1.00  0.100          C  
ATOM   2038  CD1 TYR A 130      20.239  13.769  85.110  1.00  0.100          C  
ATOM   2039  CD2 TYR A 130      19.284  14.406  87.211  1.00  0.100          C  
ATOM   2040  CE1 TYR A 130      18.994  13.564  84.597  1.00  0.100          C  
ATOM   2041  CE2 TYR A 130      18.035  14.196  86.694  1.00  0.100          C  
ATOM   2042  CZ  TYR A 130      17.890  13.780  85.379  1.00  0.100          C  
ATOM   2043  OH  TYR A 130      16.655  13.567  84.845  1.00  0.100          O  
ATOM   2044  H   TYR A 130      21.042  17.113  85.590  1.00  0.080          H  
ATOM   2045  HA  TYR A 130      21.479  16.427  87.695  1.00  0.080          H  
ATOM   2046 1HB  TYR A 130      22.504  13.914  86.293  1.00  0.120          H  
ATOM   2047 2HB  TYR A 130      21.871  14.022  87.928  1.00  0.120          H  
ATOM   2048  HD1 TYR A 130      21.115  13.608  84.482  1.00  0.120          H  
ATOM   2049  HD2 TYR A 130      19.396  14.744  88.240  1.00  0.120          H  
ATOM   2050  HE1 TYR A 130      18.878  13.238  83.564  1.00  0.120          H  
ATOM   2051  HE2 TYR A 130      17.166  14.367  87.316  1.00  0.120          H  
ATOM   2052  HH  TYR A 130      16.014  13.490  85.576  1.00  0.120          H  
ATOM   2053  N   GLN A 131      24.106  17.367  87.280  1.00  0.060          N  
ATOM   2054  CA  GLN A 131      25.477  17.652  87.692  1.00  0.060          C  
ATOM   2055  C   GLN A 131      25.584  18.251  89.089  1.00  0.060          C  
ATOM   2056  O   GLN A 131      26.665  18.236  89.682  1.00  0.060          O  
ATOM   2057  CB  GLN A 131      26.129  18.592  86.680  1.00  0.080          C  
ATOM   2058  CG  GLN A 131      26.202  18.001  85.289  1.00  0.080          C  
ATOM   2059  CD  GLN A 131      27.051  16.762  85.229  1.00  0.080          C  
ATOM   2060  OE1 GLN A 131      28.244  16.811  85.553  1.00  0.080          O  
ATOM   2061  NE2 GLN A 131      26.457  15.642  84.839  1.00  0.080          N  
ATOM   2062  H   GLN A 131      23.522  18.113  86.864  1.00  0.070          H  
ATOM   2063  HA  GLN A 131      26.028  16.713  87.700  1.00  0.070          H  
ATOM   2064 1HB  GLN A 131      25.550  19.517  86.622  1.00  0.100          H  
ATOM   2065 2HB  GLN A 131      27.135  18.847  87.006  1.00  0.100          H  
ATOM   2066 1HG  GLN A 131      25.205  17.721  84.997  1.00  0.100          H  
ATOM   2067 2HG  GLN A 131      26.601  18.739  84.591  1.00  0.100          H  
ATOM   2068 1HE2 GLN A 131      26.973  14.788  84.794  1.00  0.100          H  
ATOM   2069 2HE2 GLN A 131      25.454  15.636  84.606  1.00  0.100          H  
ATOM   2070  N   LEU A 132      24.474  18.780  89.605  1.00  0.070          N  
ATOM   2071  CA  LEU A 132      24.394  19.448  90.891  1.00  0.080          C  
ATOM   2072  C   LEU A 132      23.937  18.401  91.935  1.00  0.070          C  
ATOM   2073  O   LEU A 132      23.138  17.529  91.593  1.00  0.080          O  
ATOM   2074  CB  LEU A 132      23.379  20.602  90.748  1.00  0.110          C  
ATOM   2075  CG  LEU A 132      23.172  21.522  91.888  1.00  0.110          C  
ATOM   2076  CD1 LEU A 132      24.435  22.364  92.124  1.00  0.110          C  
ATOM   2077  CD2 LEU A 132      21.941  22.401  91.592  1.00  0.110          C  
ATOM   2078  H   LEU A 132      23.594  18.751  89.069  1.00  0.080          H  
ATOM   2079  HA  LEU A 132      25.371  19.838  91.120  1.00  0.100          H  
ATOM   2080 1HB  LEU A 132      23.627  21.179  89.875  1.00  0.130          H  
ATOM   2081 2HB  LEU A 132      22.413  20.148  90.571  1.00  0.130          H  
ATOM   2082  HG  LEU A 132      22.984  20.940  92.754  1.00  0.130          H  
ATOM   2083 1HD1 LEU A 132      24.288  23.002  92.979  1.00  0.130          H  
ATOM   2084 2HD1 LEU A 132      25.269  21.744  92.314  1.00  0.130          H  
ATOM   2085 3HD1 LEU A 132      24.641  22.964  91.247  1.00  0.130          H  
ATOM   2086 1HD2 LEU A 132      21.743  23.060  92.432  1.00  0.130          H  
ATOM   2087 2HD2 LEU A 132      22.114  22.995  90.691  1.00  0.130          H  
ATOM   2088 3HD2 LEU A 132      21.081  21.753  91.441  1.00  0.130          H  
ATOM   2089  N   PRO A 133      24.417  18.396  93.200  1.00  0.080          N  
ATOM   2090  CA  PRO A 133      23.998  17.435  94.199  1.00  0.090          C  
ATOM   2091  C   PRO A 133      22.484  17.404  94.311  1.00  0.070          C  
ATOM   2092  O   PRO A 133      21.812  18.448  94.398  1.00  0.050          O  
ATOM   2093  CB  PRO A 133      24.672  17.973  95.461  1.00  0.140          C  
ATOM   2094  CG  PRO A 133      25.896  18.677  94.932  1.00  0.140          C  
ATOM   2095  CD  PRO A 133      25.422  19.330  93.671  1.00  0.140          C  
ATOM   2096  HA  PRO A 133      24.389  16.443  93.934  1.00  0.110          H  
ATOM   2097 1HB  PRO A 133      23.983  18.646  95.993  1.00  0.160          H  
ATOM   2098 2HB  PRO A 133      24.910  17.147  96.148  1.00  0.160          H  
ATOM   2099 1HG  PRO A 133      26.269  19.402  95.647  1.00  0.160          H  
ATOM   2100 2HG  PRO A 133      26.710  17.959  94.758  1.00  0.160          H  
ATOM   2101 1HD  PRO A 133      24.979  20.284  93.934  1.00  0.160          H  
ATOM   2102 2HD  PRO A 133      26.230  19.405  92.989  1.00  0.160          H  
ATOM   2103  N   TYR A 134      21.964  16.186  94.345  1.00  0.090          N  
ATOM   2104  CA  TYR A 134      20.544  15.966  94.443  1.00  0.130          C  
ATOM   2105  C   TYR A 134      20.159  16.142  95.915  1.00  0.120          C  
ATOM   2106  O   TYR A 134      20.879  15.668  96.798  1.00  0.140          O  
ATOM   2107  CB  TYR A 134      20.222  14.584  93.864  1.00  0.170          C  
ATOM   2108  CG  TYR A 134      18.764  14.312  93.488  1.00  0.170          C  
ATOM   2109  CD1 TYR A 134      18.276  14.858  92.289  1.00  0.170          C  
ATOM   2110  CD2 TYR A 134      17.948  13.516  94.247  1.00  0.170          C  
ATOM   2111  CE1 TYR A 134      16.988  14.610  91.873  1.00  0.170          C  
ATOM   2112  CE2 TYR A 134      16.644  13.260  93.814  1.00  0.170          C  
ATOM   2113  CZ  TYR A 134      16.175  13.810  92.634  1.00  0.170          C  
ATOM   2114  OH  TYR A 134      14.892  13.559  92.211  1.00  0.170          O  
ATOM   2115  H   TYR A 134      22.577  15.387  94.279  1.00  0.110          H  
ATOM   2116  HA  TYR A 134      20.035  16.710  93.856  1.00  0.160          H  
ATOM   2117 1HB  TYR A 134      20.828  14.426  92.977  1.00  0.200          H  
ATOM   2118 2HB  TYR A 134      20.518  13.828  94.591  1.00  0.200          H  
ATOM   2119  HD1 TYR A 134      18.923  15.486  91.678  1.00  0.200          H  
ATOM   2120  HD2 TYR A 134      18.315  13.079  95.179  1.00  0.200          H  
ATOM   2121  HE1 TYR A 134      16.613  15.039  90.939  1.00  0.200          H  
ATOM   2122  HE2 TYR A 134      15.993  12.621  94.415  1.00  0.200          H  
ATOM   2123  HH  TYR A 134      14.697  14.113  91.427  1.00  0.200          H  
ATOM   2124  N   VAL A 135      19.060  16.845  96.173  1.00  0.080          N  
ATOM   2125  CA  VAL A 135      18.547  17.058  97.525  1.00  0.060          C  
ATOM   2126  C   VAL A 135      17.138  16.486  97.660  1.00  0.060          C  
ATOM   2127  O   VAL A 135      16.660  16.206  98.769  1.00  0.080          O  
ATOM   2128  CB  VAL A 135      18.538  18.566  97.879  1.00  0.090          C  
ATOM   2129  CG1 VAL A 135      19.969  19.089  97.827  1.00  0.090          C  
ATOM   2130  CG2 VAL A 135      17.612  19.385  96.915  1.00  0.090          C  
ATOM   2131  H   VAL A 135      18.556  17.209  95.384  1.00  0.100          H  
ATOM   2132  HA  VAL A 135      19.199  16.541  98.229  1.00  0.070          H  
ATOM   2133  HB  VAL A 135      18.176  18.685  98.900  1.00  0.110          H  
ATOM   2134 1HG1 VAL A 135      19.974  20.135  98.100  1.00  0.110          H  
ATOM   2135 2HG1 VAL A 135      20.592  18.529  98.523  1.00  0.110          H  
ATOM   2136 3HG1 VAL A 135      20.370  18.977  96.823  1.00  0.110          H  
ATOM   2137 1HG2 VAL A 135      17.633  20.433  97.211  1.00  0.110          H  
ATOM   2138 2HG2 VAL A 135      17.966  19.299  95.907  1.00  0.110          H  
ATOM   2139 3HG2 VAL A 135      16.583  19.026  96.972  1.00  0.110          H  
ATOM   2140  N   LEU A 136      16.492  16.272  96.521  1.00  0.070          N  
ATOM   2141  CA  LEU A 136      15.151  15.724  96.517  1.00  0.070          C  
ATOM   2142  C   LEU A 136      15.216  14.247  96.863  1.00  0.100          C  
ATOM   2143  O   LEU A 136      16.266  13.615  96.792  1.00  0.250          O  
ATOM   2144  CB  LEU A 136      14.476  15.895  95.152  1.00  0.100          C  
ATOM   2145  CG  LEU A 136      14.217  17.309  94.646  1.00  0.100          C  
ATOM   2146  CD1 LEU A 136      13.700  17.217  93.208  1.00  0.100          C  
ATOM   2147  CD2 LEU A 136      13.201  18.006  95.500  1.00  0.100          C  
ATOM   2148  H   LEU A 136      16.919  16.557  95.636  1.00  0.080          H  
ATOM   2149  HA  LEU A 136      14.563  16.226  97.282  1.00  0.080          H  
ATOM   2150 1HB  LEU A 136      15.104  15.451  94.432  1.00  0.120          H  
ATOM   2151 2HB  LEU A 136      13.530  15.357  95.156  1.00  0.120          H  
ATOM   2152  HG  LEU A 136      15.135  17.871  94.666  1.00  0.120          H  
ATOM   2153 1HD1 LEU A 136      13.515  18.218  92.818  1.00  0.120          H  
ATOM   2154 2HD1 LEU A 136      14.440  16.714  92.579  1.00  0.120          H  
ATOM   2155 3HD1 LEU A 136      12.772  16.649  93.189  1.00  0.120          H  
ATOM   2156 1HD2 LEU A 136      13.027  19.008  95.106  1.00  0.120          H  
ATOM   2157 2HD2 LEU A 136      12.273  17.441  95.476  1.00  0.120          H  
ATOM   2158 3HD2 LEU A 136      13.544  18.087  96.527  1.00  0.120          H  
ATOM   2159  N   GLY A 137      14.107  13.695  97.330  1.00  0.040          N  
ATOM   2160  CA  GLY A 137      14.067  12.260  97.646  1.00  0.040          C  
ATOM   2161  C   GLY A 137      14.459  11.991  99.099  1.00  0.050          C  
ATOM   2162  O   GLY A 137      14.345  10.872  99.593  1.00  0.110          O  
ATOM   2163  H   GLY A 137      13.278  14.266  97.420  1.00  0.050          H  
ATOM   2164 1HA  GLY A 137      13.069  11.865  97.454  1.00  0.050          H  
ATOM   2165 2HA  GLY A 137      14.746  11.727  96.983  1.00  0.050          H  
ATOM   2166  N   SER A 138      14.894  13.048  99.787  1.00  0.020          N  
ATOM   2167  CA  SER A 138      15.321  13.040 101.185  1.00  0.020          C  
ATOM   2168  C   SER A 138      14.152  13.231 102.149  1.00  0.030          C  
ATOM   2169  O   SER A 138      14.329  13.235 103.368  1.00  0.030          O  
ATOM   2170  CB  SER A 138      16.353  14.125 101.416  1.00  0.030          C  
ATOM   2171  OG  SER A 138      15.796  15.390 101.210  1.00  0.030          O  
ATOM   2172  H   SER A 138      14.964  13.933  99.304  1.00  0.020          H  
ATOM   2173  HA  SER A 138      15.782  12.074 101.395  1.00  0.020          H  
ATOM   2174 1HB  SER A 138      16.714  14.052 102.440  1.00  0.030          H  
ATOM   2175 2HB  SER A 138      17.206  13.985 100.751  1.00  0.030          H  
ATOM   2176  HG  SER A 138      16.128  15.689 100.327  1.00  0.030          H  
ATOM   2177  N   ALA A 139      12.957  13.408 101.581  1.00  0.040          N  
ATOM   2178  CA  ALA A 139      11.704  13.644 102.303  1.00  0.040          C  
ATOM   2179  C   ALA A 139      11.748  14.874 103.214  1.00  0.040          C  
ATOM   2180  O   ALA A 139      11.324  14.830 104.370  1.00  0.040          O  
ATOM   2181  CB  ALA A 139      11.340  12.415 103.108  1.00  0.060          C  
ATOM   2182  H   ALA A 139      12.937  13.362 100.576  1.00  0.050          H  
ATOM   2183  HA  ALA A 139      10.925  13.816 101.561  1.00  0.050          H  
ATOM   2184 1HB  ALA A 139      10.386  12.575 103.601  1.00  0.070          H  
ATOM   2185 2HB  ALA A 139      11.265  11.557 102.438  1.00  0.070          H  
ATOM   2186 3HB  ALA A 139      12.104  12.223 103.858  1.00  0.070          H  
ATOM   2187  N   HIS A 140      12.238  15.980 102.678  1.00  0.040          N  
ATOM   2188  CA  HIS A 140      12.291  17.241 103.399  1.00  0.050          C  
ATOM   2189  C   HIS A 140      10.943  17.975 103.381  1.00  0.050          C  
ATOM   2190  O   HIS A 140       9.936  17.486 102.858  1.00  0.050          O  
ATOM   2191  CB  HIS A 140      13.413  18.140 102.865  1.00  0.070          C  
ATOM   2192  CG  HIS A 140      13.255  18.562 101.457  1.00  0.070          C  
ATOM   2193  ND1 HIS A 140      12.322  19.493 101.060  1.00  0.070          N  
ATOM   2194  CD2 HIS A 140      13.946  18.219 100.349  1.00  0.070          C  
ATOM   2195  CE1 HIS A 140      12.420  19.677  99.770  1.00  0.070          C  
ATOM   2196  NE2 HIS A 140      13.424  18.931  99.319  1.00  0.070          N  
ATOM   2197  H   HIS A 140      12.579  15.944 101.728  1.00  0.050          H  
ATOM   2198  HA  HIS A 140      12.525  17.036 104.443  1.00  0.060          H  
ATOM   2199 1HB  HIS A 140      13.492  19.036 103.478  1.00  0.080          H  
ATOM   2200 2HB  HIS A 140      14.362  17.608 102.946  1.00  0.080          H  
ATOM   2201  HD1 HIS A 140      11.838  20.154 101.670  1.00  0.080          H  
ATOM   2202  HD2 HIS A 140      14.781  17.544 100.168  1.00  0.080          H  
ATOM   2203  HE1 HIS A 140      11.755  20.376  99.263  1.00  0.080          H  
ATOM   2204  N   GLN A 141      10.901  19.129 104.042  1.00  0.060          N  
ATOM   2205  CA  GLN A 141       9.701  19.959 104.107  1.00  0.060          C  
ATOM   2206  C   GLN A 141       9.780  21.082 103.081  1.00  0.060          C  
ATOM   2207  O   GLN A 141      10.859  21.368 102.565  1.00  0.060          O  
ATOM   2208  CB  GLN A 141       9.515  20.530 105.510  1.00  0.080          C  
ATOM   2209  CG  GLN A 141       9.361  19.473 106.567  1.00  0.080          C  
ATOM   2210  CD  GLN A 141       8.148  18.634 106.302  1.00  0.080          C  
ATOM   2211  OE1 GLN A 141       7.052  19.166 106.106  1.00  0.080          O  
ATOM   2212  NE2 GLN A 141       8.325  17.327 106.285  1.00  0.080          N  
ATOM   2213  H   GLN A 141      11.743  19.465 104.486  1.00  0.070          H  
ATOM   2214  HA  GLN A 141       8.836  19.345 103.858  1.00  0.070          H  
ATOM   2215 1HB  GLN A 141      10.373  21.149 105.769  1.00  0.100          H  
ATOM   2216 2HB  GLN A 141       8.632  21.167 105.535  1.00  0.100          H  
ATOM   2217 1HG  GLN A 141      10.235  18.824 106.559  1.00  0.100          H  
ATOM   2218 2HG  GLN A 141       9.250  19.948 107.541  1.00  0.100          H  
ATOM   2219 1HE2 GLN A 141       7.550  16.719 106.111  1.00  0.100          H  
ATOM   2220 2HE2 GLN A 141       9.235  16.941 106.451  1.00  0.100          H  
ATOM   2221  N   GLY A 142       8.643  21.718 102.778  1.00  0.070          N  
ATOM   2222  CA  GLY A 142       8.618  22.828 101.812  1.00  0.070          C  
ATOM   2223  C   GLY A 142       8.098  22.387 100.445  1.00  0.060          C  
ATOM   2224  O   GLY A 142       8.158  23.130  99.467  1.00  0.050          O  
ATOM   2225  H   GLY A 142       7.783  21.447 103.237  1.00  0.080          H  
ATOM   2226 1HA  GLY A 142       7.985  23.627 102.198  1.00  0.080          H  
ATOM   2227 2HA  GLY A 142       9.619  23.244 101.705  1.00  0.080          H  
ATOM   2228  N   CYS A 143       7.571  21.170 100.395  1.00  0.060          N  
ATOM   2229  CA  CYS A 143       7.006  20.596  99.186  1.00  0.060          C  
ATOM   2230  C   CYS A 143       5.687  21.285  98.900  1.00  0.060          C  
ATOM   2231  O   CYS A 143       5.076  21.874  99.795  1.00  0.060          O  
ATOM   2232  CB  CYS A 143       6.730  19.104  99.373  1.00  0.080          C  
ATOM   2233  SG  CYS A 143       8.195  18.099  99.746  1.00  0.080          S  
ATOM   2234  H   CYS A 143       7.572  20.616 101.236  1.00  0.070          H  
ATOM   2235  HA  CYS A 143       7.683  20.753  98.350  1.00  0.070          H  
ATOM   2236 1HB  CYS A 143       6.006  18.966 100.175  1.00  0.100          H  
ATOM   2237 2HB  CYS A 143       6.280  18.708  98.460  1.00  0.100          H  
ATOM   2238  HG  CYS A 143       8.849  18.263  98.579  1.00  0.100          H  
ATOM   2239  N   LEU A 144       5.207  21.158  97.680  1.00  0.060          N  
ATOM   2240  CA  LEU A 144       3.931  21.758  97.348  1.00  0.070          C  
ATOM   2241  C   LEU A 144       2.822  21.158  98.277  1.00  0.090          C  
ATOM   2242  O   LEU A 144       2.710  19.939  98.354  1.00  0.140          O  
ATOM   2243  CB  LEU A 144       3.655  21.476  95.853  1.00  0.090          C  
ATOM   2244  CG  LEU A 144       4.240  22.519  94.773  1.00  0.090          C  
ATOM   2245  CD1 LEU A 144       5.763  22.483  94.728  1.00  0.090          C  
ATOM   2246  CD2 LEU A 144       3.697  22.194  93.382  1.00  0.090          C  
ATOM   2247  H   LEU A 144       5.780  20.682  96.977  1.00  0.070          H  
ATOM   2248  HA  LEU A 144       4.051  22.823  97.488  1.00  0.080          H  
ATOM   2249 1HB  LEU A 144       4.111  20.519  95.618  1.00  0.110          H  
ATOM   2250 2HB  LEU A 144       2.614  21.366  95.715  1.00  0.110          H  
ATOM   2251  HG  LEU A 144       3.942  23.507  95.051  1.00  0.110          H  
ATOM   2252 1HD1 LEU A 144       6.115  23.204  93.997  1.00  0.110          H  
ATOM   2253 2HD1 LEU A 144       6.177  22.731  95.704  1.00  0.110          H  
ATOM   2254 3HD1 LEU A 144       6.081  21.500  94.433  1.00  0.110          H  
ATOM   2255 1HD2 LEU A 144       4.093  22.909  92.662  1.00  0.110          H  
ATOM   2256 2HD2 LEU A 144       4.001  21.192  93.095  1.00  0.110          H  
ATOM   2257 3HD2 LEU A 144       2.631  22.254  93.375  1.00  0.110          H  
ATOM   2258  N   PRO A 145       1.971  21.977  98.962  1.00  0.080          N  
ATOM   2259  CA  PRO A 145       0.926  21.579  99.927  1.00  0.070          C  
ATOM   2260  C   PRO A 145      -0.221  20.725  99.352  1.00  0.070          C  
ATOM   2261  O   PRO A 145      -0.656  20.972  98.236  1.00  0.070          O  
ATOM   2262  CB  PRO A 145       0.413  22.944 100.447  1.00  0.110          C  
ATOM   2263  CG  PRO A 145       0.805  23.946  99.414  1.00  0.110          C  
ATOM   2264  CD  PRO A 145       2.124  23.422  98.849  1.00  0.110          C  
ATOM   2265  HA  PRO A 145       1.452  21.046 100.728  1.00  0.080          H  
ATOM   2266 1HB  PRO A 145      -0.681  22.919 100.593  1.00  0.130          H  
ATOM   2267 2HB  PRO A 145       0.857  23.160 101.431  1.00  0.130          H  
ATOM   2268 1HG  PRO A 145      -0.006  24.035  98.674  1.00  0.130          H  
ATOM   2269 2HG  PRO A 145       0.906  24.946  99.872  1.00  0.130          H  
ATOM   2270 1HD  PRO A 145       2.231  23.751  97.840  1.00  0.130          H  
ATOM   2271 2HD  PRO A 145       2.978  23.723  99.471  1.00  0.130          H  
ATOM   2272  N   PRO A 146      -0.834  19.835 100.176  1.00  0.080          N  
ATOM   2273  CA  PRO A 146      -1.937  18.906  99.869  1.00  0.060          C  
ATOM   2274  C   PRO A 146      -3.275  19.574  99.567  1.00  0.070          C  
ATOM   2275  O   PRO A 146      -4.217  18.926  99.113  1.00  0.080          O  
ATOM   2276  CB  PRO A 146      -2.075  18.118 101.180  1.00  0.090          C  
ATOM   2277  CG  PRO A 146      -1.574  19.041 102.257  1.00  0.090          C  
ATOM   2278  CD  PRO A 146      -0.448  19.815 101.622  1.00  0.090          C  
ATOM   2279  HA  PRO A 146      -1.647  18.245  99.040  1.00  0.070          H  
ATOM   2280 1HB  PRO A 146      -3.129  17.825 101.332  1.00  0.110          H  
ATOM   2281 2HB  PRO A 146      -1.510  17.186 101.145  1.00  0.110          H  
ATOM   2282 1HG  PRO A 146      -2.395  19.680 102.621  1.00  0.110          H  
ATOM   2283 2HG  PRO A 146      -1.243  18.435 103.120  1.00  0.110          H  
ATOM   2284 1HD  PRO A 146      -0.437  20.822 102.060  1.00  0.110          H  
ATOM   2285 2HD  PRO A 146       0.496  19.279 101.781  1.00  0.110          H  
ATOM   2286  N   PHE A 147      -3.342  20.859  99.847  1.00  0.080          N  
ATOM   2287  CA  PHE A 147      -4.515  21.681  99.688  1.00  0.130          C  
ATOM   2288  C   PHE A 147      -4.135  22.861  98.800  1.00  0.130          C  
ATOM   2289  O   PHE A 147      -3.662  23.860  99.337  1.00  0.270          O  
ATOM   2290  CB  PHE A 147      -4.955  22.153 101.068  1.00  0.160          C  
ATOM   2291  CG  PHE A 147      -6.268  22.859 101.167  1.00  0.160          C  
ATOM   2292  CD1 PHE A 147      -7.438  22.264 100.731  1.00  0.160          C  
ATOM   2293  CD2 PHE A 147      -6.342  24.107 101.762  1.00  0.160          C  
ATOM   2294  CE1 PHE A 147      -8.649  22.908 100.881  1.00  0.160          C  
ATOM   2295  CE2 PHE A 147      -7.547  24.746 101.915  1.00  0.160          C  
ATOM   2296  CZ  PHE A 147      -8.703  24.147 101.473  1.00  0.160          C  
ATOM   2297  H   PHE A 147      -2.519  21.305 100.216  1.00  0.100          H  
ATOM   2298  HA  PHE A 147      -5.314  21.091  99.253  1.00  0.160          H  
ATOM   2299 1HB  PHE A 147      -4.996  21.292 101.705  1.00  0.190          H  
ATOM   2300 2HB  PHE A 147      -4.188  22.814 101.486  1.00  0.190          H  
ATOM   2301  HD1 PHE A 147      -7.405  21.272 100.278  1.00  0.190          H  
ATOM   2302  HD2 PHE A 147      -5.420  24.585 102.127  1.00  0.190          H  
ATOM   2303  HE1 PHE A 147      -9.567  22.428 100.538  1.00  0.190          H  
ATOM   2304  HE2 PHE A 147      -7.582  25.728 102.392  1.00  0.190          H  
ATOM   2305  HZ  PHE A 147      -9.660  24.651 101.597  1.00  0.190          H  
ATOM   2306  N   PRO A 148      -4.327  22.781  97.456  1.00  0.100          N  
ATOM   2307  CA  PRO A 148      -3.871  23.728  96.431  1.00  0.140          C  
ATOM   2308  C   PRO A 148      -4.160  25.190  96.753  1.00  0.130          C  
ATOM   2309  O   PRO A 148      -3.417  26.073  96.343  1.00  0.130          O  
ATOM   2310  CB  PRO A 148      -4.656  23.274  95.195  1.00  0.210          C  
ATOM   2311  CG  PRO A 148      -4.842  21.793  95.398  1.00  0.210          C  
ATOM   2312  CD  PRO A 148      -5.075  21.631  96.891  1.00  0.210          C  
ATOM   2313  HA  PRO A 148      -2.801  23.576  96.284  1.00  0.170          H  
ATOM   2314 1HB  PRO A 148      -5.603  23.827  95.119  1.00  0.250          H  
ATOM   2315 2HB  PRO A 148      -4.073  23.515  94.283  1.00  0.250          H  
ATOM   2316 1HG  PRO A 148      -5.685  21.424  94.788  1.00  0.250          H  
ATOM   2317 2HG  PRO A 148      -3.943  21.253  95.054  1.00  0.250          H  
ATOM   2318 1HD  PRO A 148      -6.149  21.695  97.131  1.00  0.250          H  
ATOM   2319 2HD  PRO A 148      -4.629  20.670  97.198  1.00  0.250          H  
ATOM   2320  N   ALA A 149      -5.234  25.459  97.485  1.00  0.110          N  
ATOM   2321  CA  ALA A 149      -5.567  26.823  97.873  1.00  0.110          C  
ATOM   2322  C   ALA A 149      -4.392  27.531  98.585  1.00  0.100          C  
ATOM   2323  O   ALA A 149      -4.243  28.754  98.480  1.00  0.090          O  
ATOM   2324  CB  ALA A 149      -6.766  26.800  98.801  1.00  0.150          C  
ATOM   2325  H   ALA A 149      -5.860  24.725  97.777  1.00  0.130          H  
ATOM   2326  HA  ALA A 149      -5.806  27.383  96.972  1.00  0.130          H  
ATOM   2327 1HB  ALA A 149      -7.031  27.819  99.074  1.00  0.180          H  
ATOM   2328 2HB  ALA A 149      -7.608  26.324  98.302  1.00  0.180          H  
ATOM   2329 3HB  ALA A 149      -6.505  26.242  99.692  1.00  0.180          H  
ATOM   2330  N   ASP A 150      -3.624  26.777  99.376  1.00  0.090          N  
ATOM   2331  CA  ASP A 150      -2.524  27.302 100.175  1.00  0.070          C  
ATOM   2332  C   ASP A 150      -1.332  27.830  99.384  1.00  0.060          C  
ATOM   2333  O   ASP A 150      -1.004  27.356  98.296  1.00  0.070          O  
ATOM   2334  CB  ASP A 150      -2.052  26.245 101.169  1.00  0.110          C  
ATOM   2335  CG  ASP A 150      -3.030  26.044 102.335  1.00  0.110          C  
ATOM   2336  OD1 ASP A 150      -3.877  26.884 102.548  1.00  0.110          O  
ATOM   2337  OD2 ASP A 150      -2.931  25.038 102.994  1.00  0.110          O  
ATOM   2338  H   ASP A 150      -3.773  25.765  99.402  1.00  0.110          H  
ATOM   2339  HA  ASP A 150      -2.918  28.137 100.753  1.00  0.080          H  
ATOM   2340 1HB  ASP A 150      -1.940  25.294 100.646  1.00  0.130          H  
ATOM   2341 2HB  ASP A 150      -1.070  26.522 101.561  1.00  0.130          H  
ATOM   2342  N   VAL A 151      -0.646  28.787  99.995  1.00  0.050          N  
ATOM   2343  CA  VAL A 151       0.571  29.371  99.447  1.00  0.040          C  
ATOM   2344  C   VAL A 151       1.758  28.835 100.207  1.00  0.040          C  
ATOM   2345  O   VAL A 151       1.724  28.742 101.435  1.00  0.040          O  
ATOM   2346  CB  VAL A 151       0.539  30.923  99.494  1.00  0.060          C  
ATOM   2347  CG1 VAL A 151       0.296  31.434 100.914  1.00  0.060          C  
ATOM   2348  CG2 VAL A 151       1.900  31.495  98.982  1.00  0.060          C  
ATOM   2349  H   VAL A 151      -0.995  29.113 100.884  1.00  0.060          H  
ATOM   2350  HA  VAL A 151       0.658  29.065  98.410  1.00  0.050          H  
ATOM   2351  HB  VAL A 151      -0.272  31.272  98.858  1.00  0.070          H  
ATOM   2352 1HG1 VAL A 151       0.268  32.523 100.902  1.00  0.070          H  
ATOM   2353 2HG1 VAL A 151      -0.653  31.059 101.283  1.00  0.070          H  
ATOM   2354 3HG1 VAL A 151       1.094  31.111 101.578  1.00  0.070          H  
ATOM   2355 1HG2 VAL A 151       1.863  32.581  98.991  1.00  0.070          H  
ATOM   2356 2HG2 VAL A 151       2.722  31.170  99.620  1.00  0.070          H  
ATOM   2357 3HG2 VAL A 151       2.085  31.155  97.983  1.00  0.070          H  
ATOM   2358  N   PHE A 152       2.800  28.455  99.482  1.00  0.030          N  
ATOM   2359  CA  PHE A 152       3.968  27.911 100.152  1.00  0.030          C  
ATOM   2360  C   PHE A 152       5.215  28.723  99.878  1.00  0.020          C  
ATOM   2361  O   PHE A 152       5.325  29.414  98.860  1.00  0.020          O  
ATOM   2362  CB  PHE A 152       4.179  26.461  99.718  1.00  0.040          C  
ATOM   2363  CG  PHE A 152       4.613  26.260  98.273  1.00  0.040          C  
ATOM   2364  CD1 PHE A 152       5.964  26.123  97.965  1.00  0.040          C  
ATOM   2365  CD2 PHE A 152       3.696  26.240  97.228  1.00  0.040          C  
ATOM   2366  CE1 PHE A 152       6.390  25.961  96.676  1.00  0.040          C  
ATOM   2367  CE2 PHE A 152       4.128  26.078  95.934  1.00  0.040          C  
ATOM   2368  CZ  PHE A 152       5.480  25.936  95.666  1.00  0.040          C  
ATOM   2369  H   PHE A 152       2.750  28.557  98.461  1.00  0.040          H  
ATOM   2370  HA  PHE A 152       3.792  27.925 101.228  1.00  0.040          H  
ATOM   2371 1HB  PHE A 152       4.927  25.995 100.360  1.00  0.050          H  
ATOM   2372 2HB  PHE A 152       3.255  25.938  99.869  1.00  0.050          H  
ATOM   2373  HD1 PHE A 152       6.693  26.135  98.771  1.00  0.050          H  
ATOM   2374  HD2 PHE A 152       2.629  26.365  97.441  1.00  0.050          H  
ATOM   2375  HE1 PHE A 152       7.454  25.851  96.466  1.00  0.050          H  
ATOM   2376  HE2 PHE A 152       3.411  26.071  95.119  1.00  0.050          H  
ATOM   2377  HZ  PHE A 152       5.819  25.814  94.655  1.00  0.050          H  
ATOM   2378  N   MET A 153       6.173  28.606 100.781  1.00  0.020          N  
ATOM   2379  CA  MET A 153       7.446  29.260 100.582  1.00  0.020          C  
ATOM   2380  C   MET A 153       8.345  28.313  99.830  1.00  0.020          C  
ATOM   2381  O   MET A 153       8.362  27.118 100.122  1.00  0.030          O  
ATOM   2382  CB  MET A 153       8.078  29.645 101.912  1.00  0.030          C  
ATOM   2383  CG  MET A 153       7.221  30.565 102.798  1.00  0.030          C  
ATOM   2384  SD  MET A 153       6.730  32.105 101.988  1.00  0.030          S  
ATOM   2385  CE  MET A 153       8.281  32.925 101.680  1.00  0.030          C  
ATOM   2386  H   MET A 153       6.019  28.040 101.604  1.00  0.020          H  
ATOM   2387  HA  MET A 153       7.306  30.150  99.973  1.00  0.020          H  
ATOM   2388 1HB  MET A 153       8.273  28.740 102.482  1.00  0.030          H  
ATOM   2389 2HB  MET A 153       9.045  30.112 101.734  1.00  0.030          H  
ATOM   2390 1HG  MET A 153       6.317  30.035 103.094  1.00  0.030          H  
ATOM   2391 2HG  MET A 153       7.777  30.814 103.703  1.00  0.030          H  
ATOM   2392 1HE  MET A 153       8.100  33.882 101.188  1.00  0.030          H  
ATOM   2393 2HE  MET A 153       8.809  33.091 102.620  1.00  0.030          H  
ATOM   2394 3HE  MET A 153       8.871  32.302 101.033  1.00  0.030          H  
ATOM   2395  N   VAL A 154       9.114  28.833  98.896  1.00  0.020          N  
ATOM   2396  CA  VAL A 154      10.031  27.996  98.152  1.00  0.020          C  
ATOM   2397  C   VAL A 154      11.271  27.791  99.045  1.00  0.020          C  
ATOM   2398  O   VAL A 154      11.837  28.797  99.477  1.00  0.020          O  
ATOM   2399  CB  VAL A 154      10.414  28.703  96.830  1.00  0.030          C  
ATOM   2400  CG1 VAL A 154      11.402  27.890  96.068  1.00  0.030          C  
ATOM   2401  CG2 VAL A 154       9.164  28.956  95.976  1.00  0.030          C  
ATOM   2402  H   VAL A 154       9.028  29.836  98.705  1.00  0.020          H  
ATOM   2403  HA  VAL A 154       9.520  27.068  97.924  1.00  0.020          H  
ATOM   2404  HB  VAL A 154      10.878  29.649  97.071  1.00  0.030          H  
ATOM   2405 1HG1 VAL A 154      11.670  28.404  95.174  1.00  0.030          H  
ATOM   2406 2HG1 VAL A 154      12.289  27.729  96.671  1.00  0.030          H  
ATOM   2407 3HG1 VAL A 154      10.953  26.941  95.812  1.00  0.030          H  
ATOM   2408 1HG2 VAL A 154       9.449  29.471  95.057  1.00  0.030          H  
ATOM   2409 2HG2 VAL A 154       8.691  28.008  95.728  1.00  0.030          H  
ATOM   2410 3HG2 VAL A 154       8.468  29.574  96.537  1.00  0.030          H  
ATOM   2411  N   PRO A 155      11.674  26.540  99.379  1.00  0.030          N  
ATOM   2412  CA  PRO A 155      12.789  26.192 100.252  1.00  0.040          C  
ATOM   2413  C   PRO A 155      14.130  26.570  99.674  1.00  0.040          C  
ATOM   2414  O   PRO A 155      14.305  26.575  98.454  1.00  0.030          O  
ATOM   2415  CB  PRO A 155      12.662  24.665 100.401  1.00  0.060          C  
ATOM   2416  CG  PRO A 155      11.915  24.211  99.173  1.00  0.060          C  
ATOM   2417  CD  PRO A 155      10.954  25.353  98.853  1.00  0.060          C  
ATOM   2418  HA  PRO A 155      12.643  26.689 101.227  1.00  0.050          H  
ATOM   2419 1HB  PRO A 155      13.670  24.212 100.464  1.00  0.070          H  
ATOM   2420 2HB  PRO A 155      12.138  24.411 101.336  1.00  0.070          H  
ATOM   2421 1HG  PRO A 155      12.616  24.012  98.342  1.00  0.070          H  
ATOM   2422 2HG  PRO A 155      11.386  23.261  99.374  1.00  0.070          H  
ATOM   2423 1HD  PRO A 155      10.833  25.398  97.781  1.00  0.070          H  
ATOM   2424 2HD  PRO A 155       9.987  25.209  99.380  1.00  0.070          H  
ATOM   2425  N   GLN A 156      15.085  26.843 100.558  1.00  0.040          N  
ATOM   2426  CA  GLN A 156      16.456  27.167 100.183  1.00  0.040          C  
ATOM   2427  C   GLN A 156      17.242  25.951  99.734  1.00  0.050          C  
ATOM   2428  O   GLN A 156      17.217  24.920 100.406  1.00  0.050          O  
ATOM   2429  CB  GLN A 156      17.182  27.790 101.363  1.00  0.060          C  
ATOM   2430  CG  GLN A 156      18.549  28.284 101.030  1.00  0.060          C  
ATOM   2431  CD  GLN A 156      19.164  29.043 102.123  1.00  0.060          C  
ATOM   2432  OE1 GLN A 156      18.666  29.106 103.254  1.00  0.060          O  
ATOM   2433  NE2 GLN A 156      20.260  29.658 101.796  1.00  0.060          N  
ATOM   2434  H   GLN A 156      14.851  26.829 101.543  1.00  0.050          H  
ATOM   2435  HA  GLN A 156      16.436  27.887  99.369  1.00  0.050          H  
ATOM   2436 1HB  GLN A 156      16.616  28.589 101.762  1.00  0.070          H  
ATOM   2437 2HB  GLN A 156      17.289  27.048 102.150  1.00  0.070          H  
ATOM   2438 1HG  GLN A 156      19.201  27.435 100.826  1.00  0.070          H  
ATOM   2439 2HG  GLN A 156      18.505  28.929 100.145  1.00  0.070          H  
ATOM   2440 1HE2 GLN A 156      20.755  30.236 102.465  1.00  0.070          H  
ATOM   2441 2HE2 GLN A 156      20.602  29.575 100.828  1.00  0.070          H  
ATOM   2442  N   TYR A 157      17.973  26.089  98.629  1.00  0.050          N  
ATOM   2443  CA  TYR A 157      18.847  25.042  98.116  1.00  0.050          C  
ATOM   2444  C   TYR A 157      20.209  25.069  98.804  1.00  0.050          C  
ATOM   2445  O   TYR A 157      20.777  26.136  99.076  1.00  0.050          O  
ATOM   2446  CB  TYR A 157      19.075  25.134  96.588  1.00  0.070          C  
ATOM   2447  CG  TYR A 157      19.981  23.996  96.088  1.00  0.070          C  
ATOM   2448  CD1 TYR A 157      19.468  22.731  95.817  1.00  0.070          C  
ATOM   2449  CD2 TYR A 157      21.337  24.216  95.961  1.00  0.070          C  
ATOM   2450  CE1 TYR A 157      20.336  21.708  95.448  1.00  0.070          C  
ATOM   2451  CE2 TYR A 157      22.178  23.217  95.602  1.00  0.070          C  
ATOM   2452  CZ  TYR A 157      21.698  21.960  95.360  1.00  0.070          C  
ATOM   2453  OH  TYR A 157      22.594  20.961  95.061  1.00  0.070          O  
ATOM   2454  H   TYR A 157      17.940  26.970  98.110  1.00  0.060          H  
ATOM   2455  HA  TYR A 157      18.398  24.077  98.337  1.00  0.060          H  
ATOM   2456 1HB  TYR A 157      18.137  25.097  96.050  1.00  0.080          H  
ATOM   2457 2HB  TYR A 157      19.548  26.084  96.345  1.00  0.080          H  
ATOM   2458  HD1 TYR A 157      18.399  22.537  95.917  1.00  0.080          H  
ATOM   2459  HD2 TYR A 157      21.737  25.192  96.179  1.00  0.080          H  
ATOM   2460  HE1 TYR A 157      19.953  20.710  95.253  1.00  0.080          H  
ATOM   2461  HE2 TYR A 157      23.244  23.416  95.529  1.00  0.080          H  
ATOM   2462  HH  TYR A 157      22.134  20.106  94.862  1.00  0.080          H  
ATOM   2463  N   GLY A 158      20.738  23.887  99.078  1.00  0.050          N  
ATOM   2464  CA  GLY A 158      22.076  23.743  99.618  1.00  0.050          C  
ATOM   2465  C   GLY A 158      22.415  22.270  99.640  1.00  0.060          C  
ATOM   2466  O   GLY A 158      21.553  21.432  99.383  1.00  0.060          O  
ATOM   2467  H   GLY A 158      20.201  23.046  98.905  1.00  0.060          H  
ATOM   2468 1HA  GLY A 158      22.793  24.281  98.996  1.00  0.060          H  
ATOM   2469 2HA  GLY A 158      22.128  24.160 100.622  1.00  0.060          H  
ATOM   2470  N   TYR A 159      23.653  21.951  99.967  1.00  0.070          N  
ATOM   2471  CA  TYR A 159      24.079  20.560  99.978  1.00  0.080          C  
ATOM   2472  C   TYR A 159      25.261  20.290 100.884  1.00  0.090          C  
ATOM   2473  O   TYR A 159      26.033  21.191 101.221  1.00  0.080          O  
ATOM   2474  CB  TYR A 159      24.441  20.135  98.556  1.00  0.110          C  
ATOM   2475  CG  TYR A 159      25.592  20.944  97.978  1.00  0.110          C  
ATOM   2476  CD1 TYR A 159      26.917  20.515  98.108  1.00  0.110          C  
ATOM   2477  CD2 TYR A 159      25.313  22.127  97.320  1.00  0.110          C  
ATOM   2478  CE1 TYR A 159      27.930  21.280  97.577  1.00  0.110          C  
ATOM   2479  CE2 TYR A 159      26.321  22.886  96.794  1.00  0.110          C  
ATOM   2480  CZ  TYR A 159      27.619  22.470  96.921  1.00  0.110          C  
ATOM   2481  OH  TYR A 159      28.620  23.220  96.402  1.00  0.110          O  
ATOM   2482  H   TYR A 159      24.301  22.713 100.185  1.00  0.080          H  
ATOM   2483  HA  TYR A 159      23.247  19.951 100.333  1.00  0.100          H  
ATOM   2484 1HB  TYR A 159      24.727  19.081  98.549  1.00  0.130          H  
ATOM   2485 2HB  TYR A 159      23.573  20.250  97.903  1.00  0.130          H  
ATOM   2486  HD1 TYR A 159      27.149  19.583  98.626  1.00  0.130          H  
ATOM   2487  HD2 TYR A 159      24.289  22.449  97.228  1.00  0.130          H  
ATOM   2488  HE1 TYR A 159      28.969  20.956  97.671  1.00  0.130          H  
ATOM   2489  HE2 TYR A 159      26.092  23.821  96.277  1.00  0.130          H  
ATOM   2490  HH  TYR A 159      28.258  24.021  95.986  1.00  0.130          H  
ATOM   2491  N   LEU A 160      25.439  19.020 101.237  1.00  0.110          N  
ATOM   2492  CA  LEU A 160      26.602  18.603 102.005  1.00  0.110          C  
ATOM   2493  C   LEU A 160      27.608  17.899 101.120  1.00  0.130          C  
ATOM   2494  O   LEU A 160      27.256  17.319 100.089  1.00  0.140          O  
ATOM   2495  CB  LEU A 160      26.212  17.734 103.206  1.00  0.150          C  
ATOM   2496  CG  LEU A 160      25.237  18.378 104.265  1.00  0.150          C  
ATOM   2497  CD1 LEU A 160      24.936  17.339 105.339  1.00  0.150          C  
ATOM   2498  CD2 LEU A 160      25.868  19.651 104.898  1.00  0.150          C  
ATOM   2499  H   LEU A 160      24.764  18.326 100.946  1.00  0.130          H  
ATOM   2500  HA  LEU A 160      27.104  19.473 102.386  1.00  0.130          H  
ATOM   2501 1HB  LEU A 160      25.754  16.822 102.835  1.00  0.180          H  
ATOM   2502 2HB  LEU A 160      27.132  17.464 103.731  1.00  0.180          H  
ATOM   2503  HG  LEU A 160      24.298  18.649 103.786  1.00  0.180          H  
ATOM   2504 1HD1 LEU A 160      24.250  17.762 106.075  1.00  0.180          H  
ATOM   2505 2HD1 LEU A 160      24.477  16.465 104.879  1.00  0.180          H  
ATOM   2506 3HD1 LEU A 160      25.851  17.043 105.831  1.00  0.180          H  
ATOM   2507 1HD2 LEU A 160      25.180  20.064 105.634  1.00  0.180          H  
ATOM   2508 2HD2 LEU A 160      26.804  19.405 105.381  1.00  0.180          H  
ATOM   2509 3HD2 LEU A 160      26.043  20.390 104.143  1.00  0.180          H  
ATOM   2510  N   THR A 161      28.862  17.958 101.537  1.00  0.130          N  
ATOM   2511  CA  THR A 161      29.968  17.336 100.827  1.00  0.140          C  
ATOM   2512  C   THR A 161      30.988  16.672 101.762  1.00  0.150          C  
ATOM   2513  O   THR A 161      30.700  16.408 102.929  1.00  0.140          O  
ATOM   2514  CB  THR A 161      30.611  18.362  99.884  1.00  0.190          C  
ATOM   2515  OG1 THR A 161      31.571  17.711  99.040  1.00  0.190          O  
ATOM   2516  CG2 THR A 161      31.243  19.466 100.651  1.00  0.190          C  
ATOM   2517  H   THR A 161      29.055  18.466 102.403  1.00  0.160          H  
ATOM   2518  HA  THR A 161      29.557  16.547 100.197  1.00  0.170          H  
ATOM   2519  HB  THR A 161      29.830  18.788  99.252  1.00  0.230          H  
ATOM   2520  HG1 THR A 161      31.877  18.358  98.379  1.00  0.230          H  
ATOM   2521 1HG2 THR A 161      31.656  20.186  99.953  1.00  0.230          H  
ATOM   2522 2HG2 THR A 161      30.506  19.947 101.262  1.00  0.230          H  
ATOM   2523 3HG2 THR A 161      32.024  19.070 101.278  1.00  0.230          H  
ATOM   2524  N   LEU A 162      32.156  16.339 101.227  1.00  0.160          N  
ATOM   2525  CA  LEU A 162      33.182  15.624 101.992  1.00  0.160          C  
ATOM   2526  C   LEU A 162      33.668  16.407 103.225  1.00  0.150          C  
ATOM   2527  O   LEU A 162      34.104  17.568 103.121  1.00  0.150          O  
ATOM   2528  CB  LEU A 162      34.374  15.319 101.077  1.00  0.220          C  
ATOM   2529  CG  LEU A 162      34.181  14.335  99.910  1.00  0.220          C  
ATOM   2530  CD1 LEU A 162      35.444  14.364  99.042  1.00  0.220          C  
ATOM   2531  CD2 LEU A 162      33.959  12.923 100.442  1.00  0.220          C  
ATOM   2532  H   LEU A 162      32.297  16.615 100.260  1.00  0.190          H  
ATOM   2533  HA  LEU A 162      32.747  14.695 102.352  1.00  0.190          H  
ATOM   2534 1HB  LEU A 162      34.726  16.248 100.658  1.00  0.270          H  
ATOM   2535 2HB  LEU A 162      35.143  14.896 101.689  1.00  0.270          H  
ATOM   2536  HG  LEU A 162      33.331  14.642  99.302  1.00  0.270          H  
ATOM   2537 1HD1 LEU A 162      35.330  13.679  98.203  1.00  0.270          H  
ATOM   2538 2HD1 LEU A 162      35.602  15.363  98.664  1.00  0.270          H  
ATOM   2539 3HD1 LEU A 162      36.297  14.063  99.634  1.00  0.270          H  
ATOM   2540 1HD2 LEU A 162      33.842  12.237  99.602  1.00  0.270          H  
ATOM   2541 2HD2 LEU A 162      34.819  12.619 101.040  1.00  0.270          H  
ATOM   2542 3HD2 LEU A 162      33.063  12.884 101.053  1.00  0.270          H  
ATOM   2543  N   ASN A 163      33.723  15.713 104.381  1.00  0.150          N  
ATOM   2544  CA  ASN A 163      34.127  16.352 105.634  1.00  0.140          C  
ATOM   2545  C   ASN A 163      35.034  15.500 106.536  1.00  0.180          C  
ATOM   2546  O   ASN A 163      34.989  14.266 106.529  1.00  0.200          O  
ATOM   2547  CB  ASN A 163      32.880  16.707 106.418  1.00  0.200          C  
ATOM   2548  CG  ASN A 163      32.160  15.485 106.936  1.00  0.200          C  
ATOM   2549  OD1 ASN A 163      31.692  14.625 106.170  1.00  0.200          O  
ATOM   2550  ND2 ASN A 163      32.058  15.393 108.239  1.00  0.200          N  
ATOM   2551  H   ASN A 163      33.389  14.756 104.402  1.00  0.180          H  
ATOM   2552  HA  ASN A 163      34.672  17.268 105.401  1.00  0.170          H  
ATOM   2553 1HB  ASN A 163      33.133  17.371 107.252  1.00  0.240          H  
ATOM   2554 2HB  ASN A 163      32.193  17.228 105.772  1.00  0.240          H  
ATOM   2555 1HD2 ASN A 163      31.596  14.610 108.656  1.00  0.240          H  
ATOM   2556 2HD2 ASN A 163      32.443  16.131 108.830  1.00  0.240          H  
ATOM   2557  N   ASN A 164      35.824  16.214 107.338  1.00  0.180          N  
ATOM   2558  CA  ASN A 164      36.693  15.702 108.387  1.00  0.190          C  
ATOM   2559  C   ASN A 164      36.175  16.300 109.683  1.00  0.160          C  
ATOM   2560  O   ASN A 164      36.652  17.344 110.146  1.00  0.150          O  
ATOM   2561  CB  ASN A 164      38.139  16.133 108.198  1.00  0.260          C  
ATOM   2562  CG  ASN A 164      38.784  15.649 106.957  1.00  0.260          C  
ATOM   2563  OD1 ASN A 164      38.700  14.470 106.589  1.00  0.260          O  
ATOM   2564  ND2 ASN A 164      39.478  16.547 106.302  1.00  0.260          N  
ATOM   2565  H   ASN A 164      35.781  17.223 107.222  1.00  0.220          H  
ATOM   2566  HA  ASN A 164      36.615  14.616 108.443  1.00  0.230          H  
ATOM   2567 1HB  ASN A 164      38.177  17.224 108.187  1.00  0.310          H  
ATOM   2568 2HB  ASN A 164      38.727  15.799 109.051  1.00  0.310          H  
ATOM   2569 1HD2 ASN A 164      39.963  16.298 105.467  1.00  0.310          H  
ATOM   2570 2HD2 ASN A 164      39.538  17.486 106.655  1.00  0.310          H  
ATOM   2571  N   GLY A 165      35.187  15.661 110.269  1.00  0.150          N  
ATOM   2572  CA  GLY A 165      34.508  16.281 111.387  1.00  0.130          C  
ATOM   2573  C   GLY A 165      33.862  17.563 110.867  1.00  0.110          C  
ATOM   2574  O   GLY A 165      33.104  17.526 109.898  1.00  0.100          O  
ATOM   2575  H   GLY A 165      34.862  14.781 109.889  1.00  0.180          H  
ATOM   2576 1HA  GLY A 165      33.758  15.599 111.757  1.00  0.160          H  
ATOM   2577 2HA  GLY A 165      35.205  16.495 112.195  1.00  0.160          H  
ATOM   2578  N   SER A 166      34.135  18.699 111.500  1.00  0.090          N  
ATOM   2579  CA  SER A 166      33.551  19.967 111.057  1.00  0.070          C  
ATOM   2580  C   SER A 166      34.324  20.625 109.898  1.00  0.080          C  
ATOM   2581  O   SER A 166      33.877  21.631 109.338  1.00  0.070          O  
ATOM   2582  CB  SER A 166      33.470  20.927 112.236  1.00  0.110          C  
ATOM   2583  OG  SER A 166      34.756  21.319 112.690  1.00  0.110          O  
ATOM   2584  H   SER A 166      34.762  18.700 112.293  1.00  0.110          H  
ATOM   2585  HA  SER A 166      32.536  19.767 110.706  1.00  0.080          H  
ATOM   2586 1HB  SER A 166      32.897  21.811 111.944  1.00  0.130          H  
ATOM   2587 2HB  SER A 166      32.922  20.450 113.051  1.00  0.130          H  
ATOM   2588  HG  SER A 166      34.595  21.834 113.490  1.00  0.130          H  
ATOM   2589  N   GLN A 167      35.494  20.084 109.546  1.00  0.110          N  
ATOM   2590  CA  GLN A 167      36.338  20.708 108.529  1.00  0.130          C  
ATOM   2591  C   GLN A 167      36.172  20.124 107.135  1.00  0.150          C  
ATOM   2592  O   GLN A 167      35.758  18.981 106.954  1.00  0.150          O  
ATOM   2593  CB  GLN A 167      37.799  20.626 108.963  1.00  0.170          C  
ATOM   2594  CG  GLN A 167      38.049  21.312 110.290  1.00  0.170          C  
ATOM   2595  CD  GLN A 167      37.727  22.776 110.221  1.00  0.170          C  
ATOM   2596  OE1 GLN A 167      38.307  23.505 109.411  1.00  0.170          O  
ATOM   2597  NE2 GLN A 167      36.785  23.219 111.046  1.00  0.170          N  
ATOM   2598  H   GLN A 167      35.810  19.220 109.993  1.00  0.130          H  
ATOM   2599  HA  GLN A 167      36.062  21.759 108.462  1.00  0.160          H  
ATOM   2600 1HB  GLN A 167      38.084  19.579 109.068  1.00  0.210          H  
ATOM   2601 2HB  GLN A 167      38.440  21.071 108.202  1.00  0.210          H  
ATOM   2602 1HG  GLN A 167      37.417  20.860 111.054  1.00  0.210          H  
ATOM   2603 2HG  GLN A 167      39.099  21.202 110.558  1.00  0.210          H  
ATOM   2604 1HE2 GLN A 167      36.521  24.185 111.034  1.00  0.210          H  
ATOM   2605 2HE2 GLN A 167      36.314  22.582 111.682  1.00  0.210          H  
ATOM   2606  N   ALA A 168      36.502  20.914 106.125  1.00  0.160          N  
ATOM   2607  CA  ALA A 168      36.418  20.433 104.753  1.00  0.180          C  
ATOM   2608  C   ALA A 168      37.570  19.512 104.360  1.00  0.190          C  
ATOM   2609  O   ALA A 168      38.718  19.706 104.767  1.00  0.190          O  
ATOM   2610  CB  ALA A 168      36.393  21.609 103.798  1.00  0.240          C  
ATOM   2611  H   ALA A 168      36.820  21.858 106.310  1.00  0.190          H  
ATOM   2612  HA  ALA A 168      35.486  19.872 104.651  1.00  0.220          H  
ATOM   2613 1HB  ALA A 168      36.289  21.240 102.776  1.00  0.290          H  
ATOM   2614 2HB  ALA A 168      35.559  22.250 104.041  1.00  0.290          H  
ATOM   2615 3HB  ALA A 168      37.320  22.170 103.888  1.00  0.290          H  
ATOM   2616  N   VAL A 169      37.252  18.568 103.488  1.00  0.200          N  
ATOM   2617  CA  VAL A 169      38.211  17.682 102.836  1.00  0.200          C  
ATOM   2618  C   VAL A 169      38.806  18.389 101.613  1.00  0.200          C  
ATOM   2619  O   VAL A 169      38.086  19.039 100.869  1.00  0.180          O  
ATOM   2620  CB  VAL A 169      37.504  16.371 102.456  1.00  0.280          C  
ATOM   2621  CG1 VAL A 169      38.359  15.435 101.644  1.00  0.280          C  
ATOM   2622  CG2 VAL A 169      37.127  15.681 103.708  1.00  0.280          C  
ATOM   2623  H   VAL A 169      36.255  18.450 103.271  1.00  0.240          H  
ATOM   2624  HA  VAL A 169      39.012  17.459 103.539  1.00  0.240          H  
ATOM   2625  HB  VAL A 169      36.637  16.621 101.887  1.00  0.340          H  
ATOM   2626 1HG1 VAL A 169      37.790  14.536 101.429  1.00  0.340          H  
ATOM   2627 2HG1 VAL A 169      38.625  15.893 100.744  1.00  0.340          H  
ATOM   2628 3HG1 VAL A 169      39.253  15.170 102.208  1.00  0.340          H  
ATOM   2629 1HG2 VAL A 169      36.585  14.762 103.500  1.00  0.340          H  
ATOM   2630 2HG2 VAL A 169      38.014  15.443 104.257  1.00  0.340          H  
ATOM   2631 3HG2 VAL A 169      36.522  16.334 104.284  1.00  0.340          H  
ATOM   2632  N   GLY A 170      40.113  18.266 101.379  1.00  0.210          N  
ATOM   2633  CA  GLY A 170      40.750  18.916 100.214  1.00  0.210          C  
ATOM   2634  C   GLY A 170      40.099  18.550  98.865  1.00  0.200          C  
ATOM   2635  O   GLY A 170      40.096  19.344  97.928  1.00  0.190          O  
ATOM   2636  H   GLY A 170      40.679  17.736 102.026  1.00  0.250          H  
ATOM   2637 1HA  GLY A 170      40.713  19.997 100.350  1.00  0.250          H  
ATOM   2638 2HA  GLY A 170      41.804  18.643 100.189  1.00  0.250          H  
ATOM   2639  N   ARG A 171      39.538  17.348  98.784  1.00  0.200          N  
ATOM   2640  CA  ARG A 171      38.858  16.832  97.598  1.00  0.190          C  
ATOM   2641  C   ARG A 171      37.412  17.323  97.477  1.00  0.170          C  
ATOM   2642  O   ARG A 171      36.720  16.985  96.514  1.00  0.170          O  
ATOM   2643  CB  ARG A 171      38.778  15.316  97.634  1.00  0.270          C  
ATOM   2644  CG  ARG A 171      40.072  14.551  97.583  1.00  0.270          C  
ATOM   2645  CD  ARG A 171      39.797  13.090  97.716  1.00  0.270          C  
ATOM   2646  NE  ARG A 171      39.269  12.741  99.051  1.00  0.270          N  
ATOM   2647  CZ  ARG A 171      38.585  11.610  99.357  1.00  0.270          C  
ATOM   2648  NH1 ARG A 171      38.320  10.714  98.428  1.00  0.270          N  
ATOM   2649  NH2 ARG A 171      38.179  11.404 100.601  1.00  0.270          N  
ATOM   2650  H   ARG A 171      39.621  16.746  99.583  1.00  0.240          H  
ATOM   2651  HA  ARG A 171      39.412  17.152  96.715  1.00  0.230          H  
ATOM   2652 1HB  ARG A 171      38.265  15.022  98.534  1.00  0.320          H  
ATOM   2653 2HB  ARG A 171      38.172  14.972  96.798  1.00  0.320          H  
ATOM   2654 1HG  ARG A 171      40.571  14.731  96.632  1.00  0.320          H  
ATOM   2655 2HG  ARG A 171      40.719  14.861  98.402  1.00  0.320          H  
ATOM   2656 1HD  ARG A 171      39.062  12.805  96.966  1.00  0.320          H  
ATOM   2657 2HD  ARG A 171      40.720  12.533  97.555  1.00  0.320          H  
ATOM   2658  HE  ARG A 171      39.456  13.385  99.805  1.00  0.320          H  
ATOM   2659 1HH1 ARG A 171      38.625  10.858  97.478  1.00  0.320          H  
ATOM   2660 2HH1 ARG A 171      37.811   9.874  98.666  1.00  0.320          H  
ATOM   2661 1HH2 ARG A 171      38.384  12.082 101.321  1.00  0.320          H  
ATOM   2662 2HH2 ARG A 171      37.671  10.563 100.835  1.00  0.320          H  
ATOM   2663  N   SER A 172      36.920  18.024  98.489  1.00  0.160          N  
ATOM   2664  CA  SER A 172      35.547  18.482  98.530  1.00  0.150          C  
ATOM   2665  C   SER A 172      35.176  19.380  97.364  1.00  0.140          C  
ATOM   2666  O   SER A 172      35.882  20.339  97.037  1.00  0.140          O  
ATOM   2667  CB  SER A 172      35.318  19.220  99.821  1.00  0.210          C  
ATOM   2668  OG  SER A 172      34.063  19.750  99.853  1.00  0.210          O  
ATOM   2669  H   SER A 172      37.528  18.306  99.256  1.00  0.190          H  
ATOM   2670  HA  SER A 172      34.892  17.613  98.504  1.00  0.180          H  
ATOM   2671 1HB  SER A 172      35.455  18.546 100.665  1.00  0.260          H  
ATOM   2672 2HB  SER A 172      36.047  20.020  99.917  1.00  0.260          H  
ATOM   2673  HG  SER A 172      33.917  20.013 100.761  1.00  0.260          H  
ATOM   2674  N   SER A 173      34.042  19.072  96.747  1.00  0.150          N  
ATOM   2675  CA  SER A 173      33.511  19.839  95.636  1.00  0.150          C  
ATOM   2676  C   SER A 173      32.751  21.076  96.093  1.00  0.110          C  
ATOM   2677  O   SER A 173      32.372  21.209  97.258  1.00  0.120          O  
ATOM   2678  CB  SER A 173      32.595  18.958  94.806  1.00  0.210          C  
ATOM   2679  OG  SER A 173      31.454  18.594  95.540  1.00  0.210          O  
ATOM   2680  H   SER A 173      33.531  18.261  97.058  1.00  0.180          H  
ATOM   2681  HA  SER A 173      34.348  20.162  95.015  1.00  0.180          H  
ATOM   2682 1HB  SER A 173      32.293  19.490  93.902  1.00  0.250          H  
ATOM   2683 2HB  SER A 173      33.133  18.063  94.497  1.00  0.250          H  
ATOM   2684  HG  SER A 173      30.943  18.011  94.967  1.00  0.250          H  
ATOM   2685  N   PHE A 174      32.501  21.965  95.144  1.00  0.060          N  
ATOM   2686  CA  PHE A 174      31.705  23.165  95.338  1.00  0.070          C  
ATOM   2687  C   PHE A 174      30.976  23.538  94.075  1.00  0.050          C  
ATOM   2688  O   PHE A 174      31.561  23.531  92.990  1.00  0.120          O  
ATOM   2689  CB  PHE A 174      32.541  24.368  95.769  1.00  0.090          C  
ATOM   2690  CG  PHE A 174      31.731  25.672  95.710  1.00  0.090          C  
ATOM   2691  CD1 PHE A 174      30.753  25.952  96.619  1.00  0.090          C  
ATOM   2692  CD2 PHE A 174      31.968  26.604  94.710  1.00  0.090          C  
ATOM   2693  CE1 PHE A 174      30.008  27.113  96.557  1.00  0.090          C  
ATOM   2694  CE2 PHE A 174      31.234  27.772  94.640  1.00  0.090          C  
ATOM   2695  CZ  PHE A 174      30.249  28.025  95.565  1.00  0.090          C  
ATOM   2696  H   PHE A 174      32.867  21.787  94.220  1.00  0.070          H  
ATOM   2697  HA  PHE A 174      30.978  22.960  96.118  1.00  0.080          H  
ATOM   2698 1HB  PHE A 174      32.893  24.222  96.790  1.00  0.110          H  
ATOM   2699 2HB  PHE A 174      33.410  24.467  95.125  1.00  0.110          H  
ATOM   2700  HD1 PHE A 174      30.561  25.234  97.380  1.00  0.110          H  
ATOM   2701  HD2 PHE A 174      32.744  26.403  93.968  1.00  0.110          H  
ATOM   2702  HE1 PHE A 174      29.227  27.303  97.293  1.00  0.110          H  
ATOM   2703  HE2 PHE A 174      31.435  28.492  93.853  1.00  0.110          H  
ATOM   2704  HZ  PHE A 174      29.665  28.944  95.507  1.00  0.110          H  
ATOM   2705  N   TYR A 175      29.708  23.889  94.209  1.00  0.070          N  
ATOM   2706  CA  TYR A 175      28.937  24.321  93.073  1.00  0.100          C  
ATOM   2707  C   TYR A 175      28.407  25.720  93.185  1.00  0.120          C  
ATOM   2708  O   TYR A 175      27.711  26.071  94.139  1.00  0.160          O  
ATOM   2709  CB  TYR A 175      27.753  23.401  92.879  1.00  0.130          C  
ATOM   2710  CG  TYR A 175      28.111  22.056  92.445  1.00  0.130          C  
ATOM   2711  CD1 TYR A 175      28.580  21.106  93.348  1.00  0.130          C  
ATOM   2712  CD2 TYR A 175      27.934  21.746  91.125  1.00  0.130          C  
ATOM   2713  CE1 TYR A 175      28.873  19.849  92.901  1.00  0.130          C  
ATOM   2714  CE2 TYR A 175      28.208  20.508  90.686  1.00  0.130          C  
ATOM   2715  CZ  TYR A 175      28.677  19.550  91.556  1.00  0.130          C  
ATOM   2716  OH  TYR A 175      28.892  18.283  91.089  1.00  0.130          O  
ATOM   2717  H   TYR A 175      29.259  23.831  95.118  1.00  0.080          H  
ATOM   2718  HA  TYR A 175      29.573  24.283  92.189  1.00  0.120          H  
ATOM   2719 1HB  TYR A 175      27.197  23.320  93.813  1.00  0.150          H  
ATOM   2720 2HB  TYR A 175      27.082  23.836  92.138  1.00  0.150          H  
ATOM   2721  HD1 TYR A 175      28.707  21.350  94.400  1.00  0.150          H  
ATOM   2722  HD2 TYR A 175      27.556  22.497  90.432  1.00  0.150          H  
ATOM   2723  HE1 TYR A 175      29.229  19.090  93.592  1.00  0.150          H  
ATOM   2724  HE2 TYR A 175      28.049  20.260  89.636  1.00  0.150          H  
ATOM   2725  HH  TYR A 175      28.294  18.141  90.315  1.00  0.150          H  
ATOM   2726  N   CYS A 176      28.685  26.487  92.149  1.00  0.090          N  
ATOM   2727  CA  CYS A 176      28.183  27.835  92.003  1.00  0.080          C  
ATOM   2728  C   CYS A 176      27.005  27.712  91.058  1.00  0.050          C  
ATOM   2729  O   CYS A 176      27.149  27.226  89.935  1.00  0.050          O  
ATOM   2730  CB  CYS A 176      29.223  28.765  91.431  1.00  0.120          C  
ATOM   2731  SG  CYS A 176      28.670  30.439  91.239  1.00  0.120          S  
ATOM   2732  H   CYS A 176      29.282  26.093  91.434  1.00  0.110          H  
ATOM   2733  HA  CYS A 176      27.844  28.214  92.968  1.00  0.100          H  
ATOM   2734 1HB  CYS A 176      30.113  28.763  92.040  1.00  0.140          H  
ATOM   2735 2HB  CYS A 176      29.486  28.401  90.474  1.00  0.140          H  
ATOM   2736  HG  CYS A 176      29.630  30.780  90.374  1.00  0.140          H  
ATOM   2737  N   LEU A 177      25.837  28.156  91.470  1.00  0.100          N  
ATOM   2738  CA  LEU A 177      24.660  27.947  90.648  1.00  0.080          C  
ATOM   2739  C   LEU A 177      24.593  28.977  89.528  1.00  0.080          C  
ATOM   2740  O   LEU A 177      23.843  28.843  88.565  1.00  0.090          O  
ATOM   2741  CB  LEU A 177      23.434  27.974  91.547  1.00  0.120          C  
ATOM   2742  CG  LEU A 177      23.358  26.847  92.631  1.00  0.120          C  
ATOM   2743  CD1 LEU A 177      22.200  27.065  93.486  1.00  0.120          C  
ATOM   2744  CD2 LEU A 177      23.204  25.543  92.046  1.00  0.120          C  
ATOM   2745  H   LEU A 177      25.751  28.627  92.367  1.00  0.120          H  
ATOM   2746  HA  LEU A 177      24.729  26.970  90.199  1.00  0.100          H  
ATOM   2747 1HB  LEU A 177      23.469  28.903  92.078  1.00  0.140          H  
ATOM   2748 2HB  LEU A 177      22.537  27.951  90.948  1.00  0.140          H  
ATOM   2749  HG  LEU A 177      24.264  26.871  93.240  1.00  0.140          H  
ATOM   2750 1HD1 LEU A 177      22.148  26.299  94.234  1.00  0.140          H  
ATOM   2751 2HD1 LEU A 177      22.300  28.006  93.960  1.00  0.140          H  
ATOM   2752 3HD1 LEU A 177      21.292  27.041  92.885  1.00  0.140          H  
ATOM   2753 1HD2 LEU A 177      23.145  24.848  92.862  1.00  0.140          H  
ATOM   2754 2HD2 LEU A 177      22.297  25.512  91.495  1.00  0.140          H  
ATOM   2755 3HD2 LEU A 177      24.040  25.289  91.408  1.00  0.140          H  
ATOM   2756  N   GLU A 178      25.481  29.959  89.587  1.00  0.180          N  
ATOM   2757  CA  GLU A 178      25.525  31.008  88.584  1.00  0.180          C  
ATOM   2758  C   GLU A 178      26.363  30.560  87.411  1.00  0.170          C  
ATOM   2759  O   GLU A 178      26.527  31.295  86.440  1.00  0.200          O  
ATOM   2760  CB  GLU A 178      26.103  32.313  89.135  1.00  0.250          C  
ATOM   2761  CG  GLU A 178      25.303  32.899  90.243  1.00  0.250          C  
ATOM   2762  CD  GLU A 178      23.932  33.206  89.810  1.00  0.250          C  
ATOM   2763  OE1 GLU A 178      23.743  33.863  88.811  1.00  0.250          O  
ATOM   2764  OE2 GLU A 178      23.045  32.741  90.462  1.00  0.250          O  
ATOM   2765  H   GLU A 178      26.111  29.990  90.374  1.00  0.220          H  
ATOM   2766  HA  GLU A 178      24.511  31.197  88.227  1.00  0.220          H  
ATOM   2767 1HB  GLU A 178      27.115  32.153  89.478  1.00  0.300          H  
ATOM   2768 2HB  GLU A 178      26.148  33.050  88.335  1.00  0.300          H  
ATOM   2769 1HG  GLU A 178      25.260  32.197  91.059  1.00  0.300          H  
ATOM   2770 2HG  GLU A 178      25.789  33.806  90.598  1.00  0.300          H  
ATOM   2771  N   TYR A 179      26.904  29.340  87.484  1.00  0.130          N  
ATOM   2772  CA  TYR A 179      27.687  28.839  86.378  1.00  0.140          C  
ATOM   2773  C   TYR A 179      26.796  27.972  85.497  1.00  0.120          C  
ATOM   2774  O   TYR A 179      27.256  27.398  84.509  1.00  0.150          O  
ATOM   2775  CB  TYR A 179      28.910  28.055  86.858  1.00  0.190          C  
ATOM   2776  CG  TYR A 179      29.964  28.871  87.637  1.00  0.190          C  
ATOM   2777  CD1 TYR A 179      29.938  30.275  87.698  1.00  0.190          C  
ATOM   2778  CD2 TYR A 179      30.983  28.188  88.283  1.00  0.190          C  
ATOM   2779  CE1 TYR A 179      30.902  30.951  88.407  1.00  0.190          C  
ATOM   2780  CE2 TYR A 179      31.947  28.877  88.989  1.00  0.190          C  
ATOM   2781  CZ  TYR A 179      31.905  30.249  89.055  1.00  0.190          C  
ATOM   2782  OH  TYR A 179      32.865  30.928  89.766  1.00  0.190          O  
ATOM   2783  H   TYR A 179      26.779  28.748  88.308  1.00  0.160          H  
ATOM   2784  HA  TYR A 179      28.019  29.671  85.760  1.00  0.170          H  
ATOM   2785 1HB  TYR A 179      28.570  27.243  87.508  1.00  0.230          H  
ATOM   2786 2HB  TYR A 179      29.402  27.599  86.002  1.00  0.230          H  
ATOM   2787  HD1 TYR A 179      29.168  30.850  87.202  1.00  0.230          H  
ATOM   2788  HD2 TYR A 179      31.019  27.101  88.237  1.00  0.230          H  
ATOM   2789  HE1 TYR A 179      30.874  32.039  88.455  1.00  0.230          H  
ATOM   2790  HE2 TYR A 179      32.741  28.333  89.500  1.00  0.230          H  
ATOM   2791  HH  TYR A 179      32.706  31.873  89.702  1.00  0.230          H  
ATOM   2792  N   PHE A 180      25.506  27.896  85.842  1.00  0.090          N  
ATOM   2793  CA  PHE A 180      24.542  27.143  85.068  1.00  0.090          C  
ATOM   2794  C   PHE A 180      23.791  28.157  84.204  1.00  0.070          C  
ATOM   2795  O   PHE A 180      23.561  29.281  84.650  1.00  0.130          O  
ATOM   2796  CB  PHE A 180      23.553  26.426  85.996  1.00  0.130          C  
ATOM   2797  CG  PHE A 180      24.107  25.237  86.777  1.00  0.130          C  
ATOM   2798  CD1 PHE A 180      24.921  25.432  87.868  1.00  0.130          C  
ATOM   2799  CD2 PHE A 180      23.752  23.927  86.451  1.00  0.130          C  
ATOM   2800  CE1 PHE A 180      25.398  24.378  88.614  1.00  0.130          C  
ATOM   2801  CE2 PHE A 180      24.225  22.852  87.202  1.00  0.130          C  
ATOM   2802  CZ  PHE A 180      25.053  23.087  88.282  1.00  0.130          C  
ATOM   2803  H   PHE A 180      25.162  28.384  86.674  1.00  0.110          H  
ATOM   2804  HA  PHE A 180      25.071  26.406  84.481  1.00  0.110          H  
ATOM   2805 1HB  PHE A 180      23.174  27.147  86.721  1.00  0.150          H  
ATOM   2806 2HB  PHE A 180      22.692  26.087  85.418  1.00  0.150          H  
ATOM   2807  HD1 PHE A 180      25.197  26.442  88.130  1.00  0.150          H  
ATOM   2808  HD2 PHE A 180      23.089  23.748  85.600  1.00  0.150          H  
ATOM   2809  HE1 PHE A 180      26.050  24.576  89.468  1.00  0.150          H  
ATOM   2810  HE2 PHE A 180      23.940  21.824  86.941  1.00  0.150          H  
ATOM   2811  HZ  PHE A 180      25.431  22.253  88.870  1.00  0.150          H  
ATOM   2812  N   PRO A 181      23.415  27.834  82.964  1.00  0.060          N  
ATOM   2813  CA  PRO A 181      22.563  28.664  82.141  1.00  0.060          C  
ATOM   2814  C   PRO A 181      21.252  28.827  82.886  1.00  0.090          C  
ATOM   2815  O   PRO A 181      20.814  27.882  83.535  1.00  0.190          O  
ATOM   2816  CB  PRO A 181      22.389  27.822  80.869  1.00  0.090          C  
ATOM   2817  CG  PRO A 181      23.612  26.925  80.834  1.00  0.090          C  
ATOM   2818  CD  PRO A 181      23.923  26.623  82.294  1.00  0.090          C  
ATOM   2819  HA  PRO A 181      23.044  29.633  81.948  1.00  0.070          H  
ATOM   2820 1HB  PRO A 181      21.445  27.259  80.918  1.00  0.110          H  
ATOM   2821 2HB  PRO A 181      22.321  28.483  79.993  1.00  0.110          H  
ATOM   2822 1HG  PRO A 181      23.395  26.015  80.251  1.00  0.110          H  
ATOM   2823 2HG  PRO A 181      24.444  27.434  80.326  1.00  0.110          H  
ATOM   2824 1HD  PRO A 181      23.394  25.725  82.651  1.00  0.110          H  
ATOM   2825 2HD  PRO A 181      25.018  26.541  82.377  1.00  0.110          H  
ATOM   2826  N   SER A 182      20.603  29.978  82.754  1.00  0.080          N  
ATOM   2827  CA  SER A 182      19.317  30.196  83.418  1.00  0.080          C  
ATOM   2828  C   SER A 182      18.474  31.178  82.630  1.00  0.050          C  
ATOM   2829  O   SER A 182      19.001  32.026  81.904  1.00  0.080          O  
ATOM   2830  CB  SER A 182      19.534  30.700  84.846  1.00  0.110          C  
ATOM   2831  OG  SER A 182      20.161  31.970  84.859  1.00  0.110          O  
ATOM   2832  H   SER A 182      21.001  30.724  82.201  1.00  0.100          H  
ATOM   2833  HA  SER A 182      18.774  29.254  83.452  1.00  0.100          H  
ATOM   2834 1HB  SER A 182      18.568  30.764  85.352  1.00  0.130          H  
ATOM   2835 2HB  SER A 182      20.146  29.984  85.398  1.00  0.130          H  
ATOM   2836  HG  SER A 182      21.076  31.794  84.606  1.00  0.130          H  
ATOM   2837  N   GLN A 183      17.156  31.049  82.759  1.00  0.030          N  
ATOM   2838  CA  GLN A 183      16.237  31.958  82.102  1.00  0.060          C  
ATOM   2839  C   GLN A 183      15.872  33.083  83.039  1.00  0.060          C  
ATOM   2840  O   GLN A 183      15.561  32.842  84.204  1.00  0.120          O  
ATOM   2841  CB  GLN A 183      14.971  31.224  81.655  1.00  0.070          C  
ATOM   2842  CG  GLN A 183      13.986  32.093  80.884  1.00  0.070          C  
ATOM   2843  CD  GLN A 183      12.764  31.330  80.477  1.00  0.070          C  
ATOM   2844  OE1 GLN A 183      12.775  30.097  80.443  1.00  0.070          O  
ATOM   2845  NE2 GLN A 183      11.707  32.051  80.182  1.00  0.070          N  
ATOM   2846  H   GLN A 183      16.788  30.306  83.361  1.00  0.040          H  
ATOM   2847  HA  GLN A 183      16.728  32.385  81.228  1.00  0.070          H  
ATOM   2848 1HB  GLN A 183      15.247  30.381  81.021  1.00  0.090          H  
ATOM   2849 2HB  GLN A 183      14.457  30.822  82.531  1.00  0.090          H  
ATOM   2850 1HG  GLN A 183      13.659  32.920  81.516  1.00  0.090          H  
ATOM   2851 2HG  GLN A 183      14.467  32.477  79.986  1.00  0.090          H  
ATOM   2852 1HE2 GLN A 183      10.811  31.619  79.966  1.00  0.090          H  
ATOM   2853 2HE2 GLN A 183      11.744  33.048  80.228  1.00  0.090          H  
ATOM   2854  N   MET A 184      15.921  34.313  82.545  1.00  0.030          N  
ATOM   2855  CA  MET A 184      15.535  35.457  83.358  1.00  0.050          C  
ATOM   2856  C   MET A 184      14.083  35.818  83.084  1.00  0.090          C  
ATOM   2857  O   MET A 184      13.724  36.196  81.968  1.00  0.230          O  
ATOM   2858  CB  MET A 184      16.472  36.629  83.089  1.00  0.060          C  
ATOM   2859  CG  MET A 184      17.921  36.345  83.506  1.00  0.060          C  
ATOM   2860  SD  MET A 184      19.097  37.688  83.143  1.00  0.060          S  
ATOM   2861  CE  MET A 184      18.656  38.977  84.304  1.00  0.060          C  
ATOM   2862  H   MET A 184      16.216  34.454  81.587  1.00  0.040          H  
ATOM   2863  HA  MET A 184      15.610  35.187  84.412  1.00  0.060          H  
ATOM   2864 1HB  MET A 184      16.458  36.875  82.029  1.00  0.070          H  
ATOM   2865 2HB  MET A 184      16.116  37.498  83.633  1.00  0.070          H  
ATOM   2866 1HG  MET A 184      17.942  36.153  84.576  1.00  0.070          H  
ATOM   2867 2HG  MET A 184      18.269  35.441  83.001  1.00  0.070          H  
ATOM   2868 1HE  MET A 184      19.331  39.824  84.177  1.00  0.070          H  
ATOM   2869 2HE  MET A 184      17.645  39.303  84.107  1.00  0.070          H  
ATOM   2870 3HE  MET A 184      18.740  38.598  85.328  1.00  0.070          H  
ATOM   2871  N   LEU A 185      13.255  35.685  84.100  1.00  0.040          N  
ATOM   2872  CA  LEU A 185      11.839  35.932  83.985  1.00  0.040          C  
ATOM   2873  C   LEU A 185      11.494  37.300  84.506  1.00  0.040          C  
ATOM   2874  O   LEU A 185      12.002  37.727  85.539  1.00  0.040          O  
ATOM   2875  CB  LEU A 185      11.088  34.890  84.826  1.00  0.060          C  
ATOM   2876  CG  LEU A 185      11.390  33.420  84.488  1.00  0.060          C  
ATOM   2877  CD1 LEU A 185      10.684  32.521  85.457  1.00  0.060          C  
ATOM   2878  CD2 LEU A 185      10.943  33.122  83.097  1.00  0.060          C  
ATOM   2879  H   LEU A 185      13.627  35.343  84.981  1.00  0.050          H  
ATOM   2880  HA  LEU A 185      11.547  35.886  82.939  1.00  0.050          H  
ATOM   2881 1HB  LEU A 185      11.355  35.041  85.871  1.00  0.070          H  
ATOM   2882 2HB  LEU A 185      10.015  35.058  84.717  1.00  0.070          H  
ATOM   2883  HG  LEU A 185      12.467  33.240  84.584  1.00  0.070          H  
ATOM   2884 1HD1 LEU A 185      10.918  31.497  85.233  1.00  0.070          H  
ATOM   2885 2HD1 LEU A 185      11.010  32.752  86.472  1.00  0.070          H  
ATOM   2886 3HD1 LEU A 185       9.627  32.671  85.363  1.00  0.070          H  
ATOM   2887 1HD2 LEU A 185      11.157  32.088  82.871  1.00  0.070          H  
ATOM   2888 2HD2 LEU A 185       9.876  33.300  83.011  1.00  0.070          H  
ATOM   2889 3HD2 LEU A 185      11.466  33.749  82.394  1.00  0.070          H  
ATOM   2890  N   ARG A 186      10.569  37.951  83.835  1.00  0.090          N  
ATOM   2891  CA  ARG A 186      10.057  39.254  84.219  1.00  0.130          C  
ATOM   2892  C   ARG A 186       8.565  39.121  84.186  1.00  0.130          C  
ATOM   2893  O   ARG A 186       8.057  38.233  83.503  1.00  0.180          O  
ATOM   2894  CB  ARG A 186      10.524  40.346  83.259  1.00  0.170          C  
ATOM   2895  CG  ARG A 186      10.026  40.233  81.811  1.00  0.170          C  
ATOM   2896  CD  ARG A 186      10.615  41.310  80.953  1.00  0.170          C  
ATOM   2897  NE  ARG A 186      10.148  41.235  79.560  1.00  0.170          N  
ATOM   2898  CZ  ARG A 186      10.611  41.989  78.532  1.00  0.170          C  
ATOM   2899  NH1 ARG A 186      11.560  42.889  78.732  1.00  0.170          N  
ATOM   2900  NH2 ARG A 186      10.106  41.817  77.317  1.00  0.170          N  
ATOM   2901  H   ARG A 186      10.200  37.517  83.003  1.00  0.110          H  
ATOM   2902  HA  ARG A 186      10.378  39.502  85.235  1.00  0.160          H  
ATOM   2903 1HB  ARG A 186      10.218  41.320  83.642  1.00  0.200          H  
ATOM   2904 2HB  ARG A 186      11.597  40.343  83.205  1.00  0.200          H  
ATOM   2905 1HG  ARG A 186      10.319  39.271  81.397  1.00  0.200          H  
ATOM   2906 2HG  ARG A 186       8.936  40.331  81.775  1.00  0.200          H  
ATOM   2907 1HD  ARG A 186      10.327  42.281  81.359  1.00  0.200          H  
ATOM   2908 2HD  ARG A 186      11.701  41.216  80.959  1.00  0.200          H  
ATOM   2909  HE  ARG A 186       9.407  40.564  79.342  1.00  0.200          H  
ATOM   2910 1HH1 ARG A 186      11.948  43.024  79.653  1.00  0.200          H  
ATOM   2911 2HH1 ARG A 186      11.899  43.445  77.960  1.00  0.200          H  
ATOM   2912 1HH2 ARG A 186       9.362  41.102  77.158  1.00  0.200          H  
ATOM   2913 2HH2 ARG A 186      10.436  42.365  76.543  1.00  0.200          H  
ATOM   2914  N   THR A 187       7.854  39.980  84.879  1.00  0.110          N  
ATOM   2915  CA  THR A 187       6.416  39.882  84.865  1.00  0.110          C  
ATOM   2916  C   THR A 187       5.931  39.936  83.423  1.00  0.110          C  
ATOM   2917  O   THR A 187       6.312  40.829  82.668  1.00  0.110          O  
ATOM   2918  CB  THR A 187       5.842  40.992  85.748  1.00  0.150          C  
ATOM   2919  OG1 THR A 187       6.414  40.834  87.048  1.00  0.150          O  
ATOM   2920  CG2 THR A 187       4.353  40.922  85.857  1.00  0.150          C  
ATOM   2921  H   THR A 187       8.294  40.700  85.437  1.00  0.130          H  
ATOM   2922  HA  THR A 187       6.126  38.920  85.286  1.00  0.130          H  
ATOM   2923  HB  THR A 187       6.130  41.961  85.345  1.00  0.180          H  
ATOM   2924  HG1 THR A 187       6.205  39.918  87.361  1.00  0.180          H  
ATOM   2925 1HG2 THR A 187       4.003  41.715  86.514  1.00  0.180          H  
ATOM   2926 2HG2 THR A 187       3.901  41.035  84.882  1.00  0.180          H  
ATOM   2927 3HG2 THR A 187       4.077  39.957  86.275  1.00  0.180          H  
ATOM   2928  N   GLY A 188       5.091  38.958  83.067  1.00  0.100          N  
ATOM   2929  CA  GLY A 188       4.537  38.766  81.732  1.00  0.100          C  
ATOM   2930  C   GLY A 188       5.209  37.583  81.003  1.00  0.070          C  
ATOM   2931  O   GLY A 188       4.642  37.029  80.058  1.00  0.070          O  
ATOM   2932  H   GLY A 188       4.841  38.283  83.769  1.00  0.120          H  
ATOM   2933 1HA  GLY A 188       3.460  38.599  81.801  1.00  0.120          H  
ATOM   2934 2HA  GLY A 188       4.674  39.678  81.161  1.00  0.120          H  
ATOM   2935  N   ASN A 189       6.389  37.165  81.473  1.00  0.060          N  
ATOM   2936  CA  ASN A 189       7.112  36.028  80.903  1.00  0.030          C  
ATOM   2937  C   ASN A 189       6.747  34.761  81.687  1.00  0.030          C  
ATOM   2938  O   ASN A 189       6.016  34.829  82.686  1.00  0.060          O  
ATOM   2939  CB  ASN A 189       8.621  36.306  80.960  1.00  0.050          C  
ATOM   2940  CG  ASN A 189       9.471  35.531  79.943  1.00  0.050          C  
ATOM   2941  OD1 ASN A 189       9.040  34.498  79.427  1.00  0.050          O  
ATOM   2942  ND2 ASN A 189      10.661  36.011  79.661  1.00  0.050          N  
ATOM   2943  H   ASN A 189       6.814  37.658  82.257  1.00  0.070          H  
ATOM   2944  HA  ASN A 189       6.805  35.884  79.867  1.00  0.040          H  
ATOM   2945 1HB  ASN A 189       8.783  37.374  80.811  1.00  0.060          H  
ATOM   2946 2HB  ASN A 189       8.980  36.063  81.961  1.00  0.060          H  
ATOM   2947 1HD2 ASN A 189      11.248  35.536  79.002  1.00  0.060          H  
ATOM   2948 2HD2 ASN A 189      10.989  36.850  80.093  1.00  0.060          H  
ATOM   2949  N   ASN A 190       7.308  33.620  81.281  1.00  0.030          N  
ATOM   2950  CA  ASN A 190       7.095  32.352  81.977  1.00  0.030          C  
ATOM   2951  C   ASN A 190       8.233  31.346  81.743  1.00  0.040          C  
ATOM   2952  O   ASN A 190       9.158  31.590  80.960  1.00  0.050          O  
ATOM   2953  CB  ASN A 190       5.726  31.764  81.602  1.00  0.040          C  
ATOM   2954  CG  ASN A 190       5.511  31.538  80.117  1.00  0.040          C  
ATOM   2955  OD1 ASN A 190       6.450  31.276  79.353  1.00  0.040          O  
ATOM   2956  ND2 ASN A 190       4.259  31.619  79.680  1.00  0.040          N  
ATOM   2957  H   ASN A 190       7.883  33.638  80.444  1.00  0.040          H  
ATOM   2958  HA  ASN A 190       7.080  32.551  83.050  1.00  0.040          H  
ATOM   2959 1HB  ASN A 190       5.596  30.805  82.083  1.00  0.050          H  
ATOM   2960 2HB  ASN A 190       4.940  32.411  81.980  1.00  0.050          H  
ATOM   2961 1HD2 ASN A 190       4.065  31.474  78.708  1.00  0.050          H  
ATOM   2962 2HD2 ASN A 190       3.477  31.811  80.320  1.00  0.050          H  
ATOM   2963  N   PHE A 191       8.120  30.190  82.393  1.00  0.040          N  
ATOM   2964  CA  PHE A 191       9.118  29.125  82.304  1.00  0.040          C  
ATOM   2965  C   PHE A 191       8.479  27.770  82.157  1.00  0.040          C  
ATOM   2966  O   PHE A 191       7.613  27.400  82.949  1.00  0.040          O  
ATOM   2967  CB  PHE A 191       9.961  29.103  83.577  1.00  0.060          C  
ATOM   2968  CG  PHE A 191      10.963  28.015  83.674  1.00  0.060          C  
ATOM   2969  CD1 PHE A 191      12.213  28.166  83.136  1.00  0.060          C  
ATOM   2970  CD2 PHE A 191      10.641  26.811  84.317  1.00  0.060          C  
ATOM   2971  CE1 PHE A 191      13.138  27.158  83.224  1.00  0.060          C  
ATOM   2972  CE2 PHE A 191      11.563  25.797  84.405  1.00  0.060          C  
ATOM   2973  CZ  PHE A 191      12.814  25.974  83.857  1.00  0.060          C  
ATOM   2974  H   PHE A 191       7.312  30.077  83.012  1.00  0.050          H  
ATOM   2975  HA  PHE A 191       9.757  29.308  81.438  1.00  0.050          H  
ATOM   2976 1HB  PHE A 191      10.487  30.027  83.644  1.00  0.070          H  
ATOM   2977 2HB  PHE A 191       9.325  29.032  84.417  1.00  0.070          H  
ATOM   2978  HD1 PHE A 191      12.470  29.096  82.638  1.00  0.070          H  
ATOM   2979  HD2 PHE A 191       9.643  26.682  84.744  1.00  0.070          H  
ATOM   2980  HE1 PHE A 191      14.131  27.297  82.792  1.00  0.070          H  
ATOM   2981  HE2 PHE A 191      11.314  24.862  84.902  1.00  0.070          H  
ATOM   2982  HZ  PHE A 191      13.552  25.188  83.923  1.00  0.070          H  
ATOM   2983  N   THR A 192       8.926  27.002  81.174  1.00  0.060          N  
ATOM   2984  CA  THR A 192       8.382  25.670  80.978  1.00  0.070          C  
ATOM   2985  C   THR A 192       9.474  24.618  80.898  1.00  0.070          C  
ATOM   2986  O   THR A 192      10.577  24.880  80.413  1.00  0.080          O  
ATOM   2987  CB  THR A 192       7.560  25.624  79.679  1.00  0.090          C  
ATOM   2988  OG1 THR A 192       8.420  25.937  78.568  1.00  0.090          O  
ATOM   2989  CG2 THR A 192       6.418  26.640  79.737  1.00  0.090          C  
ATOM   2990  H   THR A 192       9.643  27.343  80.546  1.00  0.070          H  
ATOM   2991  HA  THR A 192       7.737  25.421  81.818  1.00  0.080          H  
ATOM   2992  HB  THR A 192       7.150  24.623  79.545  1.00  0.110          H  
ATOM   2993  HG1 THR A 192       9.085  25.244  78.464  1.00  0.110          H  
ATOM   2994 1HG2 THR A 192       5.845  26.593  78.815  1.00  0.110          H  
ATOM   2995 2HG2 THR A 192       5.782  26.391  80.571  1.00  0.110          H  
ATOM   2996 3HG2 THR A 192       6.809  27.647  79.863  1.00  0.110          H  
ATOM   2997  N   PHE A 193       9.119  23.399  81.288  1.00  0.060          N  
ATOM   2998  CA  PHE A 193      10.004  22.241  81.223  1.00  0.070          C  
ATOM   2999  C   PHE A 193       9.276  20.896  81.070  1.00  0.070          C  
ATOM   3000  O   PHE A 193       8.267  20.649  81.734  1.00  0.090          O  
ATOM   3001  CB  PHE A 193      10.885  22.222  82.479  1.00  0.090          C  
ATOM   3002  CG  PHE A 193      11.657  20.981  82.609  1.00  0.090          C  
ATOM   3003  CD1 PHE A 193      12.800  20.770  81.875  1.00  0.090          C  
ATOM   3004  CD2 PHE A 193      11.213  19.988  83.466  1.00  0.090          C  
ATOM   3005  CE1 PHE A 193      13.475  19.582  81.977  1.00  0.090          C  
ATOM   3006  CE2 PHE A 193      11.883  18.820  83.576  1.00  0.090          C  
ATOM   3007  CZ  PHE A 193      13.015  18.610  82.821  1.00  0.090          C  
ATOM   3008  H   PHE A 193       8.195  23.296  81.717  1.00  0.070          H  
ATOM   3009  HA  PHE A 193      10.651  22.366  80.353  1.00  0.080          H  
ATOM   3010 1HB  PHE A 193      11.581  23.060  82.444  1.00  0.110          H  
ATOM   3011 2HB  PHE A 193      10.274  22.347  83.361  1.00  0.110          H  
ATOM   3012  HD1 PHE A 193      13.155  21.545  81.194  1.00  0.110          H  
ATOM   3013  HD2 PHE A 193      10.305  20.146  84.046  1.00  0.110          H  
ATOM   3014  HE1 PHE A 193      14.372  19.409  81.381  1.00  0.110          H  
ATOM   3015  HE2 PHE A 193      11.517  18.047  84.247  1.00  0.110          H  
ATOM   3016  HZ  PHE A 193      13.543  17.667  82.889  1.00  0.110          H  
ATOM   3017  N   SER A 194       9.798  20.003  80.216  1.00  0.070          N  
ATOM   3018  CA  SER A 194       9.197  18.675  80.101  1.00  0.080          C  
ATOM   3019  C   SER A 194      10.220  17.570  80.370  1.00  0.060          C  
ATOM   3020  O   SER A 194      11.398  17.674  80.018  1.00  0.060          O  
ATOM   3021  CB  SER A 194       8.588  18.492  78.725  1.00  0.110          C  
ATOM   3022  OG  SER A 194       9.571  18.552  77.721  1.00  0.110          O  
ATOM   3023  H   SER A 194      10.602  20.225  79.646  1.00  0.080          H  
ATOM   3024  HA  SER A 194       8.407  18.582  80.842  1.00  0.100          H  
ATOM   3025 1HB  SER A 194       8.076  17.530  78.686  1.00  0.130          H  
ATOM   3026 2HB  SER A 194       7.838  19.264  78.557  1.00  0.130          H  
ATOM   3027  HG  SER A 194       9.107  18.412  76.890  1.00  0.130          H  
ATOM   3028  N   TYR A 195       9.716  16.468  80.927  1.00  0.050          N  
ATOM   3029  CA  TYR A 195      10.485  15.279  81.295  1.00  0.040          C  
ATOM   3030  C   TYR A 195       9.744  13.954  81.086  1.00  0.040          C  
ATOM   3031  O   TYR A 195       8.552  13.834  81.365  1.00  0.050          O  
ATOM   3032  CB  TYR A 195      10.894  15.421  82.759  1.00  0.060          C  
ATOM   3033  CG  TYR A 195      11.478  14.208  83.421  1.00  0.060          C  
ATOM   3034  CD1 TYR A 195      12.821  13.892  83.340  1.00  0.060          C  
ATOM   3035  CD2 TYR A 195      10.634  13.391  84.122  1.00  0.060          C  
ATOM   3036  CE1 TYR A 195      13.272  12.749  83.986  1.00  0.060          C  
ATOM   3037  CE2 TYR A 195      11.085  12.304  84.727  1.00  0.060          C  
ATOM   3038  CZ  TYR A 195      12.358  11.963  84.684  1.00  0.060          C  
ATOM   3039  OH  TYR A 195      12.743  10.828  85.337  1.00  0.060          O  
ATOM   3040  H   TYR A 195       8.723  16.507  81.172  1.00  0.060          H  
ATOM   3041  HA  TYR A 195      11.382  15.257  80.675  1.00  0.050          H  
ATOM   3042 1HB  TYR A 195      11.637  16.178  82.811  1.00  0.070          H  
ATOM   3043 2HB  TYR A 195      10.056  15.764  83.329  1.00  0.070          H  
ATOM   3044  HD1 TYR A 195      13.513  14.527  82.787  1.00  0.070          H  
ATOM   3045  HD2 TYR A 195       9.593  13.615  84.193  1.00  0.070          H  
ATOM   3046  HE1 TYR A 195      14.326  12.470  83.949  1.00  0.070          H  
ATOM   3047  HE2 TYR A 195      10.412  11.695  85.265  1.00  0.070          H  
ATOM   3048  HH  TYR A 195      13.703  10.751  85.297  1.00  0.070          H  
ATOM   3049  N   THR A 196      10.456  12.945  80.598  1.00  0.030          N  
ATOM   3050  CA  THR A 196       9.861  11.616  80.445  1.00  0.040          C  
ATOM   3051  C   THR A 196      10.518  10.677  81.447  1.00  0.040          C  
ATOM   3052  O   THR A 196      11.742  10.677  81.585  1.00  0.040          O  
ATOM   3053  CB  THR A 196      10.019  11.072  79.004  1.00  0.050          C  
ATOM   3054  OG1 THR A 196       9.367  11.961  78.084  1.00  0.050          O  
ATOM   3055  CG2 THR A 196       9.350   9.693  78.889  1.00  0.050          C  
ATOM   3056  H   THR A 196      11.428  13.085  80.366  1.00  0.040          H  
ATOM   3057  HA  THR A 196       8.801  11.658  80.676  1.00  0.050          H  
ATOM   3058  HB  THR A 196      11.072  10.990  78.747  1.00  0.060          H  
ATOM   3059  HG1 THR A 196       9.862  12.782  78.039  1.00  0.060          H  
ATOM   3060 1HG2 THR A 196       9.452   9.331  77.870  1.00  0.060          H  
ATOM   3061 2HG2 THR A 196       9.824   8.986  79.563  1.00  0.060          H  
ATOM   3062 3HG2 THR A 196       8.294   9.775  79.141  1.00  0.060          H  
ATOM   3063  N   PHE A 197       9.703   9.898  82.156  1.00  0.040          N  
ATOM   3064  CA  PHE A 197      10.201   8.977  83.166  1.00  0.030          C  
ATOM   3065  C   PHE A 197      10.746   7.716  82.508  1.00  0.030          C  
ATOM   3066  O   PHE A 197      10.251   7.271  81.473  1.00  0.040          O  
ATOM   3067  CB  PHE A 197       9.085   8.599  84.157  1.00  0.050          C  
ATOM   3068  CG  PHE A 197       8.671   9.677  85.170  1.00  0.050          C  
ATOM   3069  CD1 PHE A 197       7.771  10.682  84.827  1.00  0.050          C  
ATOM   3070  CD2 PHE A 197       9.146   9.650  86.481  1.00  0.050          C  
ATOM   3071  CE1 PHE A 197       7.365  11.631  85.739  1.00  0.050          C  
ATOM   3072  CE2 PHE A 197       8.738  10.612  87.408  1.00  0.050          C  
ATOM   3073  CZ  PHE A 197       7.844  11.605  87.027  1.00  0.050          C  
ATOM   3074  H   PHE A 197       8.700   9.916  81.966  1.00  0.050          H  
ATOM   3075  HA  PHE A 197      11.014   9.456  83.712  1.00  0.040          H  
ATOM   3076 1HB  PHE A 197       8.201   8.310  83.598  1.00  0.060          H  
ATOM   3077 2HB  PHE A 197       9.392   7.713  84.716  1.00  0.060          H  
ATOM   3078  HD1 PHE A 197       7.394  10.722  83.836  1.00  0.060          H  
ATOM   3079  HD2 PHE A 197       9.842   8.864  86.778  1.00  0.060          H  
ATOM   3080  HE1 PHE A 197       6.660  12.392  85.431  1.00  0.060          H  
ATOM   3081  HE2 PHE A 197       9.121  10.587  88.431  1.00  0.060          H  
ATOM   3082  HZ  PHE A 197       7.520  12.358  87.745  1.00  0.060          H  
ATOM   3083  N   GLU A 198      11.769   7.150  83.125  1.00  0.020          N  
ATOM   3084  CA  GLU A 198      12.399   5.909  82.687  1.00  0.020          C  
ATOM   3085  C   GLU A 198      11.503   4.707  82.958  1.00  0.030          C  
ATOM   3086  O   GLU A 198      10.568   4.773  83.759  1.00  0.050          O  
ATOM   3087  CB  GLU A 198      13.765   5.747  83.347  1.00  0.030          C  
ATOM   3088  CG  GLU A 198      13.721   5.578  84.825  1.00  0.030          C  
ATOM   3089  CD  GLU A 198      15.077   5.508  85.434  1.00  0.030          C  
ATOM   3090  OE1 GLU A 198      15.558   6.531  85.882  1.00  0.030          O  
ATOM   3091  OE2 GLU A 198      15.655   4.460  85.456  1.00  0.030          O  
ATOM   3092  H   GLU A 198      12.135   7.608  83.948  1.00  0.020          H  
ATOM   3093  HA  GLU A 198      12.553   5.972  81.610  1.00  0.020          H  
ATOM   3094 1HB  GLU A 198      14.270   4.877  82.928  1.00  0.030          H  
ATOM   3095 2HB  GLU A 198      14.380   6.621  83.129  1.00  0.030          H  
ATOM   3096 1HG  GLU A 198      13.203   6.424  85.238  1.00  0.030          H  
ATOM   3097 2HG  GLU A 198      13.162   4.676  85.081  1.00  0.030          H  
ATOM   3098  N   ASP A 199      11.803   3.579  82.312  1.00  0.020          N  
ATOM   3099  CA  ASP A 199      10.999   2.360  82.451  1.00  0.040          C  
ATOM   3100  C   ASP A 199      11.240   1.655  83.797  1.00  0.030          C  
ATOM   3101  O   ASP A 199      11.891   0.613  83.883  1.00  0.150          O  
ATOM   3102  CB  ASP A 199      11.341   1.405  81.284  1.00  0.050          C  
ATOM   3103  CG  ASP A 199      10.416   0.145  81.096  1.00  0.050          C  
ATOM   3104  OD1 ASP A 199       9.313   0.111  81.605  1.00  0.050          O  
ATOM   3105  OD2 ASP A 199      10.839  -0.754  80.401  1.00  0.050          O  
ATOM   3106  H   ASP A 199      12.594   3.570  81.686  1.00  0.020          H  
ATOM   3107  HA  ASP A 199       9.945   2.635  82.394  1.00  0.050          H  
ATOM   3108 1HB  ASP A 199      11.323   1.970  80.354  1.00  0.060          H  
ATOM   3109 2HB  ASP A 199      12.363   1.047  81.415  1.00  0.060          H  
ATOM   3110  N   VAL A 200      10.697   2.268  84.838  1.00  0.100          N  
ATOM   3111  CA  VAL A 200      10.780   1.815  86.221  1.00  0.080          C  
ATOM   3112  C   VAL A 200       9.604   0.846  86.434  1.00  0.070          C  
ATOM   3113  O   VAL A 200       8.597   1.002  85.765  1.00  0.110          O  
ATOM   3114  CB  VAL A 200      10.725   3.040  87.187  1.00  0.120          C  
ATOM   3115  CG1 VAL A 200       9.367   3.732  87.115  1.00  0.120          C  
ATOM   3116  CG2 VAL A 200      11.021   2.621  88.623  1.00  0.120          C  
ATOM   3117  H   VAL A 200      10.240   3.152  84.612  1.00  0.120          H  
ATOM   3118  HA  VAL A 200      11.737   1.328  86.357  1.00  0.100          H  
ATOM   3119  HB  VAL A 200      11.477   3.761  86.862  1.00  0.140          H  
ATOM   3120 1HG1 VAL A 200       9.359   4.599  87.768  1.00  0.140          H  
ATOM   3121 2HG1 VAL A 200       9.177   4.058  86.096  1.00  0.140          H  
ATOM   3122 3HG1 VAL A 200       8.591   3.039  87.433  1.00  0.140          H  
ATOM   3123 1HG2 VAL A 200      11.014   3.488  89.261  1.00  0.140          H  
ATOM   3124 2HG2 VAL A 200      10.265   1.915  88.969  1.00  0.140          H  
ATOM   3125 3HG2 VAL A 200      12.009   2.164  88.668  1.00  0.140          H  
ATOM   3126  N   PRO A 201       9.717  -0.240  87.201  1.00  0.090          N  
ATOM   3127  CA  PRO A 201       8.618  -1.146  87.502  1.00  0.100          C  
ATOM   3128  C   PRO A 201       7.448  -0.434  88.173  1.00  0.090          C  
ATOM   3129  O   PRO A 201       7.646   0.531  88.909  1.00  0.070          O  
ATOM   3130  CB  PRO A 201       9.270  -2.158  88.449  1.00  0.150          C  
ATOM   3131  CG  PRO A 201      10.745  -2.127  88.097  1.00  0.150          C  
ATOM   3132  CD  PRO A 201      11.034  -0.697  87.708  1.00  0.150          C  
ATOM   3133  HA  PRO A 201       8.287  -1.632  86.570  1.00  0.120          H  
ATOM   3134 1HB  PRO A 201       9.067  -1.870  89.494  1.00  0.180          H  
ATOM   3135 2HB  PRO A 201       8.821  -3.150  88.304  1.00  0.180          H  
ATOM   3136 1HG  PRO A 201      11.345  -2.458  88.960  1.00  0.180          H  
ATOM   3137 2HG  PRO A 201      10.954  -2.834  87.278  1.00  0.180          H  
ATOM   3138 1HD  PRO A 201      11.358  -0.133  88.580  1.00  0.180          H  
ATOM   3139 2HD  PRO A 201      11.789  -0.722  86.910  1.00  0.180          H  
ATOM   3140  N   PHE A 202       6.245  -0.952  87.945  1.00  0.110          N  
ATOM   3141  CA  PHE A 202       5.024  -0.425  88.549  1.00  0.120          C  
ATOM   3142  C   PHE A 202       5.001  -0.744  90.028  1.00  0.110          C  
ATOM   3143  O   PHE A 202       5.455  -1.811  90.445  1.00  0.100          O  
ATOM   3144  CB  PHE A 202       3.805  -1.044  87.871  1.00  0.160          C  
ATOM   3145  CG  PHE A 202       3.506  -0.493  86.507  1.00  0.160          C  
ATOM   3146  CD1 PHE A 202       4.218  -0.870  85.381  1.00  0.160          C  
ATOM   3147  CD2 PHE A 202       2.464   0.369  86.351  1.00  0.160          C  
ATOM   3148  CE1 PHE A 202       3.885  -0.357  84.147  1.00  0.160          C  
ATOM   3149  CE2 PHE A 202       2.126   0.882  85.137  1.00  0.160          C  
ATOM   3150  CZ  PHE A 202       2.837   0.525  84.027  1.00  0.160          C  
ATOM   3151  H   PHE A 202       6.168  -1.749  87.331  1.00  0.130          H  
ATOM   3152  HA  PHE A 202       5.003   0.656  88.430  1.00  0.140          H  
ATOM   3153 1HB  PHE A 202       3.941  -2.120  87.782  1.00  0.200          H  
ATOM   3154 2HB  PHE A 202       2.927  -0.885  88.502  1.00  0.200          H  
ATOM   3155  HD1 PHE A 202       5.043  -1.568  85.467  1.00  0.200          H  
ATOM   3156  HD2 PHE A 202       1.897   0.630  87.213  1.00  0.200          H  
ATOM   3157  HE1 PHE A 202       4.455  -0.651  83.263  1.00  0.200          H  
ATOM   3158  HE2 PHE A 202       1.289   1.564  85.058  1.00  0.200          H  
ATOM   3159  HZ  PHE A 202       2.572   0.933  83.049  1.00  0.200          H  
ATOM   3160  N   HIS A 203       4.481   0.182  90.825  1.00  0.120          N  
ATOM   3161  CA  HIS A 203       4.369  -0.027  92.255  1.00  0.110          C  
ATOM   3162  C   HIS A 203       3.249  -0.978  92.534  1.00  0.160          C  
ATOM   3163  O   HIS A 203       2.169  -0.824  91.961  1.00  0.240          O  
ATOM   3164  CB  HIS A 203       4.113   1.271  93.021  1.00  0.160          C  
ATOM   3165  CG  HIS A 203       4.054   1.031  94.492  1.00  0.160          C  
ATOM   3166  ND1 HIS A 203       5.163   0.678  95.224  1.00  0.160          N  
ATOM   3167  CD2 HIS A 203       3.018   1.056  95.366  1.00  0.160          C  
ATOM   3168  CE1 HIS A 203       4.812   0.494  96.490  1.00  0.160          C  
ATOM   3169  NE2 HIS A 203       3.517   0.719  96.599  1.00  0.160          N  
ATOM   3170  H   HIS A 203       4.111   1.038  90.410  1.00  0.140          H  
ATOM   3171  HA  HIS A 203       5.288  -0.471  92.637  1.00  0.130          H  
ATOM   3172 1HB  HIS A 203       4.909   1.978  92.821  1.00  0.190          H  
ATOM   3173 2HB  HIS A 203       3.178   1.715  92.691  1.00  0.190          H  
ATOM   3174  HD2 HIS A 203       1.977   1.277  95.143  1.00  0.190          H  
ATOM   3175  HE1 HIS A 203       5.481   0.203  97.295  1.00  0.190          H  
ATOM   3176  HE2 HIS A 203       2.938   0.644  97.467  1.00  0.190          H  
ATOM   3177  N   SER A 204       3.489  -1.960  93.400  1.00  0.140          N  
ATOM   3178  CA  SER A 204       2.440  -2.895  93.764  1.00  0.180          C  
ATOM   3179  C   SER A 204       1.477  -2.225  94.724  1.00  0.220          C  
ATOM   3180  O   SER A 204       1.880  -1.780  95.798  1.00  0.470          O  
ATOM   3181  CB  SER A 204       3.011  -4.099  94.486  1.00  0.240          C  
ATOM   3182  OG  SER A 204       3.874  -4.854  93.692  1.00  0.240          O  
ATOM   3183  H   SER A 204       4.408  -2.059  93.810  1.00  0.170          H  
ATOM   3184  HA  SER A 204       1.896  -3.203  92.868  1.00  0.220          H  
ATOM   3185 1HB  SER A 204       3.542  -3.758  95.370  1.00  0.280          H  
ATOM   3186 2HB  SER A 204       2.190  -4.730  94.832  1.00  0.280          H  
ATOM   3187  HG  SER A 204       4.203  -5.547  94.282  1.00  0.280          H  
ATOM   3188  N   SER A 205       0.202  -2.226  94.361  1.00  0.170          N  
ATOM   3189  CA  SER A 205      -0.896  -1.643  95.127  1.00  0.170          C  
ATOM   3190  C   SER A 205      -1.843  -2.739  95.588  1.00  0.180          C  
ATOM   3191  O   SER A 205      -3.061  -2.575  95.633  1.00  0.220          O  
ATOM   3192  CB  SER A 205      -1.696  -0.622  94.317  1.00  0.240          C  
ATOM   3193  OG  SER A 205      -0.938   0.504  93.938  1.00  0.240          O  
ATOM   3194  H   SER A 205      -0.035  -2.597  93.448  1.00  0.200          H  
ATOM   3195  HA  SER A 205      -0.486  -1.153  96.008  1.00  0.200          H  
ATOM   3196 1HB  SER A 205      -2.097  -1.102  93.434  1.00  0.290          H  
ATOM   3197 2HB  SER A 205      -2.551  -0.295  94.909  1.00  0.290          H  
ATOM   3198  HG  SER A 205      -1.540   1.043  93.421  1.00  0.290          H  
ATOM   3199  N   TYR A 206      -1.284  -3.878  95.944  1.00  0.150          N  
ATOM   3200  CA  TYR A 206      -2.097  -4.968  96.453  1.00  0.180          C  
ATOM   3201  C   TYR A 206      -1.392  -5.741  97.544  1.00  0.130          C  
ATOM   3202  O   TYR A 206      -0.168  -5.728  97.666  1.00  0.080          O  
ATOM   3203  CB  TYR A 206      -2.486  -5.905  95.321  1.00  0.240          C  
ATOM   3204  CG  TYR A 206      -1.326  -6.593  94.685  1.00  0.240          C  
ATOM   3205  CD1 TYR A 206      -0.901  -7.825  95.128  1.00  0.240          C  
ATOM   3206  CD2 TYR A 206      -0.683  -5.979  93.661  1.00  0.240          C  
ATOM   3207  CE1 TYR A 206       0.177  -8.426  94.530  1.00  0.240          C  
ATOM   3208  CE2 TYR A 206       0.388  -6.560  93.058  1.00  0.240          C  
ATOM   3209  CZ  TYR A 206       0.823  -7.789  93.486  1.00  0.240          C  
ATOM   3210  OH  TYR A 206       1.902  -8.385  92.874  1.00  0.240          O  
ATOM   3211  H   TYR A 206      -0.281  -3.966  95.863  1.00  0.180          H  
ATOM   3212  HA  TYR A 206      -3.006  -4.554  96.889  1.00  0.220          H  
ATOM   3213 1HB  TYR A 206      -3.166  -6.670  95.679  1.00  0.290          H  
ATOM   3214 2HB  TYR A 206      -3.000  -5.326  94.577  1.00  0.290          H  
ATOM   3215  HD1 TYR A 206      -1.412  -8.319  95.943  1.00  0.290          H  
ATOM   3216  HD2 TYR A 206      -1.030  -5.024  93.335  1.00  0.290          H  
ATOM   3217  HE1 TYR A 206       0.516  -9.398  94.874  1.00  0.290          H  
ATOM   3218  HE2 TYR A 206       0.894  -6.051  92.237  1.00  0.290          H  
ATOM   3219  HH  TYR A 206       2.364  -7.729  92.342  1.00  0.290          H  
ATOM   3220  N   ALA A 207      -2.183  -6.420  98.337  1.00  0.170          N  
ATOM   3221  CA  ALA A 207      -1.722  -7.282  99.404  1.00  0.140          C  
ATOM   3222  C   ALA A 207      -1.804  -8.708  98.914  1.00  0.120          C  
ATOM   3223  O   ALA A 207      -2.540  -8.983  97.965  1.00  0.120          O  
ATOM   3224  CB  ALA A 207      -2.564  -7.070 100.647  1.00  0.210          C  
ATOM   3225  H   ALA A 207      -3.182  -6.353  98.151  1.00  0.200          H  
ATOM   3226  HA  ALA A 207      -0.681  -7.052  99.629  1.00  0.170          H  
ATOM   3227 1HB  ALA A 207      -2.209  -7.724 101.443  1.00  0.250          H  
ATOM   3228 2HB  ALA A 207      -2.489  -6.036 100.965  1.00  0.250          H  
ATOM   3229 3HB  ALA A 207      -3.594  -7.292 100.427  1.00  0.250          H  
ATOM   3230  N   HIS A 208      -1.070  -9.626  99.500  1.00  0.110          N  
ATOM   3231  CA  HIS A 208      -1.296 -10.973  99.022  1.00  0.120          C  
ATOM   3232  C   HIS A 208      -2.443 -11.610  99.782  1.00  0.110          C  
ATOM   3233  O   HIS A 208      -2.682 -11.304 100.952  1.00  0.090          O  
ATOM   3234  CB  HIS A 208      -0.060 -11.846  99.109  1.00  0.160          C  
ATOM   3235  CG  HIS A 208       1.004 -11.365  98.280  1.00  0.160          C  
ATOM   3236  ND1 HIS A 208       2.118 -10.745  98.791  1.00  0.160          N  
ATOM   3237  CD2 HIS A 208       1.142 -11.346  96.934  1.00  0.160          C  
ATOM   3238  CE1 HIS A 208       2.907 -10.396  97.801  1.00  0.160          C  
ATOM   3239  NE2 HIS A 208       2.342 -10.739  96.666  1.00  0.160          N  
ATOM   3240  H   HIS A 208      -0.425  -9.413 100.255  1.00  0.130          H  
ATOM   3241  HA  HIS A 208      -1.571 -10.940  97.977  1.00  0.140          H  
ATOM   3242 1HB  HIS A 208       0.286 -11.899 100.106  1.00  0.200          H  
ATOM   3243 2HB  HIS A 208      -0.309 -12.858  98.793  1.00  0.200          H  
ATOM   3244  HD2 HIS A 208       0.432 -11.742  96.200  1.00  0.200          H  
ATOM   3245  HE1 HIS A 208       3.845  -9.921  97.903  1.00  0.200          H  
ATOM   3246  HE2 HIS A 208       2.737 -10.579  95.750  1.00  0.200          H  
ATOM   3247  N   SER A 209      -3.160 -12.490  99.094  1.00  0.140          N  
ATOM   3248  CA  SER A 209      -4.252 -13.290  99.638  1.00  0.150          C  
ATOM   3249  C   SER A 209      -3.720 -14.558 100.295  1.00  0.160          C  
ATOM   3250  O   SER A 209      -4.438 -15.269 101.002  1.00  0.170          O  
ATOM   3251  CB  SER A 209      -5.159 -13.715  98.519  1.00  0.210          C  
ATOM   3252  OG  SER A 209      -4.467 -14.617  97.730  1.00  0.210          O  
ATOM   3253  H   SER A 209      -2.920 -12.633  98.117  1.00  0.170          H  
ATOM   3254  HA  SER A 209      -4.795 -12.698 100.376  1.00  0.180          H  
ATOM   3255 1HB  SER A 209      -6.059 -14.177  98.917  1.00  0.250          H  
ATOM   3256 2HB  SER A 209      -5.451 -12.855  97.923  1.00  0.250          H  
ATOM   3257  HG  SER A 209      -5.046 -14.892  97.005  1.00  0.250          H  
ATOM   3258  N   GLN A 210      -2.456 -14.848 100.023  1.00  0.150          N  
ATOM   3259  CA  GLN A 210      -1.764 -16.030 100.490  1.00  0.160          C  
ATOM   3260  C   GLN A 210      -0.452 -15.644 101.123  1.00  0.130          C  
ATOM   3261  O   GLN A 210       0.134 -14.627 100.767  1.00  0.100          O  
ATOM   3262  CB  GLN A 210      -1.464 -16.986  99.338  1.00  0.220          C  
ATOM   3263  CG  GLN A 210      -2.658 -17.556  98.616  1.00  0.220          C  
ATOM   3264  CD  GLN A 210      -2.230 -18.515  97.521  1.00  0.220          C  
ATOM   3265  OE1 GLN A 210      -1.448 -18.161  96.624  1.00  0.220          O  
ATOM   3266  NE2 GLN A 210      -2.726 -19.745  97.587  1.00  0.220          N  
ATOM   3267  H   GLN A 210      -1.956 -14.202  99.438  1.00  0.180          H  
ATOM   3268  HA  GLN A 210      -2.375 -16.533 101.239  1.00  0.190          H  
ATOM   3269 1HB  GLN A 210      -0.838 -16.479  98.602  1.00  0.260          H  
ATOM   3270 2HB  GLN A 210      -0.900 -17.817  99.732  1.00  0.260          H  
ATOM   3271 1HG  GLN A 210      -3.283 -18.091  99.329  1.00  0.260          H  
ATOM   3272 2HG  GLN A 210      -3.220 -16.749  98.160  1.00  0.260          H  
ATOM   3273 1HE2 GLN A 210      -2.475 -20.426  96.896  1.00  0.260          H  
ATOM   3274 2HE2 GLN A 210      -3.353 -19.999  98.329  1.00  0.260          H  
ATOM   3275  N   SER A 211       0.035 -16.485 102.016  1.00  0.140          N  
ATOM   3276  CA  SER A 211       1.346 -16.288 102.611  1.00  0.110          C  
ATOM   3277  C   SER A 211       2.321 -17.299 102.037  1.00  0.130          C  
ATOM   3278  O   SER A 211       1.929 -18.390 101.621  1.00  0.150          O  
ATOM   3279  CB  SER A 211       1.281 -16.438 104.120  1.00  0.170          C  
ATOM   3280  OG  SER A 211       0.460 -15.463 104.704  1.00  0.170          O  
ATOM   3281  H   SER A 211      -0.511 -17.287 102.289  1.00  0.170          H  
ATOM   3282  HA  SER A 211       1.710 -15.299 102.368  1.00  0.130          H  
ATOM   3283 1HB  SER A 211       0.910 -17.433 104.372  1.00  0.200          H  
ATOM   3284 2HB  SER A 211       2.288 -16.357 104.530  1.00  0.200          H  
ATOM   3285  HG  SER A 211       0.534 -15.603 105.652  1.00  0.200          H  
ATOM   3286  N   LEU A 212       3.614 -17.006 102.103  1.00  0.130          N  
ATOM   3287  CA  LEU A 212       4.597 -17.965 101.590  1.00  0.150          C  
ATOM   3288  C   LEU A 212       4.532 -19.317 102.315  1.00  0.170          C  
ATOM   3289  O   LEU A 212       4.923 -20.349 101.774  1.00  0.180          O  
ATOM   3290  CB  LEU A 212       6.027 -17.401 101.678  1.00  0.200          C  
ATOM   3291  CG  LEU A 212       6.402 -16.217 100.723  1.00  0.200          C  
ATOM   3292  CD1 LEU A 212       7.794 -15.733 101.090  1.00  0.200          C  
ATOM   3293  CD2 LEU A 212       6.376 -16.617  99.234  1.00  0.200          C  
ATOM   3294  H   LEU A 212       3.911 -16.088 102.458  1.00  0.160          H  
ATOM   3295  HA  LEU A 212       4.364 -18.152 100.548  1.00  0.180          H  
ATOM   3296 1HB  LEU A 212       6.164 -17.029 102.693  1.00  0.240          H  
ATOM   3297 2HB  LEU A 212       6.722 -18.199 101.534  1.00  0.240          H  
ATOM   3298  HG  LEU A 212       5.701 -15.423 100.884  1.00  0.240          H  
ATOM   3299 1HD1 LEU A 212       8.076 -14.875 100.472  1.00  0.240          H  
ATOM   3300 2HD1 LEU A 212       7.797 -15.437 102.135  1.00  0.240          H  
ATOM   3301 3HD1 LEU A 212       8.515 -16.535 100.938  1.00  0.240          H  
ATOM   3302 1HD2 LEU A 212       6.639 -15.752  98.633  1.00  0.240          H  
ATOM   3303 2HD2 LEU A 212       7.087 -17.398  99.047  1.00  0.240          H  
ATOM   3304 3HD2 LEU A 212       5.404 -16.957  98.947  1.00  0.240          H  
ATOM   3305  N   ASP A 213       4.078 -19.362 103.560  1.00  0.180          N  
ATOM   3306  CA  ASP A 213       4.041 -20.632 104.244  1.00  0.220          C  
ATOM   3307  C   ASP A 213       2.736 -21.423 104.045  1.00  0.230          C  
ATOM   3308  O   ASP A 213       2.557 -22.497 104.640  1.00  0.230          O  
ATOM   3309  CB  ASP A 213       4.331 -20.409 105.726  1.00  0.290          C  
ATOM   3310  CG  ASP A 213       3.338 -19.472 106.350  1.00  0.290          C  
ATOM   3311  OD1 ASP A 213       2.811 -18.650 105.616  1.00  0.290          O  
ATOM   3312  OD2 ASP A 213       3.088 -19.569 107.527  1.00  0.290          O  
ATOM   3313  H   ASP A 213       3.748 -18.541 104.083  1.00  0.220          H  
ATOM   3314  HA  ASP A 213       4.852 -21.219 103.850  1.00  0.260          H  
ATOM   3315 1HB  ASP A 213       4.304 -21.357 106.255  1.00  0.350          H  
ATOM   3316 2HB  ASP A 213       5.332 -19.995 105.844  1.00  0.350          H  
ATOM   3317  N   ARG A 214       1.849 -20.933 103.174  1.00  0.220          N  
ATOM   3318  CA  ARG A 214       0.559 -21.562 102.923  1.00  0.230          C  
ATOM   3319  C   ARG A 214       0.264 -21.756 101.431  1.00  0.220          C  
ATOM   3320  O   ARG A 214      -0.878 -21.598 100.999  1.00  0.210          O  
ATOM   3321  CB  ARG A 214      -0.545 -20.712 103.548  1.00  0.320          C  
ATOM   3322  CG  ARG A 214      -0.495 -20.610 105.085  1.00  0.320          C  
ATOM   3323  CD  ARG A 214      -0.794 -21.891 105.751  1.00  0.320          C  
ATOM   3324  NE  ARG A 214      -0.782 -21.771 107.189  1.00  0.320          N  
ATOM   3325  CZ  ARG A 214       0.315 -21.922 107.976  1.00  0.320          C  
ATOM   3326  NH1 ARG A 214       1.504 -22.219 107.468  1.00  0.320          N  
ATOM   3327  NH2 ARG A 214       0.191 -21.765 109.286  1.00  0.320          N  
ATOM   3328  H   ARG A 214       2.062 -20.060 102.680  1.00  0.260          H  
ATOM   3329  HA  ARG A 214       0.564 -22.548 103.377  1.00  0.280          H  
ATOM   3330 1HB  ARG A 214      -0.478 -19.699 103.150  1.00  0.380          H  
ATOM   3331 2HB  ARG A 214      -1.519 -21.111 103.274  1.00  0.380          H  
ATOM   3332 1HG  ARG A 214       0.490 -20.273 105.403  1.00  0.380          H  
ATOM   3333 2HG  ARG A 214      -1.234 -19.883 105.414  1.00  0.380          H  
ATOM   3334 1HD  ARG A 214      -1.776 -22.250 105.443  1.00  0.380          H  
ATOM   3335 2HD  ARG A 214      -0.052 -22.605 105.479  1.00  0.380          H  
ATOM   3336  HE  ARG A 214      -1.655 -21.542 107.643  1.00  0.380          H  
ATOM   3337 1HH1 ARG A 214       1.654 -22.339 106.456  1.00  0.380          H  
ATOM   3338 2HH1 ARG A 214       2.299 -22.301 108.080  1.00  0.380          H  
ATOM   3339 1HH2 ARG A 214      -0.707 -21.533 109.684  1.00  0.380          H  
ATOM   3340 2HH2 ARG A 214       0.995 -21.865 109.888  1.00  0.380          H  
ATOM   3341  N   LEU A 215       1.285 -22.084 100.637  1.00  0.220          N  
ATOM   3342  CA  LEU A 215       1.099 -22.246  99.189  1.00  0.200          C  
ATOM   3343  C   LEU A 215       1.000 -23.700  98.739  1.00  0.220          C  
ATOM   3344  O   LEU A 215       1.158 -24.004  97.556  1.00  0.210          O  
ATOM   3345  CB  LEU A 215       2.234 -21.551  98.436  1.00  0.290          C  
ATOM   3346  CG  LEU A 215       2.396 -20.051  98.735  1.00  0.290          C  
ATOM   3347  CD1 LEU A 215       3.560 -19.484  97.932  1.00  0.290          C  
ATOM   3348  CD2 LEU A 215       1.117 -19.310  98.449  1.00  0.290          C  
ATOM   3349  H   LEU A 215       2.201 -22.221 101.045  1.00  0.260          H  
ATOM   3350  HA  LEU A 215       0.153 -21.793  98.912  1.00  0.240          H  
ATOM   3351 1HB  LEU A 215       3.150 -22.037  98.685  1.00  0.350          H  
ATOM   3352 2HB  LEU A 215       2.064 -21.662  97.366  1.00  0.350          H  
ATOM   3353  HG  LEU A 215       2.639 -19.931  99.785  1.00  0.350          H  
ATOM   3354 1HD1 LEU A 215       3.682 -18.436  98.169  1.00  0.350          H  
ATOM   3355 2HD1 LEU A 215       4.473 -20.017  98.181  1.00  0.350          H  
ATOM   3356 3HD1 LEU A 215       3.355 -19.589  96.867  1.00  0.350          H  
ATOM   3357 1HD2 LEU A 215       1.268 -18.293  98.702  1.00  0.350          H  
ATOM   3358 2HD2 LEU A 215       0.855 -19.400  97.393  1.00  0.350          H  
ATOM   3359 3HD2 LEU A 215       0.312 -19.686  99.055  1.00  0.350          H  
ATOM   3360  N   MET A 216       0.790 -24.602  99.683  1.00  0.320          N  
ATOM   3361  CA  MET A 216       0.681 -26.022  99.397  1.00  0.360          C  
ATOM   3362  C   MET A 216      -0.745 -26.500  99.633  1.00  0.380          C  
ATOM   3363  O   MET A 216      -1.459 -25.933 100.454  1.00  0.360          O  
ATOM   3364  CB  MET A 216       1.702 -26.755 100.246  1.00  0.490          C  
ATOM   3365  CG  MET A 216       3.128 -26.345  99.874  1.00  0.490          C  
ATOM   3366  SD  MET A 216       4.377 -26.929 100.983  1.00  0.490          S  
ATOM   3367  CE  MET A 216       4.193 -25.787 102.343  1.00  0.490          C  
ATOM   3368  H   MET A 216       0.673 -24.285 100.635  1.00  0.380          H  
ATOM   3369  HA  MET A 216       0.915 -26.189  98.346  1.00  0.430          H  
ATOM   3370 1HB  MET A 216       1.524 -26.553 101.299  1.00  0.590          H  
ATOM   3371 2HB  MET A 216       1.602 -27.831 100.098  1.00  0.590          H  
ATOM   3372 1HG  MET A 216       3.354 -26.724  98.879  1.00  0.590          H  
ATOM   3373 2HG  MET A 216       3.199 -25.264  99.835  1.00  0.590          H  
ATOM   3374 1HE  MET A 216       4.932 -26.024 103.097  1.00  0.590          H  
ATOM   3375 2HE  MET A 216       4.344 -24.772 101.988  1.00  0.590          H  
ATOM   3376 3HE  MET A 216       3.200 -25.875 102.779  1.00  0.590          H  
ATOM   3377  N   ASN A 217      -1.153 -27.551  98.919  1.00  0.410          N  
ATOM   3378  CA  ASN A 217      -2.492 -28.119  99.063  1.00  0.420          C  
ATOM   3379  C   ASN A 217      -2.556 -29.073 100.265  1.00  0.430          C  
ATOM   3380  O   ASN A 217      -2.049 -30.191 100.151  1.00  0.440          O  
ATOM   3381  CB  ASN A 217      -2.904 -28.860  97.801  1.00  0.580          C  
ATOM   3382  CG  ASN A 217      -4.337 -29.386  97.855  1.00  0.580          C  
ATOM   3383  OD1 ASN A 217      -4.931 -29.596  98.933  1.00  0.580          O  
ATOM   3384  ND2 ASN A 217      -4.904 -29.605  96.689  1.00  0.580          N  
ATOM   3385  H   ASN A 217      -0.513 -27.961  98.254  1.00  0.490          H  
ATOM   3386  HA  ASN A 217      -3.171 -27.288  99.186  1.00  0.500          H  
ATOM   3387 1HB  ASN A 217      -2.806 -28.195  96.942  1.00  0.700          H  
ATOM   3388 2HB  ASN A 217      -2.231 -29.705  97.641  1.00  0.700          H  
ATOM   3389 1HD2 ASN A 217      -5.843 -29.951  96.641  1.00  0.700          H  
ATOM   3390 2HD2 ASN A 217      -4.398 -29.426  95.843  1.00  0.700          H  
ATOM   3391  N   PRO A 218      -3.227 -28.705 101.386  1.00  0.410          N  
ATOM   3392  CA  PRO A 218      -3.249 -29.422 102.657  1.00  0.410          C  
ATOM   3393  C   PRO A 218      -3.824 -30.834 102.556  1.00  0.460          C  
ATOM   3394  O   PRO A 218      -3.619 -31.651 103.451  1.00  0.500          O  
ATOM   3395  CB  PRO A 218      -4.149 -28.526 103.531  1.00  0.610          C  
ATOM   3396  CG  PRO A 218      -4.997 -27.749 102.569  1.00  0.610          C  
ATOM   3397  CD  PRO A 218      -4.126 -27.515 101.371  1.00  0.610          C  
ATOM   3398  HA  PRO A 218      -2.229 -29.456 103.060  1.00  0.490          H  
ATOM   3399 1HB  PRO A 218      -4.765 -29.146 104.192  1.00  0.740          H  
ATOM   3400 2HB  PRO A 218      -3.527 -27.883 104.173  1.00  0.740          H  
ATOM   3401 1HG  PRO A 218      -5.912 -28.316 102.326  1.00  0.740          H  
ATOM   3402 2HG  PRO A 218      -5.327 -26.807 103.035  1.00  0.740          H  
ATOM   3403 1HD  PRO A 218      -4.797 -27.510 100.502  1.00  0.740          H  
ATOM   3404 2HD  PRO A 218      -3.560 -26.580 101.480  1.00  0.740          H  
ATOM   3405  N   LEU A 219      -4.586 -31.094 101.498  1.00  0.460          N  
ATOM   3406  CA  LEU A 219      -5.193 -32.393 101.269  1.00  0.490          C  
ATOM   3407  C   LEU A 219      -4.169 -33.496 101.015  1.00  0.530          C  
ATOM   3408  O   LEU A 219      -4.445 -34.671 101.274  1.00  0.570          O  
ATOM   3409  CB  LEU A 219      -6.148 -32.341 100.072  1.00  0.670          C  
ATOM   3410  CG  LEU A 219      -7.436 -31.483 100.230  1.00  0.670          C  
ATOM   3411  CD1 LEU A 219      -8.136 -31.416  98.882  1.00  0.670          C  
ATOM   3412  CD2 LEU A 219      -8.369 -32.087 101.287  1.00  0.670          C  
ATOM   3413  H   LEU A 219      -4.716 -30.386 100.774  1.00  0.550          H  
ATOM   3414  HA  LEU A 219      -5.741 -32.668 102.162  1.00  0.590          H  
ATOM   3415 1HB  LEU A 219      -5.600 -31.978  99.213  1.00  0.810          H  
ATOM   3416 2HB  LEU A 219      -6.461 -33.361  99.852  1.00  0.810          H  
ATOM   3417  HG  LEU A 219      -7.163 -30.468 100.524  1.00  0.810          H  
ATOM   3418 1HD1 LEU A 219      -9.032 -30.803  98.967  1.00  0.810          H  
ATOM   3419 2HD1 LEU A 219      -7.465 -30.973  98.147  1.00  0.810          H  
ATOM   3420 3HD1 LEU A 219      -8.413 -32.420  98.563  1.00  0.810          H  
ATOM   3421 1HD2 LEU A 219      -9.264 -31.471 101.368  1.00  0.810          H  
ATOM   3422 2HD2 LEU A 219      -8.651 -33.098 100.990  1.00  0.810          H  
ATOM   3423 3HD2 LEU A 219      -7.880 -32.120 102.254  1.00  0.810          H  
ATOM   3424  N   ILE A 220      -3.043 -33.146 100.380  1.00  0.510          N  
ATOM   3425  CA  ILE A 220      -2.081 -34.151  99.953  1.00  0.550          C  
ATOM   3426  C   ILE A 220      -0.749 -34.081 100.691  1.00  0.530          C  
ATOM   3427  O   ILE A 220      -0.046 -33.074 100.635  1.00  0.490          O  
ATOM   3428  CB  ILE A 220      -1.842 -33.984  98.435  1.00  0.750          C  
ATOM   3429  CG1 ILE A 220      -3.199 -34.168  97.681  1.00  0.750          C  
ATOM   3430  CG2 ILE A 220      -0.781 -34.988  97.939  1.00  0.750          C  
ATOM   3431  CD1 ILE A 220      -3.179 -33.756  96.227  1.00  0.750          C  
ATOM   3432  H   ILE A 220      -2.811 -32.157 100.221  1.00  0.610          H  
ATOM   3433  HA  ILE A 220      -2.510 -35.134 100.134  1.00  0.660          H  
ATOM   3434  HB  ILE A 220      -1.495 -32.968  98.240  1.00  0.900          H  
ATOM   3435 1HG1 ILE A 220      -3.494 -35.214  97.744  1.00  0.900          H  
ATOM   3436 2HG1 ILE A 220      -3.956 -33.569  98.167  1.00  0.900          H  
ATOM   3437 1HG2 ILE A 220      -0.607 -34.860  96.879  1.00  0.900          H  
ATOM   3438 2HG2 ILE A 220       0.160 -34.825  98.459  1.00  0.900          H  
ATOM   3439 3HG2 ILE A 220      -1.123 -36.004  98.127  1.00  0.900          H  
ATOM   3440 1HD1 ILE A 220      -4.169 -33.911  95.797  1.00  0.900          H  
ATOM   3441 2HD1 ILE A 220      -2.916 -32.697  96.157  1.00  0.900          H  
ATOM   3442 3HD1 ILE A 220      -2.460 -34.344  95.672  1.00  0.900          H  
ATOM   3443  N   ASP A 221      -0.380 -35.184 101.340  1.00  0.560          N  
ATOM   3444  CA  ASP A 221       0.888 -35.283 102.068  1.00  0.540          C  
ATOM   3445  C   ASP A 221       2.078 -35.166 101.129  1.00  0.550          C  
ATOM   3446  O   ASP A 221       2.012 -35.614  99.981  1.00  0.580          O  
ATOM   3447  CB  ASP A 221       1.001 -36.615 102.808  1.00  0.760          C  
ATOM   3448  CG  ASP A 221       0.095 -36.742 104.020  1.00  0.760          C  
ATOM   3449  OD1 ASP A 221      -0.454 -35.755 104.456  1.00  0.760          O  
ATOM   3450  OD2 ASP A 221      -0.051 -37.839 104.493  1.00  0.760          O  
ATOM   3451  H   ASP A 221      -1.017 -35.969 101.349  1.00  0.670          H  
ATOM   3452  HA  ASP A 221       0.944 -34.467 102.788  1.00  0.650          H  
ATOM   3453 1HB  ASP A 221       0.783 -37.429 102.120  1.00  0.920          H  
ATOM   3454 2HB  ASP A 221       2.040 -36.744 103.137  1.00  0.920          H  
ATOM   3455  N   GLN A 222       3.183 -34.618 101.628  1.00  0.520          N  
ATOM   3456  CA  GLN A 222       4.389 -34.554 100.811  1.00  0.530          C  
ATOM   3457  C   GLN A 222       5.056 -35.928 100.769  1.00  0.570          C  
ATOM   3458  O   GLN A 222       4.874 -36.738 101.677  1.00  0.560          O  
ATOM   3459  CB  GLN A 222       5.386 -33.511 101.341  1.00  0.740          C  
ATOM   3460  CG  GLN A 222       4.892 -32.075 101.278  1.00  0.740          C  
ATOM   3461  CD  GLN A 222       5.970 -31.039 101.661  1.00  0.740          C  
ATOM   3462  OE1 GLN A 222       6.807 -31.248 102.576  1.00  0.740          O  
ATOM   3463  NE2 GLN A 222       5.946 -29.929 100.929  1.00  0.740          N  
ATOM   3464  H   GLN A 222       3.174 -34.240 102.583  1.00  0.620          H  
ATOM   3465  HA  GLN A 222       4.106 -34.282  99.795  1.00  0.640          H  
ATOM   3466 1HB  GLN A 222       5.629 -33.736 102.382  1.00  0.890          H  
ATOM   3467 2HB  GLN A 222       6.307 -33.566 100.768  1.00  0.890          H  
ATOM   3468 1HG  GLN A 222       4.555 -31.863 100.265  1.00  0.890          H  
ATOM   3469 2HG  GLN A 222       4.056 -31.967 101.975  1.00  0.890          H  
ATOM   3470 1HE2 GLN A 222       6.616 -29.153 101.073  1.00  0.890          H  
ATOM   3471 2HE2 GLN A 222       5.257 -29.819 100.212  1.00  0.890          H  
ATOM   3472  N   TYR A 223       5.851 -36.161  99.721  1.00  0.620          N  
ATOM   3473  CA  TYR A 223       6.648 -37.380  99.515  1.00  0.660          C  
ATOM   3474  C   TYR A 223       8.075 -37.175 100.015  1.00  0.620          C  
ATOM   3475  O   TYR A 223       8.980 -37.976  99.775  1.00  0.650          O  
ATOM   3476  CB  TYR A 223       6.638 -37.733  98.031  1.00  0.910          C  
ATOM   3477  CG  TYR A 223       7.122 -36.593  97.156  1.00  0.910          C  
ATOM   3478  CD1 TYR A 223       8.469 -36.445  96.876  1.00  0.910          C  
ATOM   3479  CD2 TYR A 223       6.211 -35.676  96.655  1.00  0.910          C  
ATOM   3480  CE1 TYR A 223       8.897 -35.401  96.092  1.00  0.910          C  
ATOM   3481  CE2 TYR A 223       6.645 -34.628  95.881  1.00  0.910          C  
ATOM   3482  CZ  TYR A 223       7.983 -34.490  95.596  1.00  0.910          C  
ATOM   3483  OH  TYR A 223       8.416 -33.445  94.813  1.00  0.910          O  
ATOM   3484  H   TYR A 223       5.911 -35.446  99.010  1.00  0.740          H  
ATOM   3485  HA  TYR A 223       6.205 -38.195 100.082  1.00  0.790          H  
ATOM   3486 1HB  TYR A 223       7.276 -38.599  97.854  1.00  1.090          H  
ATOM   3487 2HB  TYR A 223       5.626 -37.998  97.725  1.00  1.090          H  
ATOM   3488  HD1 TYR A 223       9.193 -37.159  97.273  1.00  1.090          H  
ATOM   3489  HD2 TYR A 223       5.147 -35.785  96.877  1.00  1.090          H  
ATOM   3490  HE1 TYR A 223       9.957 -35.291  95.868  1.00  1.090          H  
ATOM   3491  HE2 TYR A 223       5.927 -33.909  95.487  1.00  1.090          H  
ATOM   3492  HH  TYR A 223       7.667 -32.897  94.566  1.00  1.090          H  
ATOM   3493  N   LEU A 224       8.247 -36.058 100.679  1.00  0.550          N  
ATOM   3494  CA  LEU A 224       9.475 -35.586 101.254  1.00  0.510          C  
ATOM   3495  C   LEU A 224       9.471 -35.911 102.733  1.00  0.420          C  
ATOM   3496  O   LEU A 224       8.410 -36.046 103.338  1.00  0.390          O  
ATOM   3497  CB  LEU A 224       9.536 -34.078 101.013  1.00  0.730          C  
ATOM   3498  CG  LEU A 224       9.437 -33.658  99.513  1.00  0.730          C  
ATOM   3499  CD1 LEU A 224       9.322 -32.179  99.416  1.00  0.730          C  
ATOM   3500  CD2 LEU A 224      10.673 -34.127  98.759  1.00  0.730          C  
ATOM   3501  H   LEU A 224       7.433 -35.483 100.802  1.00  0.660          H  
ATOM   3502  HA  LEU A 224      10.317 -36.097 100.795  1.00  0.610          H  
ATOM   3503 1HB  LEU A 224       8.719 -33.601 101.555  1.00  0.880          H  
ATOM   3504 2HB  LEU A 224      10.476 -33.699 101.411  1.00  0.880          H  
ATOM   3505  HG  LEU A 224       8.547 -34.095  99.064  1.00  0.880          H  
ATOM   3506 1HD1 LEU A 224       9.244 -31.888  98.369  1.00  0.880          H  
ATOM   3507 2HD1 LEU A 224       8.430 -31.848  99.948  1.00  0.880          H  
ATOM   3508 3HD1 LEU A 224      10.202 -31.722  99.850  1.00  0.880          H  
ATOM   3509 1HD2 LEU A 224      10.600 -33.815  97.721  1.00  0.880          H  
ATOM   3510 2HD2 LEU A 224      11.563 -33.682  99.201  1.00  0.880          H  
ATOM   3511 3HD2 LEU A 224      10.753 -35.209  98.797  1.00  0.880          H  
ATOM   3512  N   TYR A 225      10.648 -36.037 103.323  1.00  0.400          N  
ATOM   3513  CA  TYR A 225      10.735 -36.351 104.740  1.00  0.310          C  
ATOM   3514  C   TYR A 225      11.510 -35.297 105.512  1.00  0.310          C  
ATOM   3515  O   TYR A 225      12.406 -34.650 104.965  1.00  0.370          O  
ATOM   3516  CB  TYR A 225      11.397 -37.708 104.920  1.00  0.470          C  
ATOM   3517  CG  TYR A 225      10.629 -38.882 104.321  1.00  0.470          C  
ATOM   3518  CD1 TYR A 225      10.743 -39.184 102.975  1.00  0.470          C  
ATOM   3519  CD2 TYR A 225       9.848 -39.673 105.125  1.00  0.470          C  
ATOM   3520  CE1 TYR A 225      10.064 -40.259 102.449  1.00  0.470          C  
ATOM   3521  CE2 TYR A 225       9.182 -40.753 104.607  1.00  0.470          C  
ATOM   3522  CZ  TYR A 225       9.283 -41.047 103.273  1.00  0.470          C  
ATOM   3523  OH  TYR A 225       8.606 -42.127 102.751  1.00  0.470          O  
ATOM   3524  H   TYR A 225      11.496 -35.917 102.788  1.00  0.480          H  
ATOM   3525  HA  TYR A 225       9.730 -36.388 105.144  1.00  0.370          H  
ATOM   3526 1HB  TYR A 225      12.399 -37.695 104.495  1.00  0.560          H  
ATOM   3527 2HB  TYR A 225      11.494 -37.880 105.974  1.00  0.560          H  
ATOM   3528  HD1 TYR A 225      11.364 -38.571 102.325  1.00  0.560          H  
ATOM   3529  HD2 TYR A 225       9.763 -39.445 106.171  1.00  0.560          H  
ATOM   3530  HE1 TYR A 225      10.148 -40.488 101.386  1.00  0.560          H  
ATOM   3531  HE2 TYR A 225       8.567 -41.376 105.257  1.00  0.560          H  
ATOM   3532  HH  TYR A 225       8.045 -42.517 103.432  1.00  0.560          H  
ATOM   3533  N   TYR A 226      11.198 -35.162 106.796  1.00  0.250          N  
ATOM   3534  CA  TYR A 226      11.913 -34.228 107.657  1.00  0.290          C  
ATOM   3535  C   TYR A 226      12.059 -34.843 109.040  1.00  0.210          C  
ATOM   3536  O   TYR A 226      11.309 -35.750 109.395  1.00  0.100          O  
ATOM   3537  CB  TYR A 226      11.113 -32.926 107.787  1.00  0.390          C  
ATOM   3538  CG  TYR A 226       9.867 -33.091 108.666  1.00  0.390          C  
ATOM   3539  CD1 TYR A 226       9.948 -32.706 109.984  1.00  0.390          C  
ATOM   3540  CD2 TYR A 226       8.692 -33.663 108.196  1.00  0.390          C  
ATOM   3541  CE1 TYR A 226       8.893 -32.869 110.829  1.00  0.390          C  
ATOM   3542  CE2 TYR A 226       7.624 -33.833 109.066  1.00  0.390          C  
ATOM   3543  CZ  TYR A 226       7.730 -33.429 110.375  1.00  0.390          C  
ATOM   3544  OH  TYR A 226       6.677 -33.575 111.241  1.00  0.390          O  
ATOM   3545  H   TYR A 226      10.407 -35.703 107.155  1.00  0.300          H  
ATOM   3546  HA  TYR A 226      12.907 -34.036 107.250  1.00  0.350          H  
ATOM   3547 1HB  TYR A 226      11.740 -32.148 108.221  1.00  0.470          H  
ATOM   3548 2HB  TYR A 226      10.797 -32.588 106.801  1.00  0.470          H  
ATOM   3549  HD1 TYR A 226      10.868 -32.262 110.358  1.00  0.470          H  
ATOM   3550  HD2 TYR A 226       8.609 -33.989 107.159  1.00  0.470          H  
ATOM   3551  HE1 TYR A 226       8.982 -32.550 111.867  1.00  0.470          H  
ATOM   3552  HE2 TYR A 226       6.700 -34.289 108.714  1.00  0.470          H  
ATOM   3553  HH  TYR A 226       6.907 -33.177 112.089  1.00  0.470          H  
ATOM   3554  N   LEU A 227      13.001 -34.344 109.836  1.00  0.320          N  
ATOM   3555  CA  LEU A 227      13.197 -34.814 111.208  1.00  0.340          C  
ATOM   3556  C   LEU A 227      12.032 -34.499 112.131  1.00  0.270          C  
ATOM   3557  O   LEU A 227      11.745 -33.327 112.390  1.00  0.250          O  
ATOM   3558  CB  LEU A 227      14.460 -34.112 111.732  1.00  0.470          C  
ATOM   3559  CG  LEU A 227      14.944 -34.336 113.141  1.00  0.470          C  
ATOM   3560  CD1 LEU A 227      15.344 -35.759 113.331  1.00  0.470          C  
ATOM   3561  CD2 LEU A 227      16.158 -33.372 113.350  1.00  0.470          C  
ATOM   3562  H   LEU A 227      13.627 -33.617 109.492  1.00  0.380          H  
ATOM   3563  HA  LEU A 227      13.344 -35.892 111.184  1.00  0.410          H  
ATOM   3564 1HB  LEU A 227      15.281 -34.408 111.088  1.00  0.560          H  
ATOM   3565 2HB  LEU A 227      14.311 -33.038 111.624  1.00  0.560          H  
ATOM   3566  HG  LEU A 227      14.152 -34.102 113.858  1.00  0.560          H  
ATOM   3567 1HD1 LEU A 227      15.704 -35.899 114.342  1.00  0.560          H  
ATOM   3568 2HD1 LEU A 227      14.495 -36.420 113.169  1.00  0.560          H  
ATOM   3569 3HD1 LEU A 227      16.123 -35.994 112.636  1.00  0.560          H  
ATOM   3570 1HD2 LEU A 227      16.561 -33.471 114.336  1.00  0.560          H  
ATOM   3571 2HD2 LEU A 227      16.939 -33.609 112.622  1.00  0.560          H  
ATOM   3572 3HD2 LEU A 227      15.832 -32.335 113.202  1.00  0.560          H  
ATOM   3573  N   SER A 228      11.391 -35.538 112.677  1.00  0.260          N  
ATOM   3574  CA  SER A 228      10.248 -35.331 113.559  1.00  0.260          C  
ATOM   3575  C   SER A 228      10.610 -35.631 115.006  1.00  0.350          C  
ATOM   3576  O   SER A 228      10.022 -35.062 115.935  1.00  0.410          O  
ATOM   3577  CB  SER A 228       9.106 -36.228 113.150  1.00  0.360          C  
ATOM   3578  OG  SER A 228       9.465 -37.572 113.310  1.00  0.360          O  
ATOM   3579  H   SER A 228      11.681 -36.492 112.455  1.00  0.310          H  
ATOM   3580  HA  SER A 228       9.932 -34.292 113.487  1.00  0.310          H  
ATOM   3581 1HB  SER A 228       8.228 -36.005 113.750  1.00  0.440          H  
ATOM   3582 2HB  SER A 228       8.856 -36.036 112.106  1.00  0.440          H  
ATOM   3583  HG  SER A 228       8.703 -38.087 113.034  1.00  0.440          H  
ATOM   3584  N   ARG A 229      11.618 -36.484 115.197  1.00  0.350          N  
ATOM   3585  CA  ARG A 229      12.078 -36.852 116.538  1.00  0.430          C  
ATOM   3586  C   ARG A 229      13.599 -36.941 116.584  1.00  0.410          C  
ATOM   3587  O   ARG A 229      14.233 -37.499 115.684  1.00  0.310          O  
ATOM   3588  CB  ARG A 229      11.496 -38.187 117.002  1.00  0.570          C  
ATOM   3589  CG  ARG A 229       9.980 -38.251 117.172  1.00  0.570          C  
ATOM   3590  CD  ARG A 229       9.492 -37.453 118.330  1.00  0.570          C  
ATOM   3591  NE  ARG A 229       8.066 -37.627 118.526  1.00  0.570          N  
ATOM   3592  CZ  ARG A 229       7.095 -36.943 117.876  1.00  0.570          C  
ATOM   3593  NH1 ARG A 229       7.384 -36.021 116.970  1.00  0.570          N  
ATOM   3594  NH2 ARG A 229       5.825 -37.207 118.156  1.00  0.570          N  
ATOM   3595  H   ARG A 229      12.010 -36.934 114.367  1.00  0.420          H  
ATOM   3596  HA  ARG A 229      11.773 -36.075 117.235  1.00  0.520          H  
ATOM   3597 1HB  ARG A 229      11.772 -38.949 116.318  1.00  0.680          H  
ATOM   3598 2HB  ARG A 229      11.942 -38.453 117.964  1.00  0.680          H  
ATOM   3599 1HG  ARG A 229       9.495 -37.900 116.266  1.00  0.680          H  
ATOM   3600 2HG  ARG A 229       9.694 -39.288 117.343  1.00  0.680          H  
ATOM   3601 1HD  ARG A 229      10.001 -37.788 119.234  1.00  0.680          H  
ATOM   3602 2HD  ARG A 229       9.689 -36.398 118.179  1.00  0.680          H  
ATOM   3603  HE  ARG A 229       7.775 -38.316 119.206  1.00  0.680          H  
ATOM   3604 1HH1 ARG A 229       8.363 -35.782 116.724  1.00  0.680          H  
ATOM   3605 2HH1 ARG A 229       6.640 -35.529 116.506  1.00  0.680          H  
ATOM   3606 1HH2 ARG A 229       5.594 -37.909 118.846  1.00  0.680          H  
ATOM   3607 2HH2 ARG A 229       5.086 -36.708 117.682  1.00  0.680          H  
ATOM   3608  N   THR A 230      14.192 -36.451 117.675  1.00  0.470          N  
ATOM   3609  CA  THR A 230      15.640 -36.521 117.824  1.00  0.440          C  
ATOM   3610  C   THR A 230      16.123 -37.546 118.844  1.00  0.410          C  
ATOM   3611  O   THR A 230      17.283 -37.967 118.800  1.00  0.410          O  
ATOM   3612  CB  THR A 230      16.183 -35.150 118.224  1.00  0.630          C  
ATOM   3613  OG1 THR A 230      15.585 -34.757 119.466  1.00  0.630          O  
ATOM   3614  CG2 THR A 230      15.852 -34.146 117.158  1.00  0.630          C  
ATOM   3615  H   THR A 230      13.650 -35.989 118.392  1.00  0.560          H  
ATOM   3616  HA  THR A 230      16.058 -36.792 116.862  1.00  0.530          H  
ATOM   3617  HB  THR A 230      17.263 -35.211 118.351  1.00  0.750          H  
ATOM   3618  HG1 THR A 230      16.064 -34.001 119.820  1.00  0.750          H  
ATOM   3619 1HG2 THR A 230      16.241 -33.168 117.438  1.00  0.750          H  
ATOM   3620 2HG2 THR A 230      16.313 -34.475 116.248  1.00  0.750          H  
ATOM   3621 3HG2 THR A 230      14.777 -34.075 117.018  1.00  0.750          H  
ATOM   3622  N   ASN A 231      15.240 -37.967 119.748  1.00  0.400          N  
ATOM   3623  CA  ASN A 231      15.582 -38.902 120.813  1.00  0.390          C  
ATOM   3624  C   ASN A 231      14.396 -39.839 121.040  1.00  0.430          C  
ATOM   3625  O   ASN A 231      13.247 -39.387 121.006  1.00  0.390          O  
ATOM   3626  CB  ASN A 231      15.915 -38.142 122.087  1.00  0.550          C  
ATOM   3627  CG  ASN A 231      17.092 -37.179 121.984  1.00  0.550          C  
ATOM   3628  OD1 ASN A 231      18.279 -37.543 122.010  1.00  0.550          O  
ATOM   3629  ND2 ASN A 231      16.766 -35.920 121.884  1.00  0.550          N  
ATOM   3630  H   ASN A 231      14.308 -37.594 119.729  1.00  0.480          H  
ATOM   3631  HA  ASN A 231      16.414 -39.521 120.505  1.00  0.470          H  
ATOM   3632 1HB  ASN A 231      15.035 -37.600 122.434  1.00  0.660          H  
ATOM   3633 2HB  ASN A 231      16.166 -38.846 122.823  1.00  0.660          H  
ATOM   3634 1HD2 ASN A 231      17.480 -35.225 121.818  1.00  0.660          H  
ATOM   3635 2HD2 ASN A 231      15.800 -35.656 121.873  1.00  0.660          H  
ATOM   3636  N   THR A 232      14.662 -41.134 121.266  1.00  0.500          N  
ATOM   3637  CA  THR A 232      13.584 -42.096 121.496  1.00  0.560          C  
ATOM   3638  C   THR A 232      13.701 -42.850 122.840  1.00  0.590          C  
ATOM   3639  O   THR A 232      14.686 -43.567 123.073  1.00  0.620          O  
ATOM   3640  CB  THR A 232      13.554 -43.132 120.346  1.00  0.760          C  
ATOM   3641  OG1 THR A 232      13.323 -42.450 119.109  1.00  0.760          O  
ATOM   3642  CG2 THR A 232      12.454 -44.172 120.554  1.00  0.760          C  
ATOM   3643  H   THR A 232      15.635 -41.456 121.285  1.00  0.600          H  
ATOM   3644  HA  THR A 232      12.661 -41.540 121.442  1.00  0.670          H  
ATOM   3645  HB  THR A 232      14.522 -43.636 120.298  1.00  0.910          H  
ATOM   3646  HG1 THR A 232      14.049 -41.831 118.975  1.00  0.910          H  
ATOM   3647 1HG2 THR A 232      12.470 -44.876 119.726  1.00  0.910          H  
ATOM   3648 2HG2 THR A 232      12.611 -44.710 121.480  1.00  0.910          H  
ATOM   3649 3HG2 THR A 232      11.488 -43.678 120.587  1.00  0.910          H  
ATOM   3650  N   PRO A 233      12.666 -42.819 123.708  1.00  0.590          N  
ATOM   3651  CA  PRO A 233      12.616 -43.486 125.002  1.00  0.630          C  
ATOM   3652  C   PRO A 233      12.298 -44.970 124.850  1.00  0.690          C  
ATOM   3653  O   PRO A 233      11.227 -45.425 125.247  1.00  0.710          O  
ATOM   3654  CB  PRO A 233      11.496 -42.730 125.715  1.00  0.950          C  
ATOM   3655  CG  PRO A 233      10.548 -42.337 124.606  1.00  0.950          C  
ATOM   3656  CD  PRO A 233      11.446 -42.023 123.413  1.00  0.950          C  
ATOM   3657  HA  PRO A 233      13.566 -43.350 125.529  1.00  0.760          H  
ATOM   3658 1HB  PRO A 233      11.028 -43.378 126.473  1.00  1.130          H  
ATOM   3659 2HB  PRO A 233      11.919 -41.864 126.254  1.00  1.130          H  
ATOM   3660 1HG  PRO A 233       9.848 -43.167 124.404  1.00  1.130          H  
ATOM   3661 2HG  PRO A 233       9.936 -41.477 124.920  1.00  1.130          H  
ATOM   3662 1HD  PRO A 233      10.939 -42.375 122.504  1.00  1.130          H  
ATOM   3663 2HD  PRO A 233      11.677 -40.941 123.384  1.00  1.130          H  
ATOM   3664  N   SER A 234      13.219 -45.701 124.225  1.00  0.710          N  
ATOM   3665  CA  SER A 234      13.031 -47.122 123.945  1.00  0.750          C  
ATOM   3666  C   SER A 234      13.460 -48.047 125.086  1.00  0.770          C  
ATOM   3667  O   SER A 234      12.999 -49.188 125.166  1.00  0.790          O  
ATOM   3668  CB  SER A 234      13.803 -47.503 122.700  1.00  1.030          C  
ATOM   3669  OG  SER A 234      15.183 -47.382 122.912  1.00  1.030          O  
ATOM   3670  H   SER A 234      14.071 -45.233 123.918  1.00  0.850          H  
ATOM   3671  HA  SER A 234      11.969 -47.288 123.760  1.00  0.900          H  
ATOM   3672 1HB  SER A 234      13.563 -48.529 122.428  1.00  1.240          H  
ATOM   3673 2HB  SER A 234      13.504 -46.868 121.874  1.00  1.240          H  
ATOM   3674  HG  SER A 234      15.601 -47.655 122.088  1.00  1.240          H  
ATOM   3675  N   GLY A 235      14.353 -47.576 125.955  1.00  0.760          N  
ATOM   3676  CA  GLY A 235      14.866 -48.375 127.066  1.00  0.770          C  
ATOM   3677  C   GLY A 235      14.461 -47.776 128.406  1.00  0.760          C  
ATOM   3678  O   GLY A 235      13.349 -47.275 128.573  1.00  0.760          O  
ATOM   3679  H   GLY A 235      14.714 -46.638 125.830  1.00  0.910          H  
ATOM   3680 1HA  GLY A 235      14.490 -49.394 126.990  1.00  0.920          H  
ATOM   3681 2HA  GLY A 235      15.951 -48.427 127.001  1.00  0.920          H  
ATOM   3682  N   THR A 236      15.377 -47.841 129.380  1.00  0.770          N  
ATOM   3683  CA  THR A 236      15.119 -47.318 130.721  1.00  0.760          C  
ATOM   3684  C   THR A 236      15.631 -45.884 130.788  1.00  0.760          C  
ATOM   3685  O   THR A 236      15.386 -45.148 131.746  1.00  0.780          O  
ATOM   3686  CB  THR A 236      15.789 -48.196 131.790  1.00  1.070          C  
ATOM   3687  OG1 THR A 236      17.210 -48.190 131.596  1.00  1.070          O  
ATOM   3688  CG2 THR A 236      15.273 -49.622 131.662  1.00  1.070          C  
ATOM   3689  H   THR A 236      16.281 -48.258 129.201  1.00  0.920          H  
ATOM   3690  HA  THR A 236      14.044 -47.306 130.900  1.00  0.910          H  
ATOM   3691  HB  THR A 236      15.559 -47.811 132.783  1.00  1.280          H  
ATOM   3692  HG1 THR A 236      17.576 -47.369 131.946  1.00  1.280          H  
ATOM   3693 1HG2 THR A 236      15.747 -50.247 132.418  1.00  1.280          H  
ATOM   3694 2HG2 THR A 236      14.194 -49.627 131.809  1.00  1.280          H  
ATOM   3695 3HG2 THR A 236      15.505 -50.013 130.676  1.00  1.280          H  
ATOM   3696  N   THR A 237      16.351 -45.518 129.737  1.00  0.730          N  
ATOM   3697  CA  THR A 237      16.933 -44.216 129.504  1.00  0.740          C  
ATOM   3698  C   THR A 237      16.556 -43.829 128.084  1.00  0.670          C  
ATOM   3699  O   THR A 237      16.171 -44.689 127.284  1.00  0.580          O  
ATOM   3700  CB  THR A 237      18.470 -44.228 129.666  1.00  1.030          C  
ATOM   3701  OG1 THR A 237      19.067 -45.087 128.670  1.00  1.030          O  
ATOM   3702  CG2 THR A 237      18.848 -44.735 131.046  1.00  1.030          C  
ATOM   3703  H   THR A 237      16.497 -46.215 129.031  1.00  0.880          H  
ATOM   3704  HA  THR A 237      16.500 -43.491 130.193  1.00  0.890          H  
ATOM   3705  HB  THR A 237      18.854 -43.216 129.538  1.00  1.240          H  
ATOM   3706  HG1 THR A 237      18.954 -44.702 127.791  1.00  1.240          H  
ATOM   3707 1HG2 THR A 237      19.931 -44.731 131.149  1.00  1.240          H  
ATOM   3708 2HG2 THR A 237      18.405 -44.089 131.803  1.00  1.240          H  
ATOM   3709 3HG2 THR A 237      18.483 -45.744 131.176  1.00  1.240          H  
ATOM   3710  N   THR A 238      16.710 -42.560 127.741  1.00  0.710          N  
ATOM   3711  CA  THR A 238      16.402 -42.130 126.384  1.00  0.630          C  
ATOM   3712  C   THR A 238      17.636 -42.213 125.495  1.00  0.650          C  
ATOM   3713  O   THR A 238      18.715 -41.743 125.859  1.00  0.660          O  
ATOM   3714  CB  THR A 238      15.799 -40.714 126.380  1.00  0.910          C  
ATOM   3715  OG1 THR A 238      14.583 -40.713 127.140  1.00  0.910          O  
ATOM   3716  CG2 THR A 238      15.470 -40.319 124.975  1.00  0.910          C  
ATOM   3717  H   THR A 238      17.040 -41.891 128.420  1.00  0.850          H  
ATOM   3718  HA  THR A 238      15.664 -42.806 125.965  1.00  0.760          H  
ATOM   3719  HB  THR A 238      16.505 -40.005 126.810  1.00  1.100          H  
ATOM   3720  HG1 THR A 238      14.788 -40.818 128.069  1.00  1.100          H  
ATOM   3721 1HG2 THR A 238      15.031 -39.324 124.971  1.00  1.100          H  
ATOM   3722 2HG2 THR A 238      16.374 -40.321 124.383  1.00  1.100          H  
ATOM   3723 3HG2 THR A 238      14.769 -41.015 124.563  1.00  1.100          H  
ATOM   3724  N   GLN A 239      17.477 -42.856 124.344  1.00  0.660          N  
ATOM   3725  CA  GLN A 239      18.549 -43.038 123.377  1.00  0.690          C  
ATOM   3726  C   GLN A 239      18.422 -42.085 122.208  1.00  0.650          C  
ATOM   3727  O   GLN A 239      17.379 -42.045 121.549  1.00  0.630          O  
ATOM   3728  CB  GLN A 239      18.566 -44.499 122.897  1.00  0.950          C  
ATOM   3729  CG  GLN A 239      19.511 -44.809 121.726  1.00  0.950          C  
ATOM   3730  CD  GLN A 239      20.982 -44.643 122.033  1.00  0.950          C  
ATOM   3731  OE1 GLN A 239      21.538 -45.255 122.953  1.00  0.950          O  
ATOM   3732  NE2 GLN A 239      21.626 -43.791 121.239  1.00  0.950          N  
ATOM   3733  H   GLN A 239      16.548 -43.214 124.102  1.00  0.790          H  
ATOM   3734  HA  GLN A 239      19.497 -42.833 123.873  1.00  0.830          H  
ATOM   3735 1HB  GLN A 239      18.850 -45.142 123.728  1.00  1.140          H  
ATOM   3736 2HB  GLN A 239      17.555 -44.786 122.597  1.00  1.140          H  
ATOM   3737 1HG  GLN A 239      19.353 -45.846 121.441  1.00  1.140          H  
ATOM   3738 2HG  GLN A 239      19.263 -44.168 120.883  1.00  1.140          H  
ATOM   3739 1HE2 GLN A 239      22.606 -43.623 121.363  1.00  1.140          H  
ATOM   3740 2HE2 GLN A 239      21.104 -43.305 120.488  1.00  1.140          H  
ATOM   3741  N   SER A 240      19.466 -41.303 121.947  1.00  0.650          N  
ATOM   3742  CA  SER A 240      19.390 -40.386 120.824  1.00  0.610          C  
ATOM   3743  C   SER A 240      19.177 -41.188 119.552  1.00  0.620          C  
ATOM   3744  O   SER A 240      19.808 -42.238 119.355  1.00  0.700          O  
ATOM   3745  CB  SER A 240      20.633 -39.531 120.743  1.00  0.870          C  
ATOM   3746  OG  SER A 240      20.741 -38.735 121.893  1.00  0.870          O  
ATOM   3747  H   SER A 240      20.297 -41.337 122.525  1.00  0.780          H  
ATOM   3748  HA  SER A 240      18.543 -39.733 120.960  1.00  0.730          H  
ATOM   3749 1HB  SER A 240      21.512 -40.163 120.644  1.00  1.040          H  
ATOM   3750 2HB  SER A 240      20.576 -38.896 119.861  1.00  1.040          H  
ATOM   3751  HG  SER A 240      19.938 -38.170 121.893  1.00  1.040          H  
ATOM   3752  N   ARG A 241      18.266 -40.716 118.705  1.00  0.540          N  
ATOM   3753  CA  ARG A 241      17.937 -41.398 117.469  1.00  0.540          C  
ATOM   3754  C   ARG A 241      17.174 -40.473 116.557  1.00  0.490          C  
ATOM   3755  O   ARG A 241      16.090 -40.015 116.906  1.00  0.430          O  
ATOM   3756  CB  ARG A 241      17.086 -42.626 117.753  1.00  0.760          C  
ATOM   3757  CG  ARG A 241      16.715 -43.440 116.531  1.00  0.760          C  
ATOM   3758  CD  ARG A 241      15.938 -44.644 116.891  1.00  0.760          C  
ATOM   3759  NE  ARG A 241      15.635 -45.442 115.710  1.00  0.760          N  
ATOM   3760  CZ  ARG A 241      14.560 -45.275 114.898  1.00  0.760          C  
ATOM   3761  NH1 ARG A 241      13.670 -44.341 115.135  1.00  0.760          N  
ATOM   3762  NH2 ARG A 241      14.406 -46.058 113.845  1.00  0.760          N  
ATOM   3763  H   ARG A 241      17.815 -39.815 118.894  1.00  0.650          H  
ATOM   3764  HA  ARG A 241      18.861 -41.702 116.976  1.00  0.650          H  
ATOM   3765 1HB  ARG A 241      17.609 -43.286 118.444  1.00  0.910          H  
ATOM   3766 2HB  ARG A 241      16.163 -42.317 118.242  1.00  0.910          H  
ATOM   3767 1HG  ARG A 241      16.108 -42.835 115.853  1.00  0.910          H  
ATOM   3768 2HG  ARG A 241      17.621 -43.759 116.015  1.00  0.910          H  
ATOM   3769 1HD  ARG A 241      16.529 -45.256 117.573  1.00  0.910          H  
ATOM   3770 2HD  ARG A 241      15.008 -44.358 117.381  1.00  0.910          H  
ATOM   3771  HE  ARG A 241      16.288 -46.180 115.472  1.00  0.910          H  
ATOM   3772 1HH1 ARG A 241      13.764 -43.727 115.927  1.00  0.910          H  
ATOM   3773 2HH1 ARG A 241      12.882 -44.223 114.484  1.00  0.910          H  
ATOM   3774 1HH2 ARG A 241      15.083 -46.779 113.645  1.00  0.910          H  
ATOM   3775 2HH2 ARG A 241      13.604 -45.932 113.234  1.00  0.910          H  
ATOM   3776  N   LEU A 242      17.657 -40.276 115.351  1.00  0.500          N  
ATOM   3777  CA  LEU A 242      16.953 -39.364 114.478  1.00  0.460          C  
ATOM   3778  C   LEU A 242      15.932 -40.091 113.615  1.00  0.430          C  
ATOM   3779  O   LEU A 242      16.267 -40.994 112.845  1.00  0.580          O  
ATOM   3780  CB  LEU A 242      17.941 -38.631 113.572  1.00  0.660          C  
ATOM   3781  CG  LEU A 242      19.114 -37.856 114.226  1.00  0.660          C  
ATOM   3782  CD1 LEU A 242      19.945 -37.237 113.106  1.00  0.660          C  
ATOM   3783  CD2 LEU A 242      18.603 -36.789 115.191  1.00  0.660          C  
ATOM   3784  H   LEU A 242      18.525 -40.705 115.070  1.00  0.600          H  
ATOM   3785  HA  LEU A 242      16.414 -38.640 115.084  1.00  0.550          H  
ATOM   3786 1HB  LEU A 242      18.358 -39.342 112.863  1.00  0.790          H  
ATOM   3787 2HB  LEU A 242      17.379 -37.910 113.037  1.00  0.790          H  
ATOM   3788  HG  LEU A 242      19.748 -38.551 114.773  1.00  0.790          H  
ATOM   3789 1HD1 LEU A 242      20.796 -36.704 113.533  1.00  0.790          H  
ATOM   3790 2HD1 LEU A 242      20.310 -38.023 112.443  1.00  0.790          H  
ATOM   3791 3HD1 LEU A 242      19.330 -36.540 112.539  1.00  0.790          H  
ATOM   3792 1HD2 LEU A 242      19.450 -36.262 115.627  1.00  0.790          H  
ATOM   3793 2HD2 LEU A 242      17.979 -36.080 114.664  1.00  0.790          H  
ATOM   3794 3HD2 LEU A 242      18.040 -37.262 115.983  1.00  0.790          H  
ATOM   3795  N   GLN A 243      14.678 -39.685 113.746  1.00  0.230          N  
ATOM   3796  CA  GLN A 243      13.578 -40.279 112.999  1.00  0.180          C  
ATOM   3797  C   GLN A 243      12.887 -39.248 112.136  1.00  0.130          C  
ATOM   3798  O   GLN A 243      12.461 -38.187 112.618  1.00  0.270          O  
ATOM   3799  CB  GLN A 243      12.554 -40.921 113.936  1.00  0.270          C  
ATOM   3800  CG  GLN A 243      11.281 -41.512 113.248  1.00  0.270          C  
ATOM   3801  CD  GLN A 243      11.530 -42.799 112.420  1.00  0.270          C  
ATOM   3802  OE1 GLN A 243      11.992 -43.824 112.956  1.00  0.270          O  
ATOM   3803  NE2 GLN A 243      11.228 -42.762 111.114  1.00  0.270          N  
ATOM   3804  H   GLN A 243      14.486 -38.949 114.435  1.00  0.280          H  
ATOM   3805  HA  GLN A 243      13.980 -41.050 112.342  1.00  0.220          H  
ATOM   3806 1HB  GLN A 243      13.035 -41.700 114.514  1.00  0.330          H  
ATOM   3807 2HB  GLN A 243      12.216 -40.181 114.621  1.00  0.330          H  
ATOM   3808 1HG  GLN A 243      10.568 -41.761 114.031  1.00  0.330          H  
ATOM   3809 2HG  GLN A 243      10.837 -40.764 112.587  1.00  0.330          H  
ATOM   3810 1HE2 GLN A 243      11.370 -43.575 110.545  1.00  0.330          H  
ATOM   3811 2HE2 GLN A 243      10.855 -41.912 110.662  1.00  0.330          H  
ATOM   3812  N   PHE A 244      12.759 -39.574 110.862  1.00  0.050          N  
ATOM   3813  CA  PHE A 244      12.108 -38.698 109.912  1.00  0.070          C  
ATOM   3814  C   PHE A 244      10.717 -39.184 109.478  1.00  0.040          C  
ATOM   3815  O   PHE A 244      10.393 -40.379 109.546  1.00  0.080          O  
ATOM   3816  CB  PHE A 244      13.041 -38.512 108.725  1.00  0.090          C  
ATOM   3817  CG  PHE A 244      13.477 -39.813 108.085  1.00  0.090          C  
ATOM   3818  CD1 PHE A 244      12.741 -40.382 107.087  1.00  0.090          C  
ATOM   3819  CD2 PHE A 244      14.635 -40.467 108.497  1.00  0.090          C  
ATOM   3820  CE1 PHE A 244      13.119 -41.556 106.485  1.00  0.090          C  
ATOM   3821  CE2 PHE A 244      15.028 -41.641 107.908  1.00  0.090          C  
ATOM   3822  CZ  PHE A 244      14.268 -42.189 106.893  1.00  0.090          C  
ATOM   3823  H   PHE A 244      13.167 -40.445 110.539  1.00  0.060          H  
ATOM   3824  HA  PHE A 244      11.977 -37.739 110.395  1.00  0.080          H  
ATOM   3825 1HB  PHE A 244      12.553 -37.903 107.978  1.00  0.110          H  
ATOM   3826 2HB  PHE A 244      13.923 -37.972 109.047  1.00  0.110          H  
ATOM   3827  HD1 PHE A 244      11.857 -39.897 106.785  1.00  0.110          H  
ATOM   3828  HD2 PHE A 244      15.237 -40.053 109.292  1.00  0.110          H  
ATOM   3829  HE1 PHE A 244      12.507 -41.984 105.687  1.00  0.110          H  
ATOM   3830  HE2 PHE A 244      15.941 -42.139 108.242  1.00  0.110          H  
ATOM   3831  HZ  PHE A 244      14.577 -43.122 106.421  1.00  0.110          H  
ATOM   3832  N   SER A 245       9.897 -38.245 109.008  1.00  0.060          N  
ATOM   3833  CA  SER A 245       8.541 -38.543 108.543  1.00  0.150          C  
ATOM   3834  C   SER A 245       8.026 -37.543 107.515  1.00  0.190          C  
ATOM   3835  O   SER A 245       8.657 -36.519 107.248  1.00  0.170          O  
ATOM   3836  CB  SER A 245       7.581 -38.582 109.714  1.00  0.170          C  
ATOM   3837  OG  SER A 245       7.459 -37.319 110.291  1.00  0.170          O  
ATOM   3838  H   SER A 245      10.235 -37.281 109.021  1.00  0.070          H  
ATOM   3839  HA  SER A 245       8.550 -39.530 108.082  1.00  0.180          H  
ATOM   3840 1HB  SER A 245       6.605 -38.925 109.377  1.00  0.210          H  
ATOM   3841 2HB  SER A 245       7.941 -39.292 110.458  1.00  0.210          H  
ATOM   3842  HG  SER A 245       6.742 -37.380 110.921  1.00  0.210          H  
ATOM   3843  N   GLN A 246       6.890 -37.875 106.897  1.00  0.260          N  
ATOM   3844  CA  GLN A 246       6.250 -37.032 105.887  1.00  0.320          C  
ATOM   3845  C   GLN A 246       5.299 -36.040 106.545  1.00  0.330          C  
ATOM   3846  O   GLN A 246       4.546 -36.423 107.436  1.00  0.400          O  
ATOM   3847  CB  GLN A 246       5.473 -37.931 104.918  1.00  0.420          C  
ATOM   3848  CG  GLN A 246       6.361 -38.869 104.135  1.00  0.420          C  
ATOM   3849  CD  GLN A 246       5.623 -39.901 103.303  1.00  0.420          C  
ATOM   3850  OE1 GLN A 246       5.581 -41.085 103.668  1.00  0.420          O  
ATOM   3851  NE2 GLN A 246       5.022 -39.473 102.214  1.00  0.420          N  
ATOM   3852  H   GLN A 246       6.437 -38.739 107.160  1.00  0.310          H  
ATOM   3853  HA  GLN A 246       7.016 -36.478 105.346  1.00  0.380          H  
ATOM   3854 1HB  GLN A 246       4.742 -38.522 105.464  1.00  0.510          H  
ATOM   3855 2HB  GLN A 246       4.929 -37.309 104.206  1.00  0.510          H  
ATOM   3856 1HG  GLN A 246       7.010 -38.285 103.476  1.00  0.510          H  
ATOM   3857 2HG  GLN A 246       6.938 -39.388 104.857  1.00  0.510          H  
ATOM   3858 1HE2 GLN A 246       4.509 -40.104 101.634  1.00  0.510          H  
ATOM   3859 2HE2 GLN A 246       5.070 -38.481 101.975  1.00  0.510          H  
ATOM   3860  N   ALA A 247       5.314 -34.785 106.091  1.00  0.320          N  
ATOM   3861  CA  ALA A 247       4.423 -33.762 106.631  1.00  0.300          C  
ATOM   3862  C   ALA A 247       3.136 -33.591 105.811  1.00  0.400          C  
ATOM   3863  O   ALA A 247       3.178 -33.452 104.574  1.00  0.440          O  
ATOM   3864  CB  ALA A 247       5.165 -32.427 106.685  1.00  0.430          C  
ATOM   3865  H   ALA A 247       5.971 -34.541 105.364  1.00  0.380          H  
ATOM   3866  HA  ALA A 247       4.137 -34.061 107.641  1.00  0.360          H  
ATOM   3867 1HB  ALA A 247       4.525 -31.660 107.107  1.00  0.510          H  
ATOM   3868 2HB  ALA A 247       6.048 -32.509 107.285  1.00  0.510          H  
ATOM   3869 3HB  ALA A 247       5.453 -32.156 105.686  1.00  0.510          H  
ATOM   3870  N   GLY A 248       2.008 -33.528 106.534  1.00  0.450          N  
ATOM   3871  CA  GLY A 248       0.672 -33.253 105.984  1.00  0.520          C  
ATOM   3872  C   GLY A 248       0.163 -31.898 106.501  1.00  0.390          C  
ATOM   3873  O   GLY A 248       0.917 -31.129 107.084  1.00  0.230          O  
ATOM   3874  H   GLY A 248       2.088 -33.726 107.549  1.00  0.540          H  
ATOM   3875 1HA  GLY A 248       0.705 -33.256 104.896  1.00  0.620          H  
ATOM   3876 2HA  GLY A 248      -0.014 -34.048 106.281  1.00  0.620          H  
ATOM   3877  N   ALA A 249      -1.133 -31.609 106.367  1.00  0.430          N  
ATOM   3878  CA  ALA A 249      -1.664 -30.313 106.826  1.00  0.320          C  
ATOM   3879  C   ALA A 249      -1.456 -30.065 108.324  1.00  0.270          C  
ATOM   3880  O   ALA A 249      -1.155 -28.951 108.754  1.00  0.180          O  
ATOM   3881  CB  ALA A 249      -3.143 -30.231 106.548  1.00  0.490          C  
ATOM   3882  H   ALA A 249      -1.744 -32.278 105.908  1.00  0.520          H  
ATOM   3883  HA  ALA A 249      -1.144 -29.528 106.273  1.00  0.380          H  
ATOM   3884 1HB  ALA A 249      -3.522 -29.256 106.852  1.00  0.590          H  
ATOM   3885 2HB  ALA A 249      -3.306 -30.374 105.508  1.00  0.590          H  
ATOM   3886 3HB  ALA A 249      -3.662 -31.010 107.102  1.00  0.590          H  
ATOM   3887  N   SER A 250      -1.578 -31.114 109.129  1.00  0.370          N  
ATOM   3888  CA  SER A 250      -1.455 -30.983 110.577  1.00  0.410          C  
ATOM   3889  C   SER A 250      -0.011 -30.744 111.003  1.00  0.290          C  
ATOM   3890  O   SER A 250       0.266 -30.376 112.148  1.00  0.290          O  
ATOM   3891  CB  SER A 250      -2.015 -32.217 111.254  1.00  0.560          C  
ATOM   3892  OG  SER A 250      -1.250 -33.345 110.949  1.00  0.560          O  
ATOM   3893  H   SER A 250      -1.785 -32.025 108.745  1.00  0.440          H  
ATOM   3894  HA  SER A 250      -2.046 -30.122 110.892  1.00  0.490          H  
ATOM   3895 1HB  SER A 250      -2.024 -32.063 112.332  1.00  0.670          H  
ATOM   3896 2HB  SER A 250      -3.044 -32.373 110.936  1.00  0.670          H  
ATOM   3897  HG  SER A 250      -1.595 -34.059 111.492  1.00  0.670          H  
ATOM   3898  N   ASP A 251       0.902 -30.962 110.062  1.00  0.220          N  
ATOM   3899  CA  ASP A 251       2.328 -30.830 110.217  1.00  0.110          C  
ATOM   3900  C   ASP A 251       2.806 -29.693 109.321  1.00  0.150          C  
ATOM   3901  O   ASP A 251       4.001 -29.628 109.024  1.00  0.170          O  
ATOM   3902  CB  ASP A 251       3.021 -32.069 109.679  1.00  0.200          C  
ATOM   3903  CG  ASP A 251       2.613 -33.380 110.276  1.00  0.200          C  
ATOM   3904  OD1 ASP A 251       2.595 -33.555 111.478  1.00  0.200          O  
ATOM   3905  OD2 ASP A 251       2.277 -34.234 109.453  1.00  0.200          O  
ATOM   3906  H   ASP A 251       0.579 -31.210 109.131  1.00  0.260          H  
ATOM   3907  HA  ASP A 251       2.581 -30.627 111.258  1.00  0.130          H  
ATOM   3908 1HB  ASP A 251       2.831 -32.099 108.631  1.00  0.240          H  
ATOM   3909 2HB  ASP A 251       4.102 -31.963 109.811  1.00  0.240          H  
ATOM   3910  N   ILE A 252       1.904 -28.801 108.875  1.00  0.150          N  
ATOM   3911  CA  ILE A 252       2.287 -27.773 107.899  1.00  0.160          C  
ATOM   3912  C   ILE A 252       3.481 -26.922 108.290  1.00  0.150          C  
ATOM   3913  O   ILE A 252       4.232 -26.464 107.424  1.00  0.160          O  
ATOM   3914  CB  ILE A 252       1.090 -26.875 107.505  1.00  0.220          C  
ATOM   3915  CG1 ILE A 252       1.475 -26.038 106.244  1.00  0.220          C  
ATOM   3916  CG2 ILE A 252       0.663 -25.966 108.679  1.00  0.220          C  
ATOM   3917  CD1 ILE A 252       0.313 -25.432 105.498  1.00  0.220          C  
ATOM   3918  H   ILE A 252       0.918 -28.876 109.145  1.00  0.180          H  
ATOM   3919  HA  ILE A 252       2.551 -28.299 106.989  1.00  0.190          H  
ATOM   3920  HB  ILE A 252       0.257 -27.511 107.228  1.00  0.260          H  
ATOM   3921 1HG1 ILE A 252       2.118 -25.218 106.555  1.00  0.260          H  
ATOM   3922 2HG1 ILE A 252       2.029 -26.662 105.569  1.00  0.260          H  
ATOM   3923 1HG2 ILE A 252      -0.192 -25.365 108.390  1.00  0.260          H  
ATOM   3924 2HG2 ILE A 252       0.385 -26.591 109.528  1.00  0.260          H  
ATOM   3925 3HG2 ILE A 252       1.473 -25.304 108.964  1.00  0.260          H  
ATOM   3926 1HD1 ILE A 252       0.691 -24.864 104.643  1.00  0.260          H  
ATOM   3927 2HD1 ILE A 252      -0.341 -26.228 105.143  1.00  0.260          H  
ATOM   3928 3HD1 ILE A 252      -0.241 -24.781 106.151  1.00  0.260          H  
ATOM   3929  N   ARG A 253       3.705 -26.717 109.581  1.00  0.140          N  
ATOM   3930  CA  ARG A 253       4.828 -25.899 110.011  1.00  0.100          C  
ATOM   3931  C   ARG A 253       6.168 -26.499 109.549  1.00  0.060          C  
ATOM   3932  O   ARG A 253       7.164 -25.781 109.449  1.00  0.040          O  
ATOM   3933  CB  ARG A 253       4.857 -25.798 111.531  1.00  0.160          C  
ATOM   3934  CG  ARG A 253       5.247 -27.101 112.219  1.00  0.160          C  
ATOM   3935  CD  ARG A 253       5.134 -27.079 113.670  1.00  0.160          C  
ATOM   3936  NE  ARG A 253       5.596 -28.352 114.220  1.00  0.160          N  
ATOM   3937  CZ  ARG A 253       5.535 -28.721 115.515  1.00  0.160          C  
ATOM   3938  NH1 ARG A 253       5.009 -27.917 116.425  1.00  0.160          N  
ATOM   3939  NH2 ARG A 253       6.009 -29.904 115.868  1.00  0.160          N  
ATOM   3940  H   ARG A 253       3.063 -27.093 110.267  1.00  0.170          H  
ATOM   3941  HA  ARG A 253       4.718 -24.904 109.583  1.00  0.120          H  
ATOM   3942 1HB  ARG A 253       5.572 -25.036 111.832  1.00  0.190          H  
ATOM   3943 2HB  ARG A 253       3.877 -25.502 111.899  1.00  0.190          H  
ATOM   3944 1HG  ARG A 253       4.658 -27.939 111.836  1.00  0.190          H  
ATOM   3945 2HG  ARG A 253       6.298 -27.281 112.030  1.00  0.190          H  
ATOM   3946 1HD  ARG A 253       5.756 -26.280 114.072  1.00  0.190          H  
ATOM   3947 2HD  ARG A 253       4.095 -26.930 113.956  1.00  0.190          H  
ATOM   3948  HE  ARG A 253       6.037 -29.022 113.549  1.00  0.190          H  
ATOM   3949 1HH1 ARG A 253       4.647 -27.014 116.158  1.00  0.190          H  
ATOM   3950 2HH1 ARG A 253       4.969 -28.205 117.393  1.00  0.190          H  
ATOM   3951 1HH2 ARG A 253       6.413 -30.513 115.160  1.00  0.190          H  
ATOM   3952 2HH2 ARG A 253       5.975 -30.201 116.828  1.00  0.190          H  
ATOM   3953  N   ASP A 254       6.190 -27.825 109.323  1.00  0.080          N  
ATOM   3954  CA  ASP A 254       7.379 -28.574 108.949  1.00  0.080          C  
ATOM   3955  C   ASP A 254       7.453 -28.976 107.467  1.00  0.140          C  
ATOM   3956  O   ASP A 254       8.353 -29.726 107.080  1.00  0.170          O  
ATOM   3957  CB  ASP A 254       7.433 -29.847 109.793  1.00  0.110          C  
ATOM   3958  CG  ASP A 254       7.620 -29.588 111.309  1.00  0.110          C  
ATOM   3959  OD1 ASP A 254       8.501 -28.848 111.679  1.00  0.110          O  
ATOM   3960  OD2 ASP A 254       6.825 -30.102 112.089  1.00  0.110          O  
ATOM   3961  H   ASP A 254       5.319 -28.353 109.385  1.00  0.100          H  
ATOM   3962  HA  ASP A 254       8.249 -27.958 109.176  1.00  0.100          H  
ATOM   3963 1HB  ASP A 254       6.511 -30.414 109.644  1.00  0.130          H  
ATOM   3964 2HB  ASP A 254       8.248 -30.456 109.436  1.00  0.130          H  
ATOM   3965  N   GLN A 255       6.545 -28.482 106.619  1.00  0.160          N  
ATOM   3966  CA  GLN A 255       6.605 -28.881 105.205  1.00  0.220          C  
ATOM   3967  C   GLN A 255       7.764 -28.230 104.454  1.00  0.250          C  
ATOM   3968  O   GLN A 255       8.177 -27.106 104.760  1.00  0.220          O  
ATOM   3969  CB  GLN A 255       5.271 -28.636 104.487  1.00  0.280          C  
ATOM   3970  CG  GLN A 255       4.156 -29.621 104.871  1.00  0.280          C  
ATOM   3971  CD  GLN A 255       2.838 -29.369 104.175  1.00  0.280          C  
ATOM   3972  OE1 GLN A 255       2.542 -28.235 103.815  1.00  0.280          O  
ATOM   3973  NE2 GLN A 255       2.052 -30.413 103.970  1.00  0.280          N  
ATOM   3974  H   GLN A 255       5.824 -27.833 106.953  1.00  0.190          H  
ATOM   3975  HA  GLN A 255       6.775 -29.957 105.173  1.00  0.260          H  
ATOM   3976 1HB  GLN A 255       4.912 -27.645 104.755  1.00  0.340          H  
ATOM   3977 2HB  GLN A 255       5.418 -28.658 103.414  1.00  0.340          H  
ATOM   3978 1HG  GLN A 255       4.474 -30.591 104.533  1.00  0.340          H  
ATOM   3979 2HG  GLN A 255       4.018 -29.624 105.944  1.00  0.340          H  
ATOM   3980 1HE2 GLN A 255       1.172 -30.295 103.506  1.00  0.340          H  
ATOM   3981 2HE2 GLN A 255       2.337 -31.341 104.267  1.00  0.340          H  
ATOM   3982  N   SER A 256       8.313 -28.970 103.486  1.00  0.330          N  
ATOM   3983  CA  SER A 256       9.374 -28.468 102.621  1.00  0.390          C  
ATOM   3984  C   SER A 256       8.828 -27.451 101.631  1.00  0.390          C  
ATOM   3985  O   SER A 256       7.733 -27.627 101.087  1.00  0.420          O  
ATOM   3986  CB  SER A 256      10.055 -29.606 101.911  1.00  0.520          C  
ATOM   3987  OG  SER A 256      11.008 -29.133 101.000  1.00  0.520          O  
ATOM   3988  H   SER A 256       7.942 -29.910 103.317  1.00  0.400          H  
ATOM   3989  HA  SER A 256      10.114 -27.967 103.245  1.00  0.470          H  
ATOM   3990 1HB  SER A 256      10.533 -30.257 102.642  1.00  0.630          H  
ATOM   3991 2HB  SER A 256       9.306 -30.186 101.401  1.00  0.630          H  
ATOM   3992  HG  SER A 256      11.523 -29.898 100.730  1.00  0.630          H  
ATOM   3993  N   ARG A 257       9.587 -26.381 101.395  1.00  0.380          N  
ATOM   3994  CA  ARG A 257       9.174 -25.314 100.487  1.00  0.390          C  
ATOM   3995  C   ARG A 257      10.285 -24.965  99.504  1.00  0.470          C  
ATOM   3996  O   ARG A 257      11.465 -25.142  99.804  1.00  0.490          O  
ATOM   3997  CB  ARG A 257       8.783 -24.098 101.304  1.00  0.540          C  
ATOM   3998  CG  ARG A 257       7.577 -24.342 102.194  1.00  0.540          C  
ATOM   3999  CD  ARG A 257       7.277 -23.210 103.062  1.00  0.540          C  
ATOM   4000  NE  ARG A 257       6.080 -23.451 103.854  1.00  0.540          N  
ATOM   4001  CZ  ARG A 257       6.008 -24.114 105.033  1.00  0.540          C  
ATOM   4002  NH1 ARG A 257       7.080 -24.650 105.580  1.00  0.540          N  
ATOM   4003  NH2 ARG A 257       4.830 -24.222 105.633  1.00  0.540          N  
ATOM   4004  H   ARG A 257      10.481 -26.319 101.862  1.00  0.460          H  
ATOM   4005  HA  ARG A 257       8.304 -25.651  99.922  1.00  0.470          H  
ATOM   4006 1HB  ARG A 257       9.614 -23.799 101.939  1.00  0.650          H  
ATOM   4007 2HB  ARG A 257       8.560 -23.263 100.644  1.00  0.650          H  
ATOM   4008 1HG  ARG A 257       6.720 -24.521 101.556  1.00  0.650          H  
ATOM   4009 2HG  ARG A 257       7.739 -25.207 102.825  1.00  0.650          H  
ATOM   4010 1HD  ARG A 257       8.109 -23.016 103.733  1.00  0.650          H  
ATOM   4011 2HD  ARG A 257       7.099 -22.326 102.447  1.00  0.650          H  
ATOM   4012  HE  ARG A 257       5.213 -23.093 103.485  1.00  0.650          H  
ATOM   4013 1HH1 ARG A 257       7.973 -24.599 105.117  1.00  0.650          H  
ATOM   4014 2HH1 ARG A 257       7.021 -25.130 106.472  1.00  0.650          H  
ATOM   4015 1HH2 ARG A 257       3.992 -23.777 105.221  1.00  0.650          H  
ATOM   4016 2HH2 ARG A 257       4.743 -24.762 106.504  1.00  0.650          H  
ATOM   4017  N   ASN A 258       9.901 -24.453  98.338  1.00  0.570          N  
ATOM   4018  CA  ASN A 258      10.840 -24.046  97.289  1.00  0.660          C  
ATOM   4019  C   ASN A 258      11.011 -22.529  97.197  1.00  0.630          C  
ATOM   4020  O   ASN A 258      11.396 -21.994  96.159  1.00  0.640          O  
ATOM   4021  CB  ASN A 258      10.416 -24.615  95.944  1.00  0.890          C  
ATOM   4022  CG  ASN A 258      10.524 -26.107  95.882  1.00  0.890          C  
ATOM   4023  OD1 ASN A 258      11.484 -26.707  96.377  1.00  0.890          O  
ATOM   4024  ND2 ASN A 258       9.547 -26.732  95.271  1.00  0.890          N  
ATOM   4025  H   ASN A 258       8.909 -24.336  98.169  1.00  0.680          H  
ATOM   4026  HA  ASN A 258      11.820 -24.457  97.533  1.00  0.790          H  
ATOM   4027 1HB  ASN A 258       9.397 -24.340  95.726  1.00  1.070          H  
ATOM   4028 2HB  ASN A 258      11.040 -24.192  95.160  1.00  1.070          H  
ATOM   4029 1HD2 ASN A 258       9.565 -27.731  95.192  1.00  1.070          H  
ATOM   4030 2HD2 ASN A 258       8.789 -26.218  94.871  1.00  1.070          H  
ATOM   4031  N   TRP A 259      10.682 -21.828  98.264  1.00  0.580          N  
ATOM   4032  CA  TRP A 259      10.800 -20.379  98.308  1.00  0.530          C  
ATOM   4033  C   TRP A 259      11.125 -19.891  99.716  1.00  0.350          C  
ATOM   4034  O   TRP A 259      10.773 -20.536 100.709  1.00  0.360          O  
ATOM   4035  CB  TRP A 259       9.490 -19.785  97.793  1.00  0.760          C  
ATOM   4036  CG  TRP A 259       8.333 -20.412  98.483  1.00  0.760          C  
ATOM   4037  CD1 TRP A 259       7.772 -20.000  99.600  1.00  0.760          C  
ATOM   4038  CD2 TRP A 259       7.569 -21.587  98.074  1.00  0.760          C  
ATOM   4039  NE1 TRP A 259       6.744 -20.822  99.940  1.00  0.760          N  
ATOM   4040  CE2 TRP A 259       6.620 -21.794  99.040  1.00  0.760          C  
ATOM   4041  CE3 TRP A 259       7.628 -22.455  96.989  1.00  0.760          C  
ATOM   4042  CZ2 TRP A 259       5.733 -22.851  98.995  1.00  0.760          C  
ATOM   4043  CZ3 TRP A 259       6.735 -23.520  96.932  1.00  0.760          C  
ATOM   4044  CH2 TRP A 259       5.813 -23.713  97.921  1.00  0.760          C  
ATOM   4045  H   TRP A 259      10.352 -22.313  99.085  1.00  0.700          H  
ATOM   4046  HA  TRP A 259      11.610 -20.069  97.646  1.00  0.640          H  
ATOM   4047 1HB  TRP A 259       9.474 -18.707  97.979  1.00  0.910          H  
ATOM   4048 2HB  TRP A 259       9.403 -19.945  96.721  1.00  0.910          H  
ATOM   4049  HD1 TRP A 259       8.102 -19.139 100.162  1.00  0.910          H  
ATOM   4050  HE1 TRP A 259       6.140 -20.724 100.749  1.00  0.910          H  
ATOM   4051  HE3 TRP A 259       8.362 -22.302  96.200  1.00  0.910          H  
ATOM   4052  HZ2 TRP A 259       4.988 -23.008  99.775  1.00  0.910          H  
ATOM   4053  HZ3 TRP A 259       6.788 -24.196  96.079  1.00  0.910          H  
ATOM   4054  HH2 TRP A 259       5.123 -24.556  97.856  1.00  0.910          H  
ATOM   4055  N   LEU A 260      11.760 -18.722  99.802  1.00  0.230          N  
ATOM   4056  CA  LEU A 260      12.122 -18.156 101.102  1.00  0.160          C  
ATOM   4057  C   LEU A 260      11.496 -16.779 101.397  1.00  0.150          C  
ATOM   4058  O   LEU A 260      11.241 -16.014 100.464  1.00  0.150          O  
ATOM   4059  CB  LEU A 260      13.647 -18.004 101.168  1.00  0.250          C  
ATOM   4060  CG  LEU A 260      14.485 -19.247 100.953  1.00  0.250          C  
ATOM   4061  CD1 LEU A 260      15.916 -18.803 100.847  1.00  0.250          C  
ATOM   4062  CD2 LEU A 260      14.302 -20.223 102.114  1.00  0.250          C  
ATOM   4063  H   LEU A 260      12.027 -18.248  98.931  1.00  0.280          H  
ATOM   4064  HA  LEU A 260      11.817 -18.874 101.840  1.00  0.190          H  
ATOM   4065 1HB  LEU A 260      13.966 -17.315 100.448  1.00  0.300          H  
ATOM   4066 2HB  LEU A 260      13.907 -17.589 102.144  1.00  0.300          H  
ATOM   4067  HG  LEU A 260      14.206 -19.732 100.017  1.00  0.300          H  
ATOM   4068 1HD1 LEU A 260      16.562 -19.663 100.678  1.00  0.300          H  
ATOM   4069 2HD1 LEU A 260      16.019 -18.109 100.005  1.00  0.300          H  
ATOM   4070 3HD1 LEU A 260      16.194 -18.311 101.761  1.00  0.300          H  
ATOM   4071 1HD2 LEU A 260      14.931 -21.098 101.949  1.00  0.300          H  
ATOM   4072 2HD2 LEU A 260      14.591 -19.742 103.048  1.00  0.300          H  
ATOM   4073 3HD2 LEU A 260      13.265 -20.545 102.179  1.00  0.300          H  
ATOM   4074  N   PRO A 261      11.214 -16.446 102.681  1.00  0.130          N  
ATOM   4075  CA  PRO A 261      10.828 -15.125 103.174  1.00  0.130          C  
ATOM   4076  C   PRO A 261      11.943 -14.159 102.870  1.00  0.120          C  
ATOM   4077  O   PRO A 261      13.095 -14.577 102.829  1.00  0.120          O  
ATOM   4078  CB  PRO A 261      10.657 -15.328 104.680  1.00  0.200          C  
ATOM   4079  CG  PRO A 261      10.390 -16.805 104.842  1.00  0.200          C  
ATOM   4080  CD  PRO A 261      11.197 -17.483 103.743  1.00  0.200          C  
ATOM   4081  HA  PRO A 261       9.898 -14.790 102.698  1.00  0.160          H  
ATOM   4082 1HB  PRO A 261      11.555 -14.986 105.205  1.00  0.230          H  
ATOM   4083 2HB  PRO A 261       9.827 -14.700 105.041  1.00  0.230          H  
ATOM   4084 1HG  PRO A 261      10.694 -17.133 105.850  1.00  0.230          H  
ATOM   4085 2HG  PRO A 261       9.309 -17.002 104.757  1.00  0.230          H  
ATOM   4086 1HD  PRO A 261      12.221 -17.725 104.079  1.00  0.230          H  
ATOM   4087 2HD  PRO A 261      10.615 -18.369 103.450  1.00  0.230          H  
ATOM   4088  N   GLY A 262      11.599 -12.889 102.707  1.00  0.130          N  
ATOM   4089  CA  GLY A 262      12.533 -11.831 102.359  1.00  0.120          C  
ATOM   4090  C   GLY A 262      13.634 -11.568 103.381  1.00  0.100          C  
ATOM   4091  O   GLY A 262      13.659 -12.182 104.447  1.00  0.140          O  
ATOM   4092  H   GLY A 262      10.601 -12.655 102.754  1.00  0.160          H  
ATOM   4093 1HA  GLY A 262      12.945 -12.031 101.382  1.00  0.140          H  
ATOM   4094 2HA  GLY A 262      11.942 -10.928 102.276  1.00  0.140          H  
ATOM   4095  N   PRO A 263      14.562 -10.649 103.054  1.00  0.110          N  
ATOM   4096  CA  PRO A 263      15.735 -10.262 103.822  1.00  0.090          C  
ATOM   4097  C   PRO A 263      15.298  -9.441 105.014  1.00  0.080          C  
ATOM   4098  O   PRO A 263      14.194  -8.891 105.002  1.00  0.110          O  
ATOM   4099  CB  PRO A 263      16.533  -9.431 102.817  1.00  0.140          C  
ATOM   4100  CG  PRO A 263      15.474  -8.822 101.900  1.00  0.140          C  
ATOM   4101  CD  PRO A 263      14.389  -9.861 101.798  1.00  0.140          C  
ATOM   4102  HA  PRO A 263      16.294 -11.159 104.137  1.00  0.110          H  
ATOM   4103 1HB  PRO A 263      17.133  -8.681 103.354  1.00  0.160          H  
ATOM   4104 2HB  PRO A 263      17.246 -10.085 102.296  1.00  0.160          H  
ATOM   4105 1HG  PRO A 263      15.101  -7.876 102.329  1.00  0.160          H  
ATOM   4106 2HG  PRO A 263      15.909  -8.573 100.918  1.00  0.160          H  
ATOM   4107 1HD  PRO A 263      13.426  -9.338 101.787  1.00  0.160          H  
ATOM   4108 2HD  PRO A 263      14.544 -10.468 100.903  1.00  0.160          H  
ATOM   4109  N   CYS A 264      16.134  -9.354 106.039  1.00  0.060          N  
ATOM   4110  CA  CYS A 264      15.774  -8.502 107.170  1.00  0.050          C  
ATOM   4111  C   CYS A 264      16.926  -8.074 108.072  1.00  0.050          C  
ATOM   4112  O   CYS A 264      17.958  -8.737 108.186  1.00  0.040          O  
ATOM   4113  CB  CYS A 264      14.723  -9.194 108.039  1.00  0.070          C  
ATOM   4114  SG  CYS A 264      15.285 -10.729 108.732  1.00  0.070          S  
ATOM   4115  H   CYS A 264      17.051  -9.807 105.968  1.00  0.070          H  
ATOM   4116  HA  CYS A 264      15.322  -7.597 106.762  1.00  0.060          H  
ATOM   4117 1HB  CYS A 264      14.448  -8.544 108.869  1.00  0.090          H  
ATOM   4118 2HB  CYS A 264      13.820  -9.379 107.460  1.00  0.090          H  
ATOM   4119  HG  CYS A 264      15.436 -11.335 107.558  1.00  0.090          H  
ATOM   4120  N   TYR A 265      16.692  -6.976 108.775  1.00  0.060          N  
ATOM   4121  CA  TYR A 265      17.549  -6.478 109.840  1.00  0.070          C  
ATOM   4122  C   TYR A 265      16.659  -6.257 111.038  1.00  0.100          C  
ATOM   4123  O   TYR A 265      15.861  -5.327 111.035  1.00  0.240          O  
ATOM   4124  CB  TYR A 265      18.219  -5.160 109.438  1.00  0.090          C  
ATOM   4125  CG  TYR A 265      19.195  -5.279 108.301  1.00  0.090          C  
ATOM   4126  CD1 TYR A 265      18.744  -5.397 107.007  1.00  0.090          C  
ATOM   4127  CD2 TYR A 265      20.551  -5.241 108.558  1.00  0.090          C  
ATOM   4128  CE1 TYR A 265      19.638  -5.500 105.969  1.00  0.090          C  
ATOM   4129  CE2 TYR A 265      21.452  -5.337 107.518  1.00  0.090          C  
ATOM   4130  CZ  TYR A 265      20.996  -5.471 106.228  1.00  0.090          C  
ATOM   4131  OH  TYR A 265      21.889  -5.573 105.187  1.00  0.090          O  
ATOM   4132  H   TYR A 265      15.837  -6.469 108.590  1.00  0.070          H  
ATOM   4133  HA  TYR A 265      18.298  -7.228 110.100  1.00  0.080          H  
ATOM   4134 1HB  TYR A 265      17.453  -4.434 109.157  1.00  0.110          H  
ATOM   4135 2HB  TYR A 265      18.750  -4.755 110.299  1.00  0.110          H  
ATOM   4136  HD1 TYR A 265      17.678  -5.416 106.807  1.00  0.110          H  
ATOM   4137  HD2 TYR A 265      20.911  -5.141 109.581  1.00  0.110          H  
ATOM   4138  HE1 TYR A 265      19.275  -5.604 104.947  1.00  0.110          H  
ATOM   4139  HE2 TYR A 265      22.522  -5.311 107.720  1.00  0.110          H  
ATOM   4140  HH  TYR A 265      22.785  -5.531 105.529  1.00  0.110          H  
ATOM   4141  N   ARG A 266      16.820  -7.059 112.075  1.00  0.070          N  
ATOM   4142  CA  ARG A 266      15.948  -6.961 113.235  1.00  0.100          C  
ATOM   4143  C   ARG A 266      16.028  -5.566 113.883  1.00  0.150          C  
ATOM   4144  O   ARG A 266      17.109  -4.975 113.990  1.00  0.240          O  
ATOM   4145  CB  ARG A 266      16.285  -8.069 114.217  1.00  0.130          C  
ATOM   4146  CG  ARG A 266      15.310  -8.252 115.351  1.00  0.130          C  
ATOM   4147  CD  ARG A 266      15.644  -9.450 116.131  1.00  0.130          C  
ATOM   4148  NE  ARG A 266      14.670  -9.718 117.155  1.00  0.130          N  
ATOM   4149  CZ  ARG A 266      14.752 -10.711 118.061  1.00  0.130          C  
ATOM   4150  NH1 ARG A 266      15.784 -11.555 118.075  1.00  0.130          N  
ATOM   4151  NH2 ARG A 266      13.777 -10.839 118.946  1.00  0.130          N  
ATOM   4152  H   ARG A 266      17.501  -7.822 112.015  1.00  0.080          H  
ATOM   4153  HA  ARG A 266      14.928  -7.127 112.896  1.00  0.120          H  
ATOM   4154 1HB  ARG A 266      16.347  -9.018 113.679  1.00  0.150          H  
ATOM   4155 2HB  ARG A 266      17.264  -7.881 114.652  1.00  0.150          H  
ATOM   4156 1HG  ARG A 266      15.322  -7.389 116.016  1.00  0.150          H  
ATOM   4157 2HG  ARG A 266      14.311  -8.381 114.939  1.00  0.150          H  
ATOM   4158 1HD  ARG A 266      15.680 -10.309 115.461  1.00  0.150          H  
ATOM   4159 2HD  ARG A 266      16.614  -9.311 116.603  1.00  0.150          H  
ATOM   4160  HE  ARG A 266      13.816  -9.128 117.180  1.00  0.150          H  
ATOM   4161 1HH1 ARG A 266      16.540 -11.486 117.383  1.00  0.150          H  
ATOM   4162 2HH1 ARG A 266      15.823 -12.289 118.766  1.00  0.150          H  
ATOM   4163 1HH2 ARG A 266      12.991 -10.191 118.928  1.00  0.150          H  
ATOM   4164 2HH2 ARG A 266      13.806 -11.574 119.631  1.00  0.150          H  
ATOM   4165  N   GLN A 267      14.868  -5.049 114.299  1.00  0.120          N  
ATOM   4166  CA  GLN A 267      14.739  -3.738 114.935  1.00  0.210          C  
ATOM   4167  C   GLN A 267      14.030  -3.787 116.292  1.00  0.100          C  
ATOM   4168  O   GLN A 267      13.218  -4.665 116.548  1.00  0.170          O  
ATOM   4169  CB  GLN A 267      13.971  -2.808 113.991  1.00  0.260          C  
ATOM   4170  CG  GLN A 267      14.669  -2.583 112.647  1.00  0.260          C  
ATOM   4171  CD  GLN A 267      13.895  -1.705 111.737  1.00  0.260          C  
ATOM   4172  OE1 GLN A 267      12.709  -1.551 111.975  1.00  0.260          O  
ATOM   4173  NE2 GLN A 267      14.532  -1.129 110.702  1.00  0.260          N  
ATOM   4174  H   GLN A 267      14.028  -5.597 114.121  1.00  0.140          H  
ATOM   4175  HA  GLN A 267      15.728  -3.334 115.103  1.00  0.250          H  
ATOM   4176 1HB  GLN A 267      12.989  -3.242 113.791  1.00  0.310          H  
ATOM   4177 2HB  GLN A 267      13.813  -1.842 114.470  1.00  0.310          H  
ATOM   4178 1HG  GLN A 267      15.648  -2.156 112.809  1.00  0.310          H  
ATOM   4179 2HG  GLN A 267      14.762  -3.537 112.162  1.00  0.310          H  
ATOM   4180 1HE2 GLN A 267      14.046  -0.513 110.024  1.00  0.310          H  
ATOM   4181 2HE2 GLN A 267      15.504  -1.303 110.567  1.00  0.310          H  
ATOM   4182  N   GLN A 268      14.345  -2.826 117.154  1.00  0.300          N  
ATOM   4183  CA  GLN A 268      13.718  -2.664 118.466  1.00  0.230          C  
ATOM   4184  C   GLN A 268      12.210  -2.525 118.369  1.00  0.140          C  
ATOM   4185  O   GLN A 268      11.714  -1.695 117.607  1.00  0.220          O  
ATOM   4186  CB  GLN A 268      14.293  -1.408 119.150  1.00  0.350          C  
ATOM   4187  CG  GLN A 268      13.645  -0.997 120.487  1.00  0.350          C  
ATOM   4188  CD  GLN A 268      13.923  -1.939 121.636  1.00  0.350          C  
ATOM   4189  OE1 GLN A 268      15.085  -2.229 121.940  1.00  0.350          O  
ATOM   4190  NE2 GLN A 268      12.863  -2.440 122.281  1.00  0.350          N  
ATOM   4191  H   GLN A 268      15.057  -2.162 116.887  1.00  0.360          H  
ATOM   4192  HA  GLN A 268      13.948  -3.543 119.070  1.00  0.280          H  
ATOM   4193 1HB  GLN A 268      15.350  -1.565 119.347  1.00  0.420          H  
ATOM   4194 2HB  GLN A 268      14.220  -0.556 118.476  1.00  0.420          H  
ATOM   4195 1HG  GLN A 268      14.066  -0.033 120.746  1.00  0.420          H  
ATOM   4196 2HG  GLN A 268      12.565  -0.897 120.373  1.00  0.420          H  
ATOM   4197 1HE2 GLN A 268      12.993  -3.072 123.048  1.00  0.420          H  
ATOM   4198 2HE2 GLN A 268      11.902  -2.193 121.992  1.00  0.420          H  
ATOM   4199  N   ARG A 269      11.475  -3.315 119.150  1.00  0.050          N  
ATOM   4200  CA  ARG A 269      10.024  -3.192 119.142  1.00  0.070          C  
ATOM   4201  C   ARG A 269       9.588  -2.089 120.099  1.00  0.090          C  
ATOM   4202  O   ARG A 269      10.110  -1.991 121.218  1.00  0.070          O  
ATOM   4203  CB  ARG A 269       9.354  -4.494 119.546  1.00  0.090          C  
ATOM   4204  CG  ARG A 269       7.854  -4.511 119.319  1.00  0.090          C  
ATOM   4205  CD  ARG A 269       7.253  -5.866 119.460  1.00  0.090          C  
ATOM   4206  NE  ARG A 269       7.218  -6.317 120.840  1.00  0.090          N  
ATOM   4207  CZ  ARG A 269       6.665  -7.477 121.258  1.00  0.090          C  
ATOM   4208  NH1 ARG A 269       6.097  -8.294 120.392  1.00  0.090          N  
ATOM   4209  NH2 ARG A 269       6.687  -7.790 122.544  1.00  0.090          N  
ATOM   4210  H   ARG A 269      11.931  -4.002 119.736  1.00  0.060          H  
ATOM   4211  HA  ARG A 269       9.695  -2.924 118.137  1.00  0.080          H  
ATOM   4212 1HB  ARG A 269       9.795  -5.315 119.020  1.00  0.110          H  
ATOM   4213 2HB  ARG A 269       9.520  -4.665 120.607  1.00  0.110          H  
ATOM   4214 1HG  ARG A 269       7.395  -3.878 120.068  1.00  0.110          H  
ATOM   4215 2HG  ARG A 269       7.613  -4.119 118.336  1.00  0.110          H  
ATOM   4216 1HD  ARG A 269       6.246  -5.867 119.069  1.00  0.110          H  
ATOM   4217 2HD  ARG A 269       7.854  -6.574 118.887  1.00  0.110          H  
ATOM   4218  HE  ARG A 269       7.632  -5.716 121.540  1.00  0.110          H  
ATOM   4219 1HH1 ARG A 269       6.072  -8.062 119.409  1.00  0.110          H  
ATOM   4220 2HH1 ARG A 269       5.678  -9.163 120.703  1.00  0.110          H  
ATOM   4221 1HH2 ARG A 269       7.119  -7.163 123.209  1.00  0.110          H  
ATOM   4222 2HH2 ARG A 269       6.272  -8.653 122.860  1.00  0.110          H  
ATOM   4223  N   VAL A 270       8.645  -1.258 119.654  1.00  0.120          N  
ATOM   4224  CA  VAL A 270       8.104  -0.169 120.457  1.00  0.130          C  
ATOM   4225  C   VAL A 270       6.573  -0.259 120.534  1.00  0.130          C  
ATOM   4226  O   VAL A 270       5.895  -0.569 119.551  1.00  0.130          O  
ATOM   4227  CB  VAL A 270       8.557   1.195 119.888  1.00  0.180          C  
ATOM   4228  CG1 VAL A 270       7.978   2.347 120.719  1.00  0.180          C  
ATOM   4229  CG2 VAL A 270      10.092   1.258 119.892  1.00  0.180          C  
ATOM   4230  H   VAL A 270       8.281  -1.371 118.701  1.00  0.140          H  
ATOM   4231  HA  VAL A 270       8.501  -0.255 121.470  1.00  0.160          H  
ATOM   4232  HB  VAL A 270       8.186   1.300 118.864  1.00  0.210          H  
ATOM   4233 1HG1 VAL A 270       8.308   3.293 120.299  1.00  0.210          H  
ATOM   4234 2HG1 VAL A 270       6.891   2.317 120.711  1.00  0.210          H  
ATOM   4235 3HG1 VAL A 270       8.333   2.266 121.748  1.00  0.210          H  
ATOM   4236 1HG2 VAL A 270      10.419   2.211 119.497  1.00  0.210          H  
ATOM   4237 2HG2 VAL A 270      10.455   1.148 120.912  1.00  0.210          H  
ATOM   4238 3HG2 VAL A 270      10.496   0.455 119.281  1.00  0.210          H  
ATOM   4239  N   SER A 271       6.022  -0.087 121.728  1.00  0.140          N  
ATOM   4240  CA  SER A 271       4.572  -0.151 121.888  1.00  0.140          C  
ATOM   4241  C   SER A 271       3.895   1.194 121.688  1.00  0.130          C  
ATOM   4242  O   SER A 271       4.445   2.250 122.022  1.00  0.130          O  
ATOM   4243  CB  SER A 271       4.177  -0.673 123.236  1.00  0.200          C  
ATOM   4244  OG  SER A 271       2.778  -0.636 123.353  1.00  0.200          O  
ATOM   4245  H   SER A 271       6.607   0.146 122.533  1.00  0.170          H  
ATOM   4246  HA  SER A 271       4.171  -0.830 121.138  1.00  0.170          H  
ATOM   4247 1HB  SER A 271       4.534  -1.676 123.366  1.00  0.240          H  
ATOM   4248 2HB  SER A 271       4.625  -0.061 124.017  1.00  0.240          H  
ATOM   4249  HG  SER A 271       2.576  -1.019 124.226  1.00  0.240          H  
ATOM   4250  N   LYS A 272       2.647   1.150 121.208  1.00  0.130          N  
ATOM   4251  CA  LYS A 272       1.824   2.348 121.052  1.00  0.130          C  
ATOM   4252  C   LYS A 272       1.174   2.741 122.382  1.00  0.140          C  
ATOM   4253  O   LYS A 272       0.484   3.758 122.479  1.00  0.140          O  
ATOM   4254  CB  LYS A 272       0.752   2.122 119.991  1.00  0.180          C  
ATOM   4255  CG  LYS A 272       1.308   1.929 118.611  1.00  0.180          C  
ATOM   4256  CD  LYS A 272       0.233   1.644 117.599  1.00  0.180          C  
ATOM   4257  CE  LYS A 272       0.826   1.400 116.219  1.00  0.180          C  
ATOM   4258  NZ  LYS A 272      -0.223   1.018 115.237  1.00  0.180          N  
ATOM   4259  H   LYS A 272       2.258   0.246 120.920  1.00  0.160          H  
ATOM   4260  HA  LYS A 272       2.469   3.160 120.737  1.00  0.160          H  
ATOM   4261 1HB  LYS A 272       0.172   1.231 120.245  1.00  0.220          H  
ATOM   4262 2HB  LYS A 272       0.069   2.971 119.974  1.00  0.220          H  
ATOM   4263 1HG  LYS A 272       1.871   2.812 118.309  1.00  0.220          H  
ATOM   4264 2HG  LYS A 272       1.972   1.080 118.645  1.00  0.220          H  
ATOM   4265 1HD  LYS A 272      -0.319   0.749 117.901  1.00  0.220          H  
ATOM   4266 2HD  LYS A 272      -0.459   2.482 117.551  1.00  0.220          H  
ATOM   4267 1HE  LYS A 272       1.326   2.305 115.876  1.00  0.220          H  
ATOM   4268 2HE  LYS A 272       1.559   0.590 116.282  1.00  0.220          H  
ATOM   4269 1HZ  LYS A 272       0.205   0.857 114.335  1.00  0.220          H  
ATOM   4270 2HZ  LYS A 272      -0.678   0.149 115.556  1.00  0.220          H  
ATOM   4271 3HZ  LYS A 272      -0.909   1.753 115.155  1.00  0.220          H  
ATOM   4272  N   THR A 273       1.333   1.878 123.385  1.00  0.150          N  
ATOM   4273  CA  THR A 273       0.832   2.105 124.731  1.00  0.160          C  
ATOM   4274  C   THR A 273       2.058   2.111 125.632  1.00  0.160          C  
ATOM   4275  O   THR A 273       2.762   1.101 125.726  1.00  0.140          O  
ATOM   4276  CB  THR A 273      -0.180   1.021 125.175  1.00  0.220          C  
ATOM   4277  OG1 THR A 273      -1.302   1.022 124.288  1.00  0.220          O  
ATOM   4278  CG2 THR A 273      -0.673   1.302 126.588  1.00  0.220          C  
ATOM   4279  H   THR A 273       1.882   1.040 123.207  1.00  0.180          H  
ATOM   4280  HA  THR A 273       0.353   3.082 124.785  1.00  0.190          H  
ATOM   4281  HB  THR A 273       0.300   0.038 125.148  1.00  0.260          H  
ATOM   4282  HG1 THR A 273      -1.018   0.711 123.426  1.00  0.260          H  
ATOM   4283 1HG2 THR A 273      -1.385   0.532 126.880  1.00  0.260          H  
ATOM   4284 2HG2 THR A 273       0.157   1.293 127.274  1.00  0.260          H  
ATOM   4285 3HG2 THR A 273      -1.158   2.276 126.618  1.00  0.260          H  
ATOM   4286  N   SER A 274       2.271   3.222 126.341  1.00  0.170          N  
ATOM   4287  CA  SER A 274       3.471   3.443 127.152  1.00  0.170          C  
ATOM   4288  C   SER A 274       3.691   2.430 128.256  1.00  0.160          C  
ATOM   4289  O   SER A 274       4.824   2.202 128.678  1.00  0.160          O  
ATOM   4290  CB  SER A 274       3.411   4.828 127.758  1.00  0.240          C  
ATOM   4291  OG  SER A 274       2.358   4.926 128.676  1.00  0.240          O  
ATOM   4292  H   SER A 274       1.610   3.983 126.256  1.00  0.200          H  
ATOM   4293  HA  SER A 274       4.330   3.402 126.487  1.00  0.200          H  
ATOM   4294 1HB  SER A 274       4.355   5.045 128.259  1.00  0.290          H  
ATOM   4295 2HB  SER A 274       3.281   5.567 126.970  1.00  0.290          H  
ATOM   4296  HG  SER A 274       2.396   5.822 129.030  1.00  0.290          H  
ATOM   4297  N   ALA A 275       2.627   1.766 128.665  1.00  0.160          N  
ATOM   4298  CA  ALA A 275       2.662   0.765 129.717  1.00  0.160          C  
ATOM   4299  C   ALA A 275       3.613  -0.380 129.384  1.00  0.170          C  
ATOM   4300  O   ALA A 275       4.136  -1.034 130.288  1.00  0.190          O  
ATOM   4301  CB  ALA A 275       1.272   0.202 129.946  1.00  0.220          C  
ATOM   4302  H   ALA A 275       1.747   2.016 128.243  1.00  0.190          H  
ATOM   4303  HA  ALA A 275       3.014   1.247 130.628  1.00  0.190          H  
ATOM   4304 1HB  ALA A 275       1.308  -0.528 130.754  1.00  0.270          H  
ATOM   4305 2HB  ALA A 275       0.591   1.009 130.211  1.00  0.270          H  
ATOM   4306 3HB  ALA A 275       0.927  -0.287 129.035  1.00  0.270          H  
ATOM   4307  N   ASP A 276       3.790  -0.659 128.090  1.00  0.170          N  
ATOM   4308  CA  ASP A 276       4.619  -1.766 127.644  1.00  0.190          C  
ATOM   4309  C   ASP A 276       6.015  -1.348 127.178  1.00  0.170          C  
ATOM   4310  O   ASP A 276       6.746  -2.168 126.612  1.00  0.170          O  
ATOM   4311  CB  ASP A 276       3.934  -2.457 126.474  1.00  0.260          C  
ATOM   4312  CG  ASP A 276       2.616  -3.147 126.795  1.00  0.260          C  
ATOM   4313  OD1 ASP A 276       2.496  -3.829 127.775  1.00  0.260          O  
ATOM   4314  OD2 ASP A 276       1.706  -2.967 126.005  1.00  0.260          O  
ATOM   4315  H   ASP A 276       3.355  -0.066 127.377  1.00  0.200          H  
ATOM   4316  HA  ASP A 276       4.728  -2.468 128.470  1.00  0.230          H  
ATOM   4317 1HB  ASP A 276       3.732  -1.708 125.738  1.00  0.310          H  
ATOM   4318 2HB  ASP A 276       4.613  -3.181 126.027  1.00  0.310          H  
ATOM   4319  N   ASN A 277       6.385  -0.081 127.355  1.00  0.160          N  
ATOM   4320  CA  ASN A 277       7.700   0.379 126.913  1.00  0.160          C  
ATOM   4321  C   ASN A 277       8.735   0.364 128.020  1.00  0.160          C  
ATOM   4322  O   ASN A 277       8.413   0.387 129.207  1.00  0.160          O  
ATOM   4323  CB  ASN A 277       7.621   1.735 126.232  1.00  0.220          C  
ATOM   4324  CG  ASN A 277       7.012   1.626 124.839  1.00  0.220          C  
ATOM   4325  OD1 ASN A 277       7.420   0.740 124.063  1.00  0.220          O  
ATOM   4326  ND2 ASN A 277       6.095   2.493 124.507  1.00  0.220          N  
ATOM   4327  H   ASN A 277       5.768   0.578 127.841  1.00  0.190          H  
ATOM   4328  HA  ASN A 277       8.062  -0.322 126.161  1.00  0.190          H  
ATOM   4329 1HB  ASN A 277       7.002   2.404 126.836  1.00  0.270          H  
ATOM   4330 2HB  ASN A 277       8.617   2.176 126.164  1.00  0.270          H  
ATOM   4331 1HD2 ASN A 277       5.644   2.463 123.585  1.00  0.270          H  
ATOM   4332 2HD2 ASN A 277       5.814   3.196 125.152  1.00  0.270          H  
ATOM   4333  N   ASN A 278       9.999   0.338 127.625  1.00  0.170          N  
ATOM   4334  CA  ASN A 278      11.083   0.392 128.591  1.00  0.170          C  
ATOM   4335  C   ASN A 278      11.256   1.803 129.130  1.00  0.140          C  
ATOM   4336  O   ASN A 278      11.399   2.758 128.363  1.00  0.130          O  
ATOM   4337  CB  ASN A 278      12.378  -0.058 127.951  1.00  0.240          C  
ATOM   4338  CG  ASN A 278      12.358  -1.492 127.546  1.00  0.240          C  
ATOM   4339  OD1 ASN A 278      11.810  -2.356 128.239  1.00  0.240          O  
ATOM   4340  ND2 ASN A 278      12.947  -1.770 126.413  1.00  0.240          N  
ATOM   4341  H   ASN A 278      10.195   0.278 126.636  1.00  0.200          H  
ATOM   4342  HA  ASN A 278      10.839  -0.261 129.431  1.00  0.200          H  
ATOM   4343 1HB  ASN A 278      12.581   0.554 127.072  1.00  0.290          H  
ATOM   4344 2HB  ASN A 278      13.200   0.102 128.651  1.00  0.290          H  
ATOM   4345 1HD2 ASN A 278      12.971  -2.710 126.075  1.00  0.290          H  
ATOM   4346 2HD2 ASN A 278      13.382  -1.041 125.882  1.00  0.290          H  
ATOM   4347  N   ASN A 279      11.317   1.944 130.454  1.00  0.150          N  
ATOM   4348  CA  ASN A 279      11.516   3.263 131.055  1.00  0.140          C  
ATOM   4349  C   ASN A 279      13.002   3.592 131.099  1.00  0.150          C  
ATOM   4350  O   ASN A 279      13.618   3.643 132.166  1.00  0.170          O  
ATOM   4351  CB  ASN A 279      10.904   3.331 132.444  1.00  0.200          C  
ATOM   4352  CG  ASN A 279      10.852   4.739 132.987  1.00  0.200          C  
ATOM   4353  OD1 ASN A 279      10.964   5.709 132.224  1.00  0.200          O  
ATOM   4354  ND2 ASN A 279      10.678   4.869 134.281  1.00  0.200          N  
ATOM   4355  H   ASN A 279      11.199   1.133 131.043  1.00  0.180          H  
ATOM   4356  HA  ASN A 279      11.035   4.011 130.424  1.00  0.170          H  
ATOM   4357 1HB  ASN A 279       9.891   2.928 132.414  1.00  0.240          H  
ATOM   4358 2HB  ASN A 279      11.483   2.711 133.129  1.00  0.240          H  
ATOM   4359 1HD2 ASN A 279      10.635   5.780 134.693  1.00  0.240          H  
ATOM   4360 2HD2 ASN A 279      10.592   4.056 134.857  1.00  0.240          H  
ATOM   4361  N   SER A 280      13.564   3.791 129.923  1.00  0.150          N  
ATOM   4362  CA  SER A 280      14.984   4.025 129.758  1.00  0.200          C  
ATOM   4363  C   SER A 280      15.278   4.746 128.462  1.00  0.190          C  
ATOM   4364  O   SER A 280      14.406   4.903 127.604  1.00  0.120          O  
ATOM   4365  CB  SER A 280      15.736   2.707 129.788  1.00  0.260          C  
ATOM   4366  OG  SER A 280      15.432   1.924 128.664  1.00  0.260          O  
ATOM   4367  H   SER A 280      12.945   3.721 129.112  1.00  0.180          H  
ATOM   4368  HA  SER A 280      15.329   4.648 130.584  1.00  0.240          H  
ATOM   4369 1HB  SER A 280      16.807   2.899 129.819  1.00  0.310          H  
ATOM   4370 2HB  SER A 280      15.476   2.161 130.695  1.00  0.310          H  
ATOM   4371  HG  SER A 280      15.937   1.115 128.765  1.00  0.310          H  
ATOM   4372  N   GLU A 281      16.504   5.220 128.336  1.00  0.260          N  
ATOM   4373  CA  GLU A 281      16.943   5.874 127.124  1.00  0.240          C  
ATOM   4374  C   GLU A 281      17.519   4.856 126.161  1.00  0.170          C  
ATOM   4375  O   GLU A 281      18.689   4.492 126.254  1.00  0.250          O  
ATOM   4376  CB  GLU A 281      17.973   6.949 127.453  1.00  0.340          C  
ATOM   4377  CG  GLU A 281      17.421   8.117 128.273  1.00  0.340          C  
ATOM   4378  CD  GLU A 281      18.453   9.176 128.601  1.00  0.340          C  
ATOM   4379  OE1 GLU A 281      19.619   8.939 128.387  1.00  0.340          O  
ATOM   4380  OE2 GLU A 281      18.068  10.224 129.059  1.00  0.340          O  
ATOM   4381  H   GLU A 281      17.162   5.089 129.090  1.00  0.310          H  
ATOM   4382  HA  GLU A 281      16.084   6.348 126.649  1.00  0.290          H  
ATOM   4383 1HB  GLU A 281      18.798   6.507 128.009  1.00  0.410          H  
ATOM   4384 2HB  GLU A 281      18.371   7.332 126.539  1.00  0.410          H  
ATOM   4385 1HG  GLU A 281      16.614   8.581 127.708  1.00  0.410          H  
ATOM   4386 2HG  GLU A 281      16.998   7.729 129.198  1.00  0.410          H  
ATOM   4387  N   TYR A 282      16.696   4.379 125.237  1.00  0.310          N  
ATOM   4388  CA  TYR A 282      17.146   3.345 124.325  1.00  0.360          C  
ATOM   4389  C   TYR A 282      17.077   3.808 122.883  1.00  0.310          C  
ATOM   4390  O   TYR A 282      17.617   3.148 121.996  1.00  0.240          O  
ATOM   4391  CB  TYR A 282      16.317   2.070 124.486  1.00  0.480          C  
ATOM   4392  CG  TYR A 282      14.873   2.238 124.112  1.00  0.480          C  
ATOM   4393  CD1 TYR A 282      14.464   2.063 122.784  1.00  0.480          C  
ATOM   4394  CD2 TYR A 282      13.952   2.574 125.083  1.00  0.480          C  
ATOM   4395  CE1 TYR A 282      13.143   2.226 122.447  1.00  0.480          C  
ATOM   4396  CE2 TYR A 282      12.634   2.736 124.742  1.00  0.480          C  
ATOM   4397  CZ  TYR A 282      12.227   2.561 123.432  1.00  0.480          C  
ATOM   4398  OH  TYR A 282      10.912   2.727 123.104  1.00  0.480          O  
ATOM   4399  H   TYR A 282      15.737   4.709 125.204  1.00  0.370          H  
ATOM   4400  HA  TYR A 282      18.179   3.110 124.557  1.00  0.430          H  
ATOM   4401 1HB  TYR A 282      16.741   1.278 123.866  1.00  0.580          H  
ATOM   4402 2HB  TYR A 282      16.364   1.735 125.523  1.00  0.580          H  
ATOM   4403  HD1 TYR A 282      15.191   1.799 122.009  1.00  0.580          H  
ATOM   4404  HD2 TYR A 282      14.267   2.713 126.122  1.00  0.580          H  
ATOM   4405  HE1 TYR A 282      12.824   2.091 121.412  1.00  0.580          H  
ATOM   4406  HE2 TYR A 282      11.909   3.003 125.516  1.00  0.580          H  
ATOM   4407  HH  TYR A 282      10.448   3.110 123.853  1.00  0.580          H  
ATOM   4408  N   SER A 283      16.527   4.995 122.633  1.00  0.370          N  
ATOM   4409  CA  SER A 283      16.315   5.449 121.263  1.00  0.360          C  
ATOM   4410  C   SER A 283      17.582   5.475 120.401  1.00  0.350          C  
ATOM   4411  O   SER A 283      17.509   5.252 119.194  1.00  0.350          O  
ATOM   4412  CB  SER A 283      15.678   6.825 121.275  1.00  0.510          C  
ATOM   4413  OG  SER A 283      14.377   6.782 121.810  1.00  0.510          O  
ATOM   4414  H   SER A 283      16.148   5.560 123.378  1.00  0.440          H  
ATOM   4415  HA  SER A 283      15.610   4.758 120.799  1.00  0.430          H  
ATOM   4416 1HB  SER A 283      16.284   7.496 121.862  1.00  0.610          H  
ATOM   4417 2HB  SER A 283      15.644   7.217 120.259  1.00  0.610          H  
ATOM   4418  HG  SER A 283      14.037   7.681 121.755  1.00  0.610          H  
ATOM   4419  N   TRP A 284      18.742   5.773 120.989  1.00  0.360          N  
ATOM   4420  CA  TRP A 284      20.002   5.797 120.243  1.00  0.360          C  
ATOM   4421  C   TRP A 284      20.952   4.662 120.662  1.00  0.310          C  
ATOM   4422  O   TRP A 284      22.130   4.649 120.260  1.00  0.320          O  
ATOM   4423  CB  TRP A 284      20.689   7.144 120.441  1.00  0.500          C  
ATOM   4424  CG  TRP A 284      20.887   7.491 121.879  1.00  0.500          C  
ATOM   4425  CD1 TRP A 284      21.946   7.156 122.670  1.00  0.500          C  
ATOM   4426  CD2 TRP A 284      19.982   8.240 122.717  1.00  0.500          C  
ATOM   4427  NE1 TRP A 284      21.762   7.654 123.936  1.00  0.500          N  
ATOM   4428  CE2 TRP A 284      20.566   8.318 123.980  1.00  0.500          C  
ATOM   4429  CE3 TRP A 284      18.743   8.841 122.499  1.00  0.500          C  
ATOM   4430  CZ2 TRP A 284      19.954   8.976 125.023  1.00  0.500          C  
ATOM   4431  CZ3 TRP A 284      18.124   9.495 123.548  1.00  0.500          C  
ATOM   4432  CH2 TRP A 284      18.715   9.562 124.778  1.00  0.500          C  
ATOM   4433  H   TRP A 284      18.767   5.994 121.977  1.00  0.430          H  
ATOM   4434  HA  TRP A 284      19.777   5.675 119.183  1.00  0.430          H  
ATOM   4435 1HB  TRP A 284      21.663   7.133 119.954  1.00  0.600          H  
ATOM   4436 2HB  TRP A 284      20.098   7.928 119.973  1.00  0.600          H  
ATOM   4437  HD1 TRP A 284      22.811   6.576 122.342  1.00  0.600          H  
ATOM   4438  HE1 TRP A 284      22.400   7.546 124.718  1.00  0.600          H  
ATOM   4439  HE3 TRP A 284      18.270   8.797 121.519  1.00  0.600          H  
ATOM   4440  HZ2 TRP A 284      20.405   9.042 126.019  1.00  0.600          H  
ATOM   4441  HZ3 TRP A 284      17.156   9.960 123.368  1.00  0.600          H  
ATOM   4442  HH2 TRP A 284      18.208  10.087 125.591  1.00  0.600          H  
ATOM   4443  N   THR A 285      20.459   3.745 121.504  1.00  0.260          N  
ATOM   4444  CA  THR A 285      21.277   2.666 122.062  1.00  0.200          C  
ATOM   4445  C   THR A 285      20.795   1.292 121.618  1.00  0.180          C  
ATOM   4446  O   THR A 285      21.602   0.456 121.214  1.00  0.260          O  
ATOM   4447  CB  THR A 285      21.308   2.712 123.610  1.00  0.300          C  
ATOM   4448  OG1 THR A 285      21.832   3.972 124.049  1.00  0.300          O  
ATOM   4449  CG2 THR A 285      22.205   1.601 124.148  1.00  0.300          C  
ATOM   4450  H   THR A 285      19.471   3.783 121.736  1.00  0.310          H  
ATOM   4451  HA  THR A 285      22.298   2.791 121.706  1.00  0.240          H  
ATOM   4452  HB  THR A 285      20.311   2.585 124.002  1.00  0.360          H  
ATOM   4453  HG1 THR A 285      21.163   4.654 123.925  1.00  0.360          H  
ATOM   4454 1HG2 THR A 285      22.222   1.654 125.236  1.00  0.360          H  
ATOM   4455 2HG2 THR A 285      21.829   0.625 123.847  1.00  0.360          H  
ATOM   4456 3HG2 THR A 285      23.215   1.732 123.763  1.00  0.360          H  
ATOM   4457  N   GLY A 286      19.478   1.049 121.709  1.00  0.120          N  
ATOM   4458  CA  GLY A 286      18.886  -0.234 121.339  1.00  0.100          C  
ATOM   4459  C   GLY A 286      18.434  -0.210 119.882  1.00  0.110          C  
ATOM   4460  O   GLY A 286      17.861  -1.171 119.370  1.00  0.120          O  
ATOM   4461  H   GLY A 286      18.850   1.783 122.025  1.00  0.140          H  
ATOM   4462 1HA  GLY A 286      19.610  -1.034 121.490  1.00  0.120          H  
ATOM   4463 2HA  GLY A 286      18.031  -0.441 121.982  1.00  0.120          H  
ATOM   4464  N   ALA A 287      18.671   0.918 119.236  1.00  0.110          N  
ATOM   4465  CA  ALA A 287      18.285   1.168 117.862  1.00  0.130          C  
ATOM   4466  C   ALA A 287      19.130   0.378 116.892  1.00  0.140          C  
ATOM   4467  O   ALA A 287      20.313   0.134 117.145  1.00  0.130          O  
ATOM   4468  CB  ALA A 287      18.415   2.630 117.553  1.00  0.170          C  
ATOM   4469  H   ALA A 287      19.164   1.636 119.738  1.00  0.130          H  
ATOM   4470  HA  ALA A 287      17.244   0.863 117.740  1.00  0.160          H  
ATOM   4471 1HB  ALA A 287      18.099   2.799 116.542  1.00  0.210          H  
ATOM   4472 2HB  ALA A 287      17.785   3.162 118.226  1.00  0.210          H  
ATOM   4473 3HB  ALA A 287      19.446   2.949 117.677  1.00  0.210          H  
ATOM   4474  N   THR A 288      18.549   0.037 115.745  1.00  0.150          N  
ATOM   4475  CA  THR A 288      19.336  -0.598 114.706  1.00  0.150          C  
ATOM   4476  C   THR A 288      19.972   0.506 113.888  1.00  0.150          C  
ATOM   4477  O   THR A 288      19.294   1.378 113.338  1.00  0.160          O  
ATOM   4478  CB  THR A 288      18.498  -1.593 113.874  1.00  0.210          C  
ATOM   4479  OG1 THR A 288      18.033  -2.617 114.767  1.00  0.210          O  
ATOM   4480  CG2 THR A 288      19.326  -2.228 112.777  1.00  0.210          C  
ATOM   4481  H   THR A 288      17.570   0.218 115.595  1.00  0.180          H  
ATOM   4482  HA  THR A 288      20.137  -1.172 115.172  1.00  0.180          H  
ATOM   4483  HB  THR A 288      17.649  -1.076 113.434  1.00  0.250          H  
ATOM   4484  HG1 THR A 288      17.578  -3.351 114.290  1.00  0.250          H  
ATOM   4485 1HG2 THR A 288      18.703  -2.936 112.226  1.00  0.250          H  
ATOM   4486 2HG2 THR A 288      19.689  -1.466 112.104  1.00  0.250          H  
ATOM   4487 3HG2 THR A 288      20.171  -2.754 113.216  1.00  0.250          H  
ATOM   4488  N   LYS A 289      21.288   0.471 113.878  1.00  0.140          N  
ATOM   4489  CA  LYS A 289      22.136   1.472 113.277  1.00  0.150          C  
ATOM   4490  C   LYS A 289      23.113   0.807 112.315  1.00  0.150          C  
ATOM   4491  O   LYS A 289      23.294  -0.413 112.360  1.00  0.200          O  
ATOM   4492  CB  LYS A 289      22.843   2.211 114.404  1.00  0.210          C  
ATOM   4493  CG  LYS A 289      21.844   2.901 115.424  1.00  0.210          C  
ATOM   4494  CD  LYS A 289      22.559   3.608 116.561  1.00  0.210          C  
ATOM   4495  CE  LYS A 289      23.174   2.605 117.554  1.00  0.210          C  
ATOM   4496  NZ  LYS A 289      24.004   3.269 118.582  1.00  0.210          N  
ATOM   4497  H   LYS A 289      21.733  -0.307 114.349  1.00  0.170          H  
ATOM   4498  HA  LYS A 289      21.528   2.174 112.714  1.00  0.180          H  
ATOM   4499 1HB  LYS A 289      23.504   1.528 114.912  1.00  0.250          H  
ATOM   4500 2HB  LYS A 289      23.458   2.996 113.970  1.00  0.250          H  
ATOM   4501 1HG  LYS A 289      21.233   3.617 114.903  1.00  0.250          H  
ATOM   4502 2HG  LYS A 289      21.199   2.158 115.853  1.00  0.250          H  
ATOM   4503 1HD  LYS A 289      23.314   4.271 116.179  1.00  0.250          H  
ATOM   4504 2HD  LYS A 289      21.833   4.210 117.108  1.00  0.250          H  
ATOM   4505 1HE  LYS A 289      22.360   2.072 118.052  1.00  0.250          H  
ATOM   4506 2HE  LYS A 289      23.798   1.894 117.039  1.00  0.250          H  
ATOM   4507 1HZ  LYS A 289      24.358   2.566 119.205  1.00  0.250          H  
ATOM   4508 2HZ  LYS A 289      24.808   3.754 118.090  1.00  0.250          H  
ATOM   4509 3HZ  LYS A 289      23.427   3.946 119.122  1.00  0.250          H  
ATOM   4510  N   TYR A 290      23.749   1.593 111.462  1.00  0.150          N  
ATOM   4511  CA  TYR A 290      24.740   1.069 110.534  1.00  0.140          C  
ATOM   4512  C   TYR A 290      25.906   2.030 110.481  1.00  0.130          C  
ATOM   4513  O   TYR A 290      25.751   3.212 110.788  1.00  0.350          O  
ATOM   4514  CB  TYR A 290      24.127   0.905 109.146  1.00  0.200          C  
ATOM   4515  CG  TYR A 290      23.801   2.222 108.429  1.00  0.200          C  
ATOM   4516  CD1 TYR A 290      24.718   2.760 107.523  1.00  0.200          C  
ATOM   4517  CD2 TYR A 290      22.608   2.891 108.679  1.00  0.200          C  
ATOM   4518  CE1 TYR A 290      24.429   3.935 106.865  1.00  0.200          C  
ATOM   4519  CE2 TYR A 290      22.319   4.060 108.021  1.00  0.200          C  
ATOM   4520  CZ  TYR A 290      23.225   4.583 107.109  1.00  0.200          C  
ATOM   4521  OH  TYR A 290      22.941   5.755 106.442  1.00  0.200          O  
ATOM   4522  H   TYR A 290      23.556   2.595 111.492  1.00  0.180          H  
ATOM   4523  HA  TYR A 290      25.106   0.108 110.897  1.00  0.170          H  
ATOM   4524 1HB  TYR A 290      24.808   0.335 108.515  1.00  0.240          H  
ATOM   4525 2HB  TYR A 290      23.205   0.331 109.231  1.00  0.240          H  
ATOM   4526  HD1 TYR A 290      25.662   2.247 107.326  1.00  0.240          H  
ATOM   4527  HD2 TYR A 290      21.908   2.498 109.391  1.00  0.240          H  
ATOM   4528  HE1 TYR A 290      25.138   4.351 106.155  1.00  0.240          H  
ATOM   4529  HE2 TYR A 290      21.381   4.578 108.222  1.00  0.240          H  
ATOM   4530  HH  TYR A 290      22.096   6.101 106.744  1.00  0.240          H  
ATOM   4531  N   HIS A 291      27.070   1.569 110.050  1.00  0.440          N  
ATOM   4532  CA  HIS A 291      28.172   2.507 110.007  1.00  0.460          C  
ATOM   4533  C   HIS A 291      28.685   2.780 108.624  1.00  0.480          C  
ATOM   4534  O   HIS A 291      28.948   1.868 107.836  1.00  0.670          O  
ATOM   4535  CB  HIS A 291      29.328   2.035 110.889  1.00  0.640          C  
ATOM   4536  CG  HIS A 291      28.997   2.013 112.342  1.00  0.640          C  
ATOM   4537  ND1 HIS A 291      28.218   1.027 112.917  1.00  0.640          N  
ATOM   4538  CD2 HIS A 291      29.347   2.850 113.343  1.00  0.640          C  
ATOM   4539  CE1 HIS A 291      28.093   1.270 114.209  1.00  0.640          C  
ATOM   4540  NE2 HIS A 291      28.775   2.363 114.494  1.00  0.640          N  
ATOM   4541  H   HIS A 291      27.197   0.601 109.799  1.00  0.530          H  
ATOM   4542  HA  HIS A 291      27.839   3.443 110.407  1.00  0.550          H  
ATOM   4543 1HB  HIS A 291      29.637   1.037 110.586  1.00  0.760          H  
ATOM   4544 2HB  HIS A 291      30.179   2.705 110.748  1.00  0.760          H  
ATOM   4545  HD2 HIS A 291      29.968   3.745 113.253  1.00  0.760          H  
ATOM   4546  HE1 HIS A 291      27.529   0.668 114.921  1.00  0.760          H  
ATOM   4547  HE2 HIS A 291      28.860   2.780 115.414  1.00  0.760          H  
ATOM   4548  N   LEU A 292      28.847   4.065 108.353  1.00  0.330          N  
ATOM   4549  CA  LEU A 292      29.370   4.533 107.082  1.00  0.340          C  
ATOM   4550  C   LEU A 292      30.511   5.494 107.302  1.00  0.290          C  
ATOM   4551  O   LEU A 292      30.337   6.566 107.874  1.00  0.250          O  
ATOM   4552  CB  LEU A 292      28.249   5.199 106.276  1.00  0.470          C  
ATOM   4553  CG  LEU A 292      28.637   5.873 104.932  1.00  0.470          C  
ATOM   4554  CD1 LEU A 292      29.208   4.845 103.951  1.00  0.470          C  
ATOM   4555  CD2 LEU A 292      27.390   6.528 104.352  1.00  0.470          C  
ATOM   4556  H   LEU A 292      28.569   4.732 109.085  1.00  0.400          H  
ATOM   4557  HA  LEU A 292      29.743   3.673 106.530  1.00  0.410          H  
ATOM   4558 1HB  LEU A 292      27.504   4.440 106.058  1.00  0.570          H  
ATOM   4559 2HB  LEU A 292      27.782   5.958 106.907  1.00  0.570          H  
ATOM   4560  HG  LEU A 292      29.393   6.636 105.107  1.00  0.570          H  
ATOM   4561 1HD1 LEU A 292      29.464   5.346 103.017  1.00  0.570          H  
ATOM   4562 2HD1 LEU A 292      30.104   4.389 104.357  1.00  0.570          H  
ATOM   4563 3HD1 LEU A 292      28.466   4.074 103.757  1.00  0.570          H  
ATOM   4564 1HD2 LEU A 292      27.639   7.022 103.411  1.00  0.570          H  
ATOM   4565 2HD2 LEU A 292      26.626   5.769 104.172  1.00  0.570          H  
ATOM   4566 3HD2 LEU A 292      27.006   7.266 105.057  1.00  0.570          H  
ATOM   4567  N   ASN A 293      31.698   5.098 106.867  1.00  0.320          N  
ATOM   4568  CA  ASN A 293      32.904   5.901 107.029  1.00  0.300          C  
ATOM   4569  C   ASN A 293      33.101   6.298 108.497  1.00  0.300          C  
ATOM   4570  O   ASN A 293      33.504   7.420 108.809  1.00  0.320          O  
ATOM   4571  CB  ASN A 293      32.830   7.116 106.126  1.00  0.430          C  
ATOM   4572  CG  ASN A 293      32.703   6.722 104.681  1.00  0.430          C  
ATOM   4573  OD1 ASN A 293      33.274   5.714 104.238  1.00  0.430          O  
ATOM   4574  ND2 ASN A 293      31.962   7.496 103.931  1.00  0.430          N  
ATOM   4575  H   ASN A 293      31.767   4.205 106.396  1.00  0.380          H  
ATOM   4576  HA  ASN A 293      33.765   5.298 106.737  1.00  0.360          H  
ATOM   4577 1HB  ASN A 293      31.985   7.745 106.401  1.00  0.510          H  
ATOM   4578 2HB  ASN A 293      33.733   7.713 106.249  1.00  0.510          H  
ATOM   4579 1HD2 ASN A 293      31.838   7.286 102.961  1.00  0.510          H  
ATOM   4580 2HD2 ASN A 293      31.518   8.299 104.330  1.00  0.510          H  
ATOM   4581  N   GLY A 294      32.785   5.367 109.399  1.00  0.320          N  
ATOM   4582  CA  GLY A 294      32.922   5.556 110.838  1.00  0.360          C  
ATOM   4583  C   GLY A 294      31.720   6.231 111.517  1.00  0.330          C  
ATOM   4584  O   GLY A 294      31.668   6.300 112.747  1.00  0.400          O  
ATOM   4585  H   GLY A 294      32.476   4.466 109.066  1.00  0.380          H  
ATOM   4586 1HA  GLY A 294      33.093   4.587 111.304  1.00  0.430          H  
ATOM   4587 2HA  GLY A 294      33.814   6.151 111.029  1.00  0.430          H  
ATOM   4588  N   ARG A 295      30.751   6.723 110.751  1.00  0.280          N  
ATOM   4589  CA  ARG A 295      29.611   7.398 111.353  1.00  0.270          C  
ATOM   4590  C   ARG A 295      28.512   6.417 111.706  1.00  0.310          C  
ATOM   4591  O   ARG A 295      28.082   5.635 110.860  1.00  0.370          O  
ATOM   4592  CB  ARG A 295      29.083   8.465 110.416  1.00  0.380          C  
ATOM   4593  CG  ARG A 295      30.067   9.600 110.180  1.00  0.380          C  
ATOM   4594  CD  ARG A 295      29.582  10.581 109.186  1.00  0.380          C  
ATOM   4595  NE  ARG A 295      28.420  11.321 109.667  1.00  0.380          N  
ATOM   4596  CZ  ARG A 295      27.781  12.297 108.991  1.00  0.380          C  
ATOM   4597  NH1 ARG A 295      28.194  12.664 107.789  1.00  0.380          N  
ATOM   4598  NH2 ARG A 295      26.736  12.896 109.539  1.00  0.380          N  
ATOM   4599  H   ARG A 295      30.802   6.653 109.732  1.00  0.340          H  
ATOM   4600  HA  ARG A 295      29.943   7.888 112.267  1.00  0.320          H  
ATOM   4601 1HB  ARG A 295      28.850   8.019 109.449  1.00  0.460          H  
ATOM   4602 2HB  ARG A 295      28.159   8.882 110.818  1.00  0.460          H  
ATOM   4603 1HG  ARG A 295      30.242  10.125 111.120  1.00  0.460          H  
ATOM   4604 2HG  ARG A 295      31.011   9.185 109.815  1.00  0.460          H  
ATOM   4605 1HD  ARG A 295      30.380  11.292 108.973  1.00  0.460          H  
ATOM   4606 2HD  ARG A 295      29.305  10.054 108.273  1.00  0.460          H  
ATOM   4607  HE  ARG A 295      28.061  11.088 110.579  1.00  0.460          H  
ATOM   4608 1HH1 ARG A 295      28.993  12.220 107.364  1.00  0.460          H  
ATOM   4609 2HH1 ARG A 295      27.715  13.406 107.301  1.00  0.460          H  
ATOM   4610 1HH2 ARG A 295      26.405  12.623 110.480  1.00  0.460          H  
ATOM   4611 2HH2 ARG A 295      26.267  13.638 109.050  1.00  0.460          H  
ATOM   4612  N   ASP A 296      28.040   6.478 112.952  1.00  0.290          N  
ATOM   4613  CA  ASP A 296      26.982   5.596 113.462  1.00  0.280          C  
ATOM   4614  C   ASP A 296      25.616   6.170 113.086  1.00  0.270          C  
ATOM   4615  O   ASP A 296      25.122   7.087 113.744  1.00  0.440          O  
ATOM   4616  CB  ASP A 296      27.128   5.492 114.998  1.00  0.400          C  
ATOM   4617  CG  ASP A 296      26.169   4.516 115.680  1.00  0.400          C  
ATOM   4618  OD1 ASP A 296      25.300   4.040 115.024  1.00  0.400          O  
ATOM   4619  OD2 ASP A 296      26.290   4.290 116.895  1.00  0.400          O  
ATOM   4620  H   ASP A 296      28.454   7.147 113.585  1.00  0.350          H  
ATOM   4621  HA  ASP A 296      27.077   4.609 113.005  1.00  0.340          H  
ATOM   4622 1HB  ASP A 296      28.148   5.197 115.237  1.00  0.480          H  
ATOM   4623 2HB  ASP A 296      26.970   6.480 115.436  1.00  0.480          H  
ATOM   4624  N   SER A 297      25.039   5.692 111.988  1.00  0.180          N  
ATOM   4625  CA  SER A 297      23.815   6.271 111.461  1.00  0.180          C  
ATOM   4626  C   SER A 297      22.605   5.402 111.745  1.00  0.180          C  
ATOM   4627  O   SER A 297      22.673   4.175 111.734  1.00  0.230          O  
ATOM   4628  CB  SER A 297      23.963   6.493 109.975  1.00  0.250          C  
ATOM   4629  OG  SER A 297      24.949   7.448 109.696  1.00  0.250          O  
ATOM   4630  H   SER A 297      25.456   4.895 111.503  1.00  0.220          H  
ATOM   4631  HA  SER A 297      23.659   7.237 111.939  1.00  0.220          H  
ATOM   4632 1HB  SER A 297      24.254   5.552 109.528  1.00  0.300          H  
ATOM   4633 2HB  SER A 297      23.010   6.793 109.543  1.00  0.300          H  
ATOM   4634  HG  SER A 297      24.977   7.524 108.742  1.00  0.300          H  
ATOM   4635  N   LEU A 298      21.465   6.027 111.982  1.00  0.150          N  
ATOM   4636  CA  LEU A 298      20.259   5.261 112.258  1.00  0.160          C  
ATOM   4637  C   LEU A 298      19.693   4.616 111.010  1.00  0.100          C  
ATOM   4638  O   LEU A 298      19.601   5.268 109.966  1.00  0.060          O  
ATOM   4639  CB  LEU A 298      19.190   6.192 112.872  1.00  0.220          C  
ATOM   4640  CG  LEU A 298      17.830   5.548 113.310  1.00  0.220          C  
ATOM   4641  CD1 LEU A 298      18.042   4.612 114.484  1.00  0.220          C  
ATOM   4642  CD2 LEU A 298      16.846   6.648 113.662  1.00  0.220          C  
ATOM   4643  H   LEU A 298      21.437   7.038 111.981  1.00  0.180          H  
ATOM   4644  HA  LEU A 298      20.510   4.474 112.958  1.00  0.190          H  
ATOM   4645 1HB  LEU A 298      19.621   6.673 113.747  1.00  0.260          H  
ATOM   4646 2HB  LEU A 298      18.957   6.964 112.139  1.00  0.260          H  
ATOM   4647  HG  LEU A 298      17.423   4.967 112.495  1.00  0.260          H  
ATOM   4648 1HD1 LEU A 298      17.082   4.174 114.765  1.00  0.260          H  
ATOM   4649 2HD1 LEU A 298      18.727   3.812 114.215  1.00  0.260          H  
ATOM   4650 3HD1 LEU A 298      18.449   5.168 115.329  1.00  0.260          H  
ATOM   4651 1HD2 LEU A 298      15.891   6.205 113.952  1.00  0.260          H  
ATOM   4652 2HD2 LEU A 298      17.237   7.241 114.491  1.00  0.260          H  
ATOM   4653 3HD2 LEU A 298      16.700   7.290 112.796  1.00  0.260          H  
ATOM   4654  N   VAL A 299      19.264   3.354 111.107  1.00  0.130          N  
ATOM   4655  CA  VAL A 299      18.577   2.770 109.978  1.00  0.100          C  
ATOM   4656  C   VAL A 299      17.177   3.338 110.037  1.00  0.110          C  
ATOM   4657  O   VAL A 299      16.458   3.122 111.015  1.00  0.170          O  
ATOM   4658  CB  VAL A 299      18.538   1.224 110.077  1.00  0.150          C  
ATOM   4659  CG1 VAL A 299      17.728   0.646 108.953  1.00  0.150          C  
ATOM   4660  CG2 VAL A 299      19.948   0.670 110.012  1.00  0.150          C  
ATOM   4661  H   VAL A 299      19.378   2.795 111.960  1.00  0.160          H  
ATOM   4662  HA  VAL A 299      19.061   3.072 109.051  1.00  0.120          H  
ATOM   4663  HB  VAL A 299      18.069   0.936 111.021  1.00  0.180          H  
ATOM   4664 1HG1 VAL A 299      17.706  -0.440 109.042  1.00  0.180          H  
ATOM   4665 2HG1 VAL A 299      16.712   1.033 109.013  1.00  0.180          H  
ATOM   4666 3HG1 VAL A 299      18.174   0.924 108.000  1.00  0.180          H  
ATOM   4667 1HG2 VAL A 299      19.925  -0.410 110.084  1.00  0.180          H  
ATOM   4668 2HG2 VAL A 299      20.394   0.949 109.068  1.00  0.180          H  
ATOM   4669 3HG2 VAL A 299      20.532   1.071 110.822  1.00  0.180          H  
ATOM   4670  N   ASN A 300      16.782   4.049 108.991  1.00  0.100          N  
ATOM   4671  CA  ASN A 300      15.489   4.697 109.022  1.00  0.130          C  
ATOM   4672  C   ASN A 300      14.898   4.907 107.622  1.00  0.080          C  
ATOM   4673  O   ASN A 300      15.445   5.673 106.831  1.00  0.070          O  
ATOM   4674  CB  ASN A 300      15.579   6.017 109.767  1.00  0.170          C  
ATOM   4675  CG  ASN A 300      14.223   6.666 109.981  1.00  0.170          C  
ATOM   4676  OD1 ASN A 300      13.283   6.454 109.209  1.00  0.170          O  
ATOM   4677  ND2 ASN A 300      14.110   7.454 111.027  1.00  0.170          N  
ATOM   4678  H   ASN A 300      17.415   4.184 108.213  1.00  0.120          H  
ATOM   4679  HA  ASN A 300      14.839   4.069 109.611  1.00  0.160          H  
ATOM   4680 1HB  ASN A 300      16.035   5.850 110.737  1.00  0.200          H  
ATOM   4681 2HB  ASN A 300      16.224   6.705 109.222  1.00  0.200          H  
ATOM   4682 1HD2 ASN A 300      13.238   7.910 111.219  1.00  0.200          H  
ATOM   4683 2HD2 ASN A 300      14.893   7.600 111.630  1.00  0.200          H  
ATOM   4684  N   PRO A 301      13.837   4.174 107.266  1.00  0.080          N  
ATOM   4685  CA  PRO A 301      13.184   3.063 107.943  1.00  0.100          C  
ATOM   4686  C   PRO A 301      13.897   1.726 107.698  1.00  0.100          C  
ATOM   4687  O   PRO A 301      13.626   0.722 108.354  1.00  0.130          O  
ATOM   4688  CB  PRO A 301      11.799   3.123 107.325  1.00  0.150          C  
ATOM   4689  CG  PRO A 301      12.045   3.616 105.914  1.00  0.150          C  
ATOM   4690  CD  PRO A 301      13.166   4.612 106.054  1.00  0.150          C  
ATOM   4691  HA  PRO A 301      13.084   3.253 109.003  1.00  0.120          H  
ATOM   4692 1HB  PRO A 301      11.329   2.182 107.422  1.00  0.180          H  
ATOM   4693 2HB  PRO A 301      11.177   3.824 107.912  1.00  0.180          H  
ATOM   4694 1HG  PRO A 301      12.312   2.769 105.252  1.00  0.180          H  
ATOM   4695 2HG  PRO A 301      11.132   4.048 105.509  1.00  0.180          H  
ATOM   4696 1HD  PRO A 301      13.846   4.570 105.190  1.00  0.180          H  
ATOM   4697 2HD  PRO A 301      12.773   5.625 106.223  1.00  0.180          H  
ATOM   4698  N   GLY A 302      14.819   1.721 106.755  1.00  0.060          N  
ATOM   4699  CA  GLY A 302      15.475   0.482 106.381  1.00  0.050          C  
ATOM   4700  C   GLY A 302      14.618  -0.315 105.408  1.00  0.050          C  
ATOM   4701  O   GLY A 302      13.617   0.197 104.906  1.00  0.050          O  
ATOM   4702  H   GLY A 302      15.038   2.587 106.285  1.00  0.070          H  
ATOM   4703 1HA  GLY A 302      16.437   0.720 105.933  1.00  0.060          H  
ATOM   4704 2HA  GLY A 302      15.652  -0.113 107.272  1.00  0.060          H  
ATOM   4705  N   PRO A 303      15.036  -1.548 105.081  1.00  0.060          N  
ATOM   4706  CA  PRO A 303      14.412  -2.458 104.137  1.00  0.060          C  
ATOM   4707  C   PRO A 303      12.992  -2.753 104.551  1.00  0.060          C  
ATOM   4708  O   PRO A 303      12.670  -2.735 105.734  1.00  0.060          O  
ATOM   4709  CB  PRO A 303      15.291  -3.708 104.238  1.00  0.090          C  
ATOM   4710  CG  PRO A 303      16.620  -3.190 104.715  1.00  0.090          C  
ATOM   4711  CD  PRO A 303      16.282  -2.077 105.670  1.00  0.090          C  
ATOM   4712  HA  PRO A 303      14.442  -2.023 103.130  1.00  0.070          H  
ATOM   4713 1HB  PRO A 303      14.829  -4.433 104.935  1.00  0.110          H  
ATOM   4714 2HB  PRO A 303      15.351  -4.206 103.258  1.00  0.110          H  
ATOM   4715 1HG  PRO A 303      17.184  -3.987 105.170  1.00  0.110          H  
ATOM   4716 2HG  PRO A 303      17.214  -2.839 103.858  1.00  0.110          H  
ATOM   4717 1HD  PRO A 303      16.094  -2.478 106.683  1.00  0.110          H  
ATOM   4718 2HD  PRO A 303      17.101  -1.354 105.651  1.00  0.110          H  
ATOM   4719  N   ALA A 304      12.132  -2.988 103.571  1.00  0.060          N  
ATOM   4720  CA  ALA A 304      10.747  -3.292 103.879  1.00  0.060          C  
ATOM   4721  C   ALA A 304      10.642  -4.578 104.675  1.00  0.070          C  
ATOM   4722  O   ALA A 304      11.145  -5.627 104.263  1.00  0.090          O  
ATOM   4723  CB  ALA A 304       9.955  -3.403 102.601  1.00  0.080          C  
ATOM   4724  H   ALA A 304      12.438  -2.972 102.610  1.00  0.070          H  
ATOM   4725  HA  ALA A 304      10.346  -2.480 104.485  1.00  0.070          H  
ATOM   4726 1HB  ALA A 304       8.911  -3.598 102.822  1.00  0.100          H  
ATOM   4727 2HB  ALA A 304      10.055  -2.479 102.082  1.00  0.100          H  
ATOM   4728 3HB  ALA A 304      10.349  -4.210 101.985  1.00  0.100          H  
ATOM   4729  N   MET A 305       9.945  -4.486 105.790  1.00  0.060          N  
ATOM   4730  CA  MET A 305       9.718  -5.575 106.716  1.00  0.070          C  
ATOM   4731  C   MET A 305       8.322  -5.389 107.254  1.00  0.070          C  
ATOM   4732  O   MET A 305       7.787  -4.282 107.197  1.00  0.060          O  
ATOM   4733  CB  MET A 305      10.769  -5.571 107.818  1.00  0.090          C  
ATOM   4734  CG  MET A 305      12.199  -5.872 107.352  1.00  0.090          C  
ATOM   4735  SD  MET A 305      13.413  -5.736 108.639  1.00  0.090          S  
ATOM   4736  CE  MET A 305      13.688  -3.971 108.737  1.00  0.090          C  
ATOM   4737  H   MET A 305       9.555  -3.587 106.036  1.00  0.070          H  
ATOM   4738  HA  MET A 305       9.757  -6.524 106.192  1.00  0.080          H  
ATOM   4739 1HB  MET A 305      10.774  -4.598 108.280  1.00  0.110          H  
ATOM   4740 2HB  MET A 305      10.496  -6.309 108.572  1.00  0.110          H  
ATOM   4741 1HG  MET A 305      12.238  -6.883 106.934  1.00  0.110          H  
ATOM   4742 2HG  MET A 305      12.485  -5.183 106.570  1.00  0.110          H  
ATOM   4743 1HE  MET A 305      14.439  -3.769 109.498  1.00  0.110          H  
ATOM   4744 2HE  MET A 305      14.039  -3.600 107.771  1.00  0.110          H  
ATOM   4745 3HE  MET A 305      12.764  -3.460 109.001  1.00  0.110          H  
ATOM   4746  N   ALA A 306       7.709  -6.452 107.728  1.00  0.080          N  
ATOM   4747  CA  ALA A 306       6.371  -6.322 108.279  1.00  0.080          C  
ATOM   4748  C   ALA A 306       6.464  -5.604 109.637  1.00  0.080          C  
ATOM   4749  O   ALA A 306       7.449  -5.731 110.371  1.00  0.070          O  
ATOM   4750  CB  ALA A 306       5.706  -7.681 108.312  1.00  0.110          C  
ATOM   4751  H   ALA A 306       8.215  -7.343 107.765  1.00  0.100          H  
ATOM   4752  HA  ALA A 306       5.781  -5.684 107.616  1.00  0.100          H  
ATOM   4753 1HB  ALA A 306       4.690  -7.593 108.695  1.00  0.130          H  
ATOM   4754 2HB  ALA A 306       5.683  -8.063 107.293  1.00  0.130          H  
ATOM   4755 3HB  ALA A 306       6.254  -8.357 108.908  1.00  0.130          H  
ATOM   4756  N   SER A 307       5.439  -4.836 109.993  1.00  0.080          N  
ATOM   4757  CA  SER A 307       5.481  -4.086 111.248  1.00  0.080          C  
ATOM   4758  C   SER A 307       5.207  -4.932 112.488  1.00  0.070          C  
ATOM   4759  O   SER A 307       5.757  -4.669 113.558  1.00  0.070          O  
ATOM   4760  CB  SER A 307       4.472  -2.948 111.200  1.00  0.110          C  
ATOM   4761  OG  SER A 307       4.811  -1.995 110.217  1.00  0.110          O  
ATOM   4762  H   SER A 307       4.632  -4.761 109.391  1.00  0.100          H  
ATOM   4763  HA  SER A 307       6.480  -3.661 111.342  1.00  0.100          H  
ATOM   4764 1HB  SER A 307       3.481  -3.357 110.978  1.00  0.130          H  
ATOM   4765 2HB  SER A 307       4.413  -2.466 112.177  1.00  0.130          H  
ATOM   4766  HG  SER A 307       5.585  -1.522 110.553  1.00  0.130          H  
ATOM   4767  N   HIS A 308       4.351  -5.928 112.347  1.00  0.070          N  
ATOM   4768  CA  HIS A 308       3.947  -6.767 113.462  1.00  0.060          C  
ATOM   4769  C   HIS A 308       3.337  -8.083 112.977  1.00  0.060          C  
ATOM   4770  O   HIS A 308       3.082  -8.260 111.780  1.00  0.070          O  
ATOM   4771  CB  HIS A 308       2.985  -5.978 114.360  1.00  0.090          C  
ATOM   4772  CG  HIS A 308       1.771  -5.486 113.655  1.00  0.090          C  
ATOM   4773  ND1 HIS A 308       0.682  -6.276 113.384  1.00  0.090          N  
ATOM   4774  CD2 HIS A 308       1.483  -4.269 113.162  1.00  0.090          C  
ATOM   4775  CE1 HIS A 308      -0.219  -5.571 112.731  1.00  0.090          C  
ATOM   4776  NE2 HIS A 308       0.243  -4.348 112.585  1.00  0.090          N  
ATOM   4777  H   HIS A 308       3.928  -6.089 111.447  1.00  0.080          H  
ATOM   4778  HA  HIS A 308       4.815  -7.017 114.067  1.00  0.070          H  
ATOM   4779 1HB  HIS A 308       2.681  -6.585 115.173  1.00  0.110          H  
ATOM   4780 2HB  HIS A 308       3.497  -5.115 114.789  1.00  0.110          H  
ATOM   4781  HD2 HIS A 308       2.123  -3.387 113.203  1.00  0.110          H  
ATOM   4782  HE1 HIS A 308      -1.183  -5.936 112.371  1.00  0.110          H  
ATOM   4783  HE2 HIS A 308      -0.231  -3.554 112.107  1.00  0.110          H  
ATOM   4784  N   LYS A 309       3.112  -9.019 113.905  1.00  0.050          N  
ATOM   4785  CA  LYS A 309       2.469 -10.298 113.598  1.00  0.050          C  
ATOM   4786  C   LYS A 309       0.971 -10.238 113.849  1.00  0.060          C  
ATOM   4787  O   LYS A 309       0.459  -9.268 114.408  1.00  0.060          O  
ATOM   4788  CB  LYS A 309       3.057 -11.430 114.432  1.00  0.070          C  
ATOM   4789  CG  LYS A 309       4.501 -11.719 114.159  1.00  0.070          C  
ATOM   4790  CD  LYS A 309       5.010 -12.923 114.909  1.00  0.070          C  
ATOM   4791  CE  LYS A 309       5.167 -12.648 116.396  1.00  0.070          C  
ATOM   4792  NZ  LYS A 309       5.851 -13.783 117.075  1.00  0.070          N  
ATOM   4793  H   LYS A 309       3.367  -8.849 114.890  1.00  0.060          H  
ATOM   4794  HA  LYS A 309       2.621 -10.520 112.541  1.00  0.060          H  
ATOM   4795 1HB  LYS A 309       2.938 -11.180 115.476  1.00  0.080          H  
ATOM   4796 2HB  LYS A 309       2.494 -12.342 114.257  1.00  0.080          H  
ATOM   4797 1HG  LYS A 309       4.624 -11.911 113.099  1.00  0.080          H  
ATOM   4798 2HG  LYS A 309       5.098 -10.849 114.439  1.00  0.080          H  
ATOM   4799 1HD  LYS A 309       4.327 -13.760 114.773  1.00  0.080          H  
ATOM   4800 2HD  LYS A 309       5.988 -13.203 114.513  1.00  0.080          H  
ATOM   4801 1HE  LYS A 309       5.759 -11.742 116.535  1.00  0.080          H  
ATOM   4802 2HE  LYS A 309       4.194 -12.508 116.858  1.00  0.080          H  
ATOM   4803 1HZ  LYS A 309       5.959 -13.567 118.058  1.00  0.080          H  
ATOM   4804 2HZ  LYS A 309       5.321 -14.627 116.970  1.00  0.080          H  
ATOM   4805 3HZ  LYS A 309       6.791 -13.901 116.643  1.00  0.080          H  
ATOM   4806  N   ASP A 310       0.252 -11.279 113.453  1.00  0.070          N  
ATOM   4807  CA  ASP A 310      -1.179 -11.289 113.690  1.00  0.080          C  
ATOM   4808  C   ASP A 310      -1.449 -11.017 115.170  1.00  0.100          C  
ATOM   4809  O   ASP A 310      -0.769 -11.561 116.043  1.00  0.100          O  
ATOM   4810  CB  ASP A 310      -1.773 -12.655 113.343  1.00  0.110          C  
ATOM   4811  CG  ASP A 310      -1.722 -13.026 111.854  1.00  0.110          C  
ATOM   4812  OD1 ASP A 310      -1.380 -12.206 111.034  1.00  0.110          O  
ATOM   4813  OD2 ASP A 310      -2.030 -14.153 111.558  1.00  0.110          O  
ATOM   4814  H   ASP A 310       0.686 -12.054 112.969  1.00  0.080          H  
ATOM   4815  HA  ASP A 310      -1.648 -10.507 113.090  1.00  0.100          H  
ATOM   4816 1HB  ASP A 310      -1.249 -13.425 113.910  1.00  0.130          H  
ATOM   4817 2HB  ASP A 310      -2.817 -12.679 113.672  1.00  0.130          H  
ATOM   4818  N   ASP A 311      -2.453 -10.179 115.435  1.00  0.130          N  
ATOM   4819  CA  ASP A 311      -2.915  -9.778 116.775  1.00  0.150          C  
ATOM   4820  C   ASP A 311      -1.924  -8.896 117.573  1.00  0.120          C  
ATOM   4821  O   ASP A 311      -2.130  -8.653 118.768  1.00  0.130          O  
ATOM   4822  CB  ASP A 311      -3.249 -11.020 117.627  1.00  0.200          C  
ATOM   4823  CG  ASP A 311      -4.325 -11.958 117.010  1.00  0.200          C  
ATOM   4824  OD1 ASP A 311      -5.239 -11.486 116.368  1.00  0.200          O  
ATOM   4825  OD2 ASP A 311      -4.212 -13.147 117.203  1.00  0.200          O  
ATOM   4826  H   ASP A 311      -2.948  -9.783 114.645  1.00  0.160          H  
ATOM   4827  HA  ASP A 311      -3.830  -9.197 116.642  1.00  0.180          H  
ATOM   4828 1HB  ASP A 311      -2.349 -11.595 117.830  1.00  0.240          H  
ATOM   4829 2HB  ASP A 311      -3.623 -10.683 118.593  1.00  0.240          H  
ATOM   4830  N   GLU A 312      -0.884  -8.373 116.914  1.00  0.100          N  
ATOM   4831  CA  GLU A 312       0.102  -7.472 117.525  1.00  0.070          C  
ATOM   4832  C   GLU A 312       0.030  -6.021 117.025  1.00  0.080          C  
ATOM   4833  O   GLU A 312       1.044  -5.317 117.051  1.00  0.070          O  
ATOM   4834  CB  GLU A 312       1.528  -7.981 117.306  1.00  0.110          C  
ATOM   4835  CG  GLU A 312       1.893  -9.256 117.975  1.00  0.110          C  
ATOM   4836  CD  GLU A 312       3.358  -9.565 117.793  1.00  0.110          C  
ATOM   4837  OE1 GLU A 312       3.927  -9.186 116.767  1.00  0.110          O  
ATOM   4838  OE2 GLU A 312       3.926 -10.172 118.677  1.00  0.110          O  
ATOM   4839  H   GLU A 312      -0.732  -8.640 115.936  1.00  0.120          H  
ATOM   4840  HA  GLU A 312      -0.084  -7.458 118.598  1.00  0.080          H  
ATOM   4841 1HB  GLU A 312       1.653  -8.170 116.259  1.00  0.130          H  
ATOM   4842 2HB  GLU A 312       2.249  -7.228 117.591  1.00  0.130          H  
ATOM   4843 1HG  GLU A 312       1.662  -9.187 119.036  1.00  0.130          H  
ATOM   4844 2HG  GLU A 312       1.292 -10.063 117.543  1.00  0.130          H  
ATOM   4845  N   GLU A 313      -1.165  -5.545 116.648  1.00  0.110          N  
ATOM   4846  CA  GLU A 313      -1.382  -4.194 116.094  1.00  0.120          C  
ATOM   4847  C   GLU A 313      -0.908  -3.062 117.003  1.00  0.110          C  
ATOM   4848  O   GLU A 313      -0.659  -1.940 116.549  1.00  0.140          O  
ATOM   4849  CB  GLU A 313      -2.874  -3.974 115.803  1.00  0.160          C  
ATOM   4850  CG  GLU A 313      -3.477  -4.873 114.725  1.00  0.160          C  
ATOM   4851  CD  GLU A 313      -3.916  -6.205 115.240  1.00  0.160          C  
ATOM   4852  OE1 GLU A 313      -3.616  -6.507 116.370  1.00  0.160          O  
ATOM   4853  OE2 GLU A 313      -4.534  -6.935 114.514  1.00  0.160          O  
ATOM   4854  H   GLU A 313      -1.972  -6.175 116.687  1.00  0.130          H  
ATOM   4855  HA  GLU A 313      -0.829  -4.122 115.162  1.00  0.140          H  
ATOM   4856 1HB  GLU A 313      -3.445  -4.119 116.721  1.00  0.200          H  
ATOM   4857 2HB  GLU A 313      -3.026  -2.942 115.489  1.00  0.200          H  
ATOM   4858 1HG  GLU A 313      -4.335  -4.367 114.288  1.00  0.200          H  
ATOM   4859 2HG  GLU A 313      -2.747  -5.015 113.943  1.00  0.200          H  
ATOM   4860  N   LYS A 314      -0.822  -3.354 118.291  1.00  0.060          N  
ATOM   4861  CA  LYS A 314      -0.380  -2.423 119.317  1.00  0.100          C  
ATOM   4862  C   LYS A 314       1.111  -2.067 119.200  1.00  0.070          C  
ATOM   4863  O   LYS A 314       1.576  -1.142 119.871  1.00  0.080          O  
ATOM   4864  CB  LYS A 314      -0.688  -2.976 120.711  1.00  0.120          C  
ATOM   4865  CG  LYS A 314       0.081  -4.230 121.075  1.00  0.120          C  
ATOM   4866  CD  LYS A 314      -0.369  -4.837 122.412  1.00  0.120          C  
ATOM   4867  CE  LYS A 314       0.220  -4.060 123.589  1.00  0.120          C  
ATOM   4868  NZ  LYS A 314      -0.070  -4.682 124.903  1.00  0.120          N  
ATOM   4869  H   LYS A 314      -1.081  -4.292 118.549  1.00  0.070          H  
ATOM   4870  HA  LYS A 314      -0.942  -1.498 119.194  1.00  0.120          H  
ATOM   4871 1HB  LYS A 314      -0.460  -2.208 121.447  1.00  0.150          H  
ATOM   4872 2HB  LYS A 314      -1.752  -3.198 120.783  1.00  0.150          H  
ATOM   4873 1HG  LYS A 314       0.010  -4.976 120.283  1.00  0.150          H  
ATOM   4874 2HG  LYS A 314       1.118  -3.939 121.184  1.00  0.150          H  
ATOM   4875 1HD  LYS A 314      -1.456  -4.820 122.480  1.00  0.150          H  
ATOM   4876 2HD  LYS A 314      -0.034  -5.873 122.470  1.00  0.150          H  
ATOM   4877 1HE  LYS A 314       1.301  -4.013 123.463  1.00  0.150          H  
ATOM   4878 2HE  LYS A 314      -0.174  -3.048 123.599  1.00  0.150          H  
ATOM   4879 1HZ  LYS A 314       0.401  -4.085 125.596  1.00  0.150          H  
ATOM   4880 2HZ  LYS A 314      -1.058  -4.714 125.081  1.00  0.150          H  
ATOM   4881 3HZ  LYS A 314       0.314  -5.607 124.947  1.00  0.150          H  
ATOM   4882  N   PHE A 315       1.874  -2.829 118.408  1.00  0.100          N  
ATOM   4883  CA  PHE A 315       3.309  -2.598 118.265  1.00  0.120          C  
ATOM   4884  C   PHE A 315       3.754  -2.123 116.885  1.00  0.100          C  
ATOM   4885  O   PHE A 315       3.105  -2.364 115.865  1.00  0.100          O  
ATOM   4886  CB  PHE A 315       4.101  -3.865 118.551  1.00  0.160          C  
ATOM   4887  CG  PHE A 315       3.996  -4.395 119.937  1.00  0.160          C  
ATOM   4888  CD1 PHE A 315       3.208  -5.495 120.199  1.00  0.160          C  
ATOM   4889  CD2 PHE A 315       4.686  -3.806 120.980  1.00  0.160          C  
ATOM   4890  CE1 PHE A 315       3.115  -6.006 121.470  1.00  0.160          C  
ATOM   4891  CE2 PHE A 315       4.596  -4.314 122.256  1.00  0.160          C  
ATOM   4892  CZ  PHE A 315       3.810  -5.413 122.502  1.00  0.160          C  
ATOM   4893  H   PHE A 315       1.446  -3.595 117.878  1.00  0.120          H  
ATOM   4894  HA  PHE A 315       3.604  -1.834 118.983  1.00  0.140          H  
ATOM   4895 1HB  PHE A 315       3.772  -4.646 117.863  1.00  0.190          H  
ATOM   4896 2HB  PHE A 315       5.144  -3.670 118.337  1.00  0.190          H  
ATOM   4897  HD1 PHE A 315       2.658  -5.960 119.384  1.00  0.190          H  
ATOM   4898  HD2 PHE A 315       5.313  -2.936 120.779  1.00  0.190          H  
ATOM   4899  HE1 PHE A 315       2.490  -6.878 121.659  1.00  0.190          H  
ATOM   4900  HE2 PHE A 315       5.148  -3.852 123.072  1.00  0.190          H  
ATOM   4901  HZ  PHE A 315       3.739  -5.816 123.512  1.00  0.190          H  
ATOM   4902  N   PHE A 316       4.907  -1.469 116.863  1.00  0.100          N  
ATOM   4903  CA  PHE A 316       5.562  -1.066 115.628  1.00  0.090          C  
ATOM   4904  C   PHE A 316       7.074  -1.132 115.892  1.00  0.090          C  
ATOM   4905  O   PHE A 316       7.471  -1.229 117.052  1.00  0.100          O  
ATOM   4906  CB  PHE A 316       5.068   0.346 115.253  1.00  0.130          C  
ATOM   4907  CG  PHE A 316       5.428   1.446 116.249  1.00  0.130          C  
ATOM   4908  CD1 PHE A 316       6.529   2.248 116.079  1.00  0.130          C  
ATOM   4909  CD2 PHE A 316       4.654   1.651 117.361  1.00  0.130          C  
ATOM   4910  CE1 PHE A 316       6.841   3.231 116.976  1.00  0.130          C  
ATOM   4911  CE2 PHE A 316       4.954   2.629 118.274  1.00  0.130          C  
ATOM   4912  CZ  PHE A 316       6.048   3.427 118.078  1.00  0.130          C  
ATOM   4913  H   PHE A 316       5.353  -1.234 117.756  1.00  0.120          H  
ATOM   4914  HA  PHE A 316       5.291  -1.774 114.843  1.00  0.110          H  
ATOM   4915 1HB  PHE A 316       5.444   0.636 114.290  1.00  0.160          H  
ATOM   4916 2HB  PHE A 316       3.984   0.321 115.166  1.00  0.160          H  
ATOM   4917  HD1 PHE A 316       7.152   2.105 115.223  1.00  0.160          H  
ATOM   4918  HD2 PHE A 316       3.800   1.016 117.512  1.00  0.160          H  
ATOM   4919  HE1 PHE A 316       7.725   3.854 116.807  1.00  0.160          H  
ATOM   4920  HE2 PHE A 316       4.328   2.771 119.153  1.00  0.160          H  
ATOM   4921  HZ  PHE A 316       6.291   4.204 118.799  1.00  0.160          H  
ATOM   4922  N   PRO A 317       7.943  -1.238 114.876  1.00  0.090          N  
ATOM   4923  CA  PRO A 317       9.383  -1.146 115.030  1.00  0.080          C  
ATOM   4924  C   PRO A 317       9.739   0.290 115.338  1.00  0.110          C  
ATOM   4925  O   PRO A 317       9.153   1.185 114.743  1.00  0.120          O  
ATOM   4926  CB  PRO A 317       9.893  -1.595 113.667  1.00  0.120          C  
ATOM   4927  CG  PRO A 317       8.755  -1.270 112.709  1.00  0.120          C  
ATOM   4928  CD  PRO A 317       7.488  -1.500 113.513  1.00  0.120          C  
ATOM   4929  HA  PRO A 317       9.723  -1.818 115.833  1.00  0.100          H  
ATOM   4930 1HB  PRO A 317      10.808  -1.056 113.435  1.00  0.140          H  
ATOM   4931 2HB  PRO A 317      10.152  -2.659 113.696  1.00  0.140          H
[truncated: 264,404 more chars]
