# Supplementary material for: Novel AAV capsids for intravitreal gene therapy of photoreceptor disorders
Source: EMBO Mol Med. 2021 Feb 22;13(4):e13392. doi: 10.15252/emmm.202013392 (PMC8033523; doi:10.15252/emmm.202013392)
Supplement: Supplementary file 3 — Source Data for Expanded View [file EMMM-13-e13392-s008.zip › emmm202013392-sup-0010-SDataEVFig4/Source_Data_File_for_EV_Fig_4/NN_full_model_23730_3.pdb]

PFRMAT TS
TARGET 6IH9
AUTHOR BAKER-ROSETTASERVER
METHOD    ROSETTA provides both ab initio and
METHOD    comparative models of protein domains.
METHOD    Comparative models are built from structures
METHOD    detected and aligned by HHSEARCH, SPARKS, and
METHOD    Raptor. Loop regions are assembled from fragments and 
METHOD    optimized to fit the aligned template structures.
METHOD    De novo models are built using the Rosetta de
METHOD    novo protocol.  The procedure is fully automated.
MODEL     3
PARENT N/A
REMARK PARENT    N/A
REMARK PARSRC    user
REMARK SCORE     0.00
ATOM      1  N   ASP A   1       3.778  39.449  76.372  1.00  0.150          N  
ATOM      2  CA  ASP A   1       4.401  39.391  77.685  1.00  0.140          C  
ATOM      3  C   ASP A   1       4.259  40.675  78.505  1.00  0.130          C  
ATOM      4  O   ASP A   1       5.159  41.037  79.263  1.00  0.130          O  
ATOM      5  CB  ASP A   1       5.871  39.013  77.517  1.00  0.200          C  
ATOM      6  CG  ASP A   1       6.533  39.996  76.622  1.00  0.200          C  
ATOM      7  OD1 ASP A   1       5.766  40.741  76.023  1.00  0.200          O  
ATOM      8  OD2 ASP A   1       7.729  40.003  76.482  1.00  0.200          O  
ATOM      9 1H   ASP A   1       3.960  38.589  75.878  1.00  0.180          H  
ATOM     10 2H   ASP A   1       2.787  39.592  76.453  1.00  0.180          H  
ATOM     11 3H   ASP A   1       4.204  40.221  75.865  1.00  0.180          H  
ATOM     12  HA  ASP A   1       3.909  38.595  78.238  1.00  0.170          H  
ATOM     13 1HB  ASP A   1       6.366  39.014  78.492  1.00  0.240          H  
ATOM     14 2HB  ASP A   1       5.956  38.011  77.101  1.00  0.240          H  
ATOM     15  N   GLY A   2       3.135  41.384  78.358  1.00  0.140          N  
ATOM     16  CA  GLY A   2       2.940  42.598  79.147  1.00  0.130          C  
ATOM     17  C   GLY A   2       2.366  42.287  80.526  1.00  0.130          C  
ATOM     18  O   GLY A   2       1.937  41.168  80.796  1.00  0.140          O  
ATOM     19  H   GLY A   2       2.418  41.085  77.721  1.00  0.170          H  
ATOM     20 1HA  GLY A   2       3.895  43.116  79.257  1.00  0.160          H  
ATOM     21 2HA  GLY A   2       2.272  43.273  78.613  1.00  0.160          H  
ATOM     22  N   VAL A   3       2.276  43.307  81.370  1.00  0.120          N  
ATOM     23  CA  VAL A   3       1.783  43.146  82.737  1.00  0.120          C  
ATOM     24  C   VAL A   3       0.329  42.723  82.876  1.00  0.130          C  
ATOM     25  O   VAL A   3      -0.007  41.916  83.740  1.00  0.140          O  
ATOM     26  CB  VAL A   3       2.033  44.427  83.544  1.00  0.170          C  
ATOM     27  CG1 VAL A   3       1.333  44.351  84.918  1.00  0.170          C  
ATOM     28  CG2 VAL A   3       3.549  44.578  83.726  1.00  0.170          C  
ATOM     29  H   VAL A   3       2.613  44.209  81.066  1.00  0.140          H  
ATOM     30  HA  VAL A   3       2.390  42.363  83.190  1.00  0.140          H  
ATOM     31  HB  VAL A   3       1.633  45.286  83.009  1.00  0.200          H  
ATOM     32 1HG1 VAL A   3       1.527  45.254  85.472  1.00  0.200          H  
ATOM     33 2HG1 VAL A   3       0.257  44.250  84.805  1.00  0.200          H  
ATOM     34 3HG1 VAL A   3       1.711  43.497  85.474  1.00  0.200          H  
ATOM     35 1HG2 VAL A   3       3.763  45.477  84.286  1.00  0.200          H  
ATOM     36 2HG2 VAL A   3       3.937  43.716  84.263  1.00  0.200          H  
ATOM     37 3HG2 VAL A   3       4.037  44.638  82.759  1.00  0.200          H  
ATOM     38  N   GLY A   4      -0.549  43.308  82.078  1.00  0.130          N  
ATOM     39  CA  GLY A   4      -1.967  43.004  82.192  1.00  0.130          C  
ATOM     40  C   GLY A   4      -2.384  41.723  81.475  1.00  0.140          C  
ATOM     41  O   GLY A   4      -3.564  41.367  81.486  1.00  0.140          O  
ATOM     42  H   GLY A   4      -0.225  43.962  81.383  1.00  0.160          H  
ATOM     43 1HA  GLY A   4      -2.228  42.926  83.247  1.00  0.160          H  
ATOM     44 2HA  GLY A   4      -2.539  43.839  81.792  1.00  0.160          H  
ATOM     45  N   ASN A   5      -1.448  41.045  80.808  1.00  0.130          N  
ATOM     46  CA  ASN A   5      -1.811  39.845  80.080  1.00  0.140          C  
ATOM     47  C   ASN A   5      -1.350  38.598  80.809  1.00  0.130          C  
ATOM     48  O   ASN A   5      -0.224  38.533  81.298  1.00  0.120          O  
ATOM     49  CB  ASN A   5      -1.300  39.907  78.660  1.00  0.190          C  
ATOM     50  CG  ASN A   5      -2.026  40.971  77.850  1.00  0.190          C  
ATOM     51  OD1 ASN A   5      -3.243  41.146  77.989  1.00  0.190          O  
ATOM     52  ND2 ASN A   5      -1.318  41.669  77.001  1.00  0.190          N  
ATOM     53  H   ASN A   5      -0.463  41.317  80.850  1.00  0.160          H  
ATOM     54  HA  ASN A   5      -2.897  39.787  80.028  1.00  0.170          H  
ATOM     55 1HB  ASN A   5      -0.232  40.136  78.675  1.00  0.230          H  
ATOM     56 2HB  ASN A   5      -1.424  38.936  78.182  1.00  0.230          H  
ATOM     57 1HD2 ASN A   5      -1.763  42.373  76.442  1.00  0.230          H  
ATOM     58 2HD2 ASN A   5      -0.347  41.496  76.894  1.00  0.230          H  
ATOM     59  N   SER A   6      -2.221  37.600  80.857  1.00  0.140          N  
ATOM     60  CA  SER A   6      -1.889  36.324  81.477  1.00  0.140          C  
ATOM     61  C   SER A   6      -0.728  35.640  80.789  1.00  0.130          C  
ATOM     62  O   SER A   6      -0.625  35.666  79.558  1.00  0.140          O  
ATOM     63  CB  SER A   6      -3.068  35.387  81.459  1.00  0.200          C  
ATOM     64  OG  SER A   6      -2.681  34.133  81.945  1.00  0.200          O  
ATOM     65  H   SER A   6      -3.137  37.737  80.454  1.00  0.170          H  
ATOM     66  HA  SER A   6      -1.605  36.508  82.516  1.00  0.170          H  
ATOM     67 1HB  SER A   6      -3.866  35.791  82.079  1.00  0.240          H  
ATOM     68 2HB  SER A   6      -3.449  35.289  80.444  1.00  0.240          H  
ATOM     69  HG  SER A   6      -3.493  33.613  82.021  1.00  0.240          H  
ATOM     70  N   SER A   7       0.142  35.016  81.587  1.00  0.120          N  
ATOM     71  CA  SER A   7       1.287  34.265  81.078  1.00  0.130          C  
ATOM     72  C   SER A   7       1.054  32.761  81.262  1.00  0.150          C  
ATOM     73  O   SER A   7       1.965  31.940  81.069  1.00  0.160          O  
ATOM     74  CB  SER A   7       2.591  34.708  81.732  1.00  0.180          C  
ATOM     75  OG  SER A   7       2.606  34.469  83.111  1.00  0.180          O  
ATOM     76  H   SER A   7      -0.012  35.048  82.597  1.00  0.140          H  
ATOM     77  HA  SER A   7       1.376  34.462  80.009  1.00  0.160          H  
ATOM     78 1HB  SER A   7       3.421  34.194  81.264  1.00  0.210          H  
ATOM     79 2HB  SER A   7       2.738  35.773  81.550  1.00  0.210          H  
ATOM     80  HG  SER A   7       3.495  34.746  83.400  1.00  0.210          H  
ATOM     81  N   GLY A   8      -0.185  32.408  81.632  1.00  0.150          N  
ATOM     82  CA  GLY A   8      -0.610  31.026  81.848  1.00  0.150          C  
ATOM     83  C   GLY A   8      -1.881  30.946  82.700  1.00  0.150          C  
ATOM     84  O   GLY A   8      -2.210  31.860  83.467  1.00  0.140          O  
ATOM     85  H   GLY A   8      -0.875  33.149  81.748  1.00  0.180          H  
ATOM     86 1HA  GLY A   8      -0.796  30.553  80.884  1.00  0.180          H  
ATOM     87 2HA  GLY A   8       0.191  30.465  82.325  1.00  0.180          H  
ATOM     88  N   ASN A   9      -2.587  29.821  82.605  1.00  0.160          N  
ATOM     89  CA  ASN A   9      -3.811  29.625  83.374  1.00  0.150          C  
ATOM     90  C   ASN A   9      -3.638  28.452  84.338  1.00  0.120          C  
ATOM     91  O   ASN A   9      -2.586  27.816  84.354  1.00  0.130          O  
ATOM     92  CB  ASN A   9      -4.984  29.411  82.420  1.00  0.210          C  
ATOM     93  CG  ASN A   9      -6.338  29.863  82.973  1.00  0.210          C  
ATOM     94  OD1 ASN A   9      -6.603  29.762  84.178  1.00  0.210          O  
ATOM     95  ND2 ASN A   9      -7.185  30.360  82.102  1.00  0.210          N  
ATOM     96  H   ASN A   9      -2.275  29.081  81.985  1.00  0.190          H  
ATOM     97  HA  ASN A   9      -4.002  30.513  83.977  1.00  0.180          H  
ATOM     98 1HB  ASN A   9      -4.791  29.939  81.489  1.00  0.260          H  
ATOM     99 2HB  ASN A   9      -5.049  28.346  82.183  1.00  0.260          H  
ATOM    100 1HD2 ASN A   9      -8.088  30.673  82.403  1.00  0.260          H  
ATOM    101 2HD2 ASN A   9      -6.934  30.424  81.136  1.00  0.260          H  
ATOM    102  N   TRP A  10      -4.685  28.159  85.105  1.00  0.100          N  
ATOM    103  CA  TRP A  10      -4.721  27.017  86.006  1.00  0.080          C  
ATOM    104  C   TRP A  10      -4.957  25.777  85.158  1.00  0.060          C  
ATOM    105  O   TRP A  10      -5.881  25.750  84.344  1.00  0.060          O  
ATOM    106  CB  TRP A  10      -5.873  27.207  87.014  1.00  0.120          C  
ATOM    107  CG  TRP A  10      -5.606  28.252  88.072  1.00  0.120          C  
ATOM    108  CD1 TRP A  10      -5.864  29.587  87.989  1.00  0.120          C  
ATOM    109  CD2 TRP A  10      -5.088  28.030  89.416  1.00  0.120          C  
ATOM    110  NE1 TRP A  10      -5.496  30.214  89.161  1.00  0.120          N  
ATOM    111  CE2 TRP A  10      -5.019  29.274  90.039  1.00  0.120          C  
ATOM    112  CE3 TRP A  10      -4.692  26.896  90.121  1.00  0.120          C  
ATOM    113  CZ2 TRP A  10      -4.538  29.420  91.330  1.00  0.120          C  
ATOM    114  CZ3 TRP A  10      -4.214  27.037  91.419  1.00  0.120          C  
ATOM    115  CH2 TRP A  10      -4.132  28.265  92.003  1.00  0.120          C  
ATOM    116  H   TRP A  10      -5.500  28.753  85.036  1.00  0.120          H  
ATOM    117  HA  TRP A  10      -3.770  26.925  86.523  1.00  0.100          H  
ATOM    118 1HB  TRP A  10      -6.775  27.499  86.472  1.00  0.140          H  
ATOM    119 2HB  TRP A  10      -6.082  26.263  87.507  1.00  0.140          H  
ATOM    120  HD1 TRP A  10      -6.283  30.090  87.116  1.00  0.140          H  
ATOM    121  HE1 TRP A  10      -5.571  31.207  89.348  1.00  0.140          H  
ATOM    122  HE3 TRP A  10      -4.760  25.924  89.665  1.00  0.140          H  
ATOM    123  HZ2 TRP A  10      -4.474  30.393  91.818  1.00  0.140          H  
ATOM    124  HZ3 TRP A  10      -3.904  26.143  91.964  1.00  0.140          H  
ATOM    125  HH2 TRP A  10      -3.746  28.341  93.021  1.00  0.140          H  
ATOM    126  N   HIS A  11      -4.145  24.735  85.343  1.00  0.050          N  
ATOM    127  CA  HIS A  11      -4.321  23.543  84.519  1.00  0.050          C  
ATOM    128  C   HIS A  11      -4.503  22.269  85.325  1.00  0.040          C  
ATOM    129  O   HIS A  11      -4.350  21.168  84.795  1.00  0.030          O  
ATOM    130  CB  HIS A  11      -3.141  23.392  83.556  1.00  0.070          C  
ATOM    131  CG  HIS A  11      -2.995  24.548  82.583  1.00  0.070          C  
ATOM    132  ND1 HIS A  11      -3.908  24.795  81.579  1.00  0.070          N  
ATOM    133  CD2 HIS A  11      -2.036  25.496  82.462  1.00  0.070          C  
ATOM    134  CE1 HIS A  11      -3.512  25.851  80.880  1.00  0.070          C  
ATOM    135  NE2 HIS A  11      -2.372  26.289  81.383  1.00  0.070          N  
ATOM    136  H   HIS A  11      -3.382  24.768  86.025  1.00  0.060          H  
ATOM    137  HA  HIS A  11      -5.218  23.657  83.914  1.00  0.060          H  
ATOM    138 1HB  HIS A  11      -2.216  23.310  84.131  1.00  0.080          H  
ATOM    139 2HB  HIS A  11      -3.252  22.473  82.981  1.00  0.080          H  
ATOM    140  HD1 HIS A  11      -4.874  24.537  81.636  1.00  0.080          H  
ATOM    141  HD2 HIS A  11      -1.124  25.700  83.023  1.00  0.080          H  
ATOM    142  HE1 HIS A  11      -4.103  26.207  80.038  1.00  0.080          H  
ATOM    143  N   CYS A  12      -4.816  22.407  86.604  1.00  0.050          N  
ATOM    144  CA  CYS A  12      -4.934  21.226  87.438  1.00  0.050          C  
ATOM    145  C   CYS A  12      -6.037  20.291  86.953  1.00  0.040          C  
ATOM    146  O   CYS A  12      -7.178  20.717  86.752  1.00  0.040          O  
ATOM    147  CB  CYS A  12      -5.186  21.585  88.894  1.00  0.070          C  
ATOM    148  SG  CYS A  12      -5.259  20.128  89.966  1.00  0.070          S  
ATOM    149  H   CYS A  12      -4.961  23.332  86.978  1.00  0.060          H  
ATOM    150  HA  CYS A  12      -3.992  20.713  87.379  1.00  0.060          H  
ATOM    151 1HB  CYS A  12      -4.393  22.231  89.247  1.00  0.080          H  
ATOM    152 2HB  CYS A  12      -6.123  22.128  88.988  1.00  0.080          H  
ATOM    153  HG  CYS A  12      -4.318  19.405  89.270  1.00  0.080          H  
ATOM    154  N   ASP A  13      -5.669  19.027  86.740  1.00  0.030          N  
ATOM    155  CA  ASP A  13      -6.575  18.004  86.236  1.00  0.030          C  
ATOM    156  C   ASP A  13      -5.995  16.598  86.430  1.00  0.030          C  
ATOM    157  O   ASP A  13      -4.847  16.427  86.854  1.00  0.030          O  
ATOM    158  CB  ASP A  13      -6.841  18.260  84.735  1.00  0.040          C  
ATOM    159  CG  ASP A  13      -8.178  17.704  84.202  1.00  0.040          C  
ATOM    160  OD1 ASP A  13      -8.745  16.856  84.858  1.00  0.040          O  
ATOM    161  OD2 ASP A  13      -8.598  18.112  83.146  1.00  0.040          O  
ATOM    162  H   ASP A  13      -4.712  18.775  86.988  1.00  0.040          H  
ATOM    163  HA  ASP A  13      -7.515  18.073  86.785  1.00  0.040          H  
ATOM    164 1HB  ASP A  13      -6.815  19.334  84.540  1.00  0.050          H  
ATOM    165 2HB  ASP A  13      -6.029  17.814  84.157  1.00  0.050          H  
ATOM    166  N   SER A  14      -6.759  15.596  86.043  1.00  0.030          N  
ATOM    167  CA  SER A  14      -6.290  14.219  86.061  1.00  0.040          C  
ATOM    168  C   SER A  14      -6.966  13.439  84.959  1.00  0.050          C  
ATOM    169  O   SER A  14      -8.194  13.298  84.935  1.00  0.080          O  
ATOM    170  CB  SER A  14      -6.572  13.558  87.375  1.00  0.050          C  
ATOM    171  OG  SER A  14      -6.135  12.241  87.345  1.00  0.050          O  
ATOM    172  H   SER A  14      -7.698  15.816  85.707  1.00  0.040          H  
ATOM    173  HA  SER A  14      -5.218  14.208  85.885  1.00  0.050          H  
ATOM    174 1HB  SER A  14      -6.068  14.093  88.180  1.00  0.060          H  
ATOM    175 2HB  SER A  14      -7.640  13.583  87.580  1.00  0.060          H  
ATOM    176  HG  SER A  14      -6.514  11.847  88.147  1.00  0.060          H  
ATOM    177  N   THR A  15      -6.172  12.932  84.033  1.00  0.050          N  
ATOM    178  CA  THR A  15      -6.759  12.224  82.912  1.00  0.050          C  
ATOM    179  C   THR A  15      -6.289  10.791  82.784  1.00  0.040          C  
ATOM    180  O   THR A  15      -5.106  10.494  82.588  1.00  0.050          O  
ATOM    181  CB  THR A  15      -6.567  13.008  81.600  1.00  0.070          C  
ATOM    182  OG1 THR A  15      -7.090  12.239  80.524  1.00  0.070          O  
ATOM    183  CG2 THR A  15      -5.116  13.315  81.349  1.00  0.070          C  
ATOM    184  H   THR A  15      -5.163  13.065  84.129  1.00  0.060          H  
ATOM    185  HA  THR A  15      -7.834  12.178  83.073  1.00  0.060          H  
ATOM    186  HB  THR A  15      -7.123  13.944  81.667  1.00  0.080          H  
ATOM    187  HG1 THR A  15      -7.181  12.794  79.744  1.00  0.080          H  
ATOM    188 1HG2 THR A  15      -5.020  13.871  80.419  1.00  0.080          H  
ATOM    189 2HG2 THR A  15      -4.730  13.914  82.170  1.00  0.080          H  
ATOM    190 3HG2 THR A  15      -4.553  12.411  81.271  1.00  0.080          H  
ATOM    191  N   TRP A  16      -7.249   9.889  82.940  1.00  0.030          N  
ATOM    192  CA  TRP A  16      -7.025   8.454  82.873  1.00  0.030          C  
ATOM    193  C   TRP A  16      -7.393   8.066  81.444  1.00  0.060          C  
ATOM    194  O   TRP A  16      -8.550   8.203  81.041  1.00  0.070          O  
ATOM    195  CB  TRP A  16      -7.898   7.770  83.934  1.00  0.040          C  
ATOM    196  CG  TRP A  16      -7.460   8.110  85.370  1.00  0.040          C  
ATOM    197  CD1 TRP A  16      -7.882   9.179  86.131  1.00  0.040          C  
ATOM    198  CD2 TRP A  16      -6.536   7.371  86.208  1.00  0.040          C  
ATOM    199  NE1 TRP A  16      -7.270   9.152  87.373  1.00  0.040          N  
ATOM    200  CE2 TRP A  16      -6.447   8.055  87.431  1.00  0.040          C  
ATOM    201  CE3 TRP A  16      -5.785   6.205  86.029  1.00  0.040          C  
ATOM    202  CZ2 TRP A  16      -5.630   7.613  88.446  1.00  0.040          C  
ATOM    203  CZ3 TRP A  16      -4.970   5.776  87.066  1.00  0.040          C  
ATOM    204  CH2 TRP A  16      -4.899   6.464  88.226  1.00  0.040          C  
ATOM    205  H   TRP A  16      -8.185  10.235  83.097  1.00  0.040          H  
ATOM    206  HA  TRP A  16      -5.974   8.228  83.053  1.00  0.040          H  
ATOM    207 1HB  TRP A  16      -8.937   8.073  83.808  1.00  0.050          H  
ATOM    208 2HB  TRP A  16      -7.850   6.691  83.803  1.00  0.050          H  
ATOM    209  HD1 TRP A  16      -8.585   9.943  85.804  1.00  0.050          H  
ATOM    210  HE1 TRP A  16      -7.394   9.855  88.149  1.00  0.050          H  
ATOM    211  HE3 TRP A  16      -5.831   5.649  85.094  1.00  0.050          H  
ATOM    212  HZ2 TRP A  16      -5.550   8.134  89.388  1.00  0.050          H  
ATOM    213  HZ3 TRP A  16      -4.385   4.875  86.930  1.00  0.050          H  
ATOM    214  HH2 TRP A  16      -4.255   6.101  88.994  1.00  0.050          H  
ATOM    215  N   MET A  17      -6.395   7.650  80.664  1.00  0.080          N  
ATOM    216  CA  MET A  17      -6.579   7.444  79.227  1.00  0.110          C  
ATOM    217  C   MET A  17      -6.265   6.055  78.694  1.00  0.120          C  
ATOM    218  O   MET A  17      -6.096   5.889  77.484  1.00  0.130          O  
ATOM    219  CB  MET A  17      -5.658   8.421  78.524  1.00  0.140          C  
ATOM    220  CG  MET A  17      -5.970   9.873  78.788  1.00  0.140          C  
ATOM    221  SD  MET A  17      -4.912  10.986  77.865  1.00  0.140          S  
ATOM    222  CE  MET A  17      -3.367  10.789  78.756  1.00  0.140          C  
ATOM    223  H   MET A  17      -5.459   7.507  81.063  1.00  0.100          H  
ATOM    224  HA  MET A  17      -7.616   7.665  78.983  1.00  0.130          H  
ATOM    225 1HB  MET A  17      -4.653   8.220  78.848  1.00  0.170          H  
ATOM    226 2HB  MET A  17      -5.701   8.258  77.450  1.00  0.170          H  
ATOM    227 1HG  MET A  17      -7.010  10.082  78.540  1.00  0.170          H  
ATOM    228 2HG  MET A  17      -5.829  10.076  79.849  1.00  0.170          H  
ATOM    229 1HE  MET A  17      -2.614  11.408  78.293  1.00  0.170          H  
ATOM    230 2HE  MET A  17      -3.499  11.079  79.793  1.00  0.170          H  
ATOM    231 3HE  MET A  17      -3.047   9.778  78.720  1.00  0.170          H  
ATOM    232  N   GLY A  18      -6.115   5.072  79.562  1.00  0.110          N  
ATOM    233  CA  GLY A  18      -5.686   3.776  79.075  1.00  0.120          C  
ATOM    234  C   GLY A  18      -4.726   3.214  80.087  1.00  0.100          C  
ATOM    235  O   GLY A  18      -5.010   3.160  81.283  1.00  0.120          O  
ATOM    236  H   GLY A  18      -6.286   5.222  80.546  1.00  0.130          H  
ATOM    237 1HA  GLY A  18      -6.543   3.116  78.953  1.00  0.140          H  
ATOM    238 2HA  GLY A  18      -5.195   3.874  78.108  1.00  0.140          H  
ATOM    239  N   ASP A  19      -3.567   2.813  79.594  1.00  0.090          N  
ATOM    240  CA  ASP A  19      -2.496   2.249  80.400  1.00  0.100          C  
ATOM    241  C   ASP A  19      -1.540   3.385  80.795  1.00  0.070          C  
ATOM    242  O   ASP A  19      -0.339   3.187  81.009  1.00  0.090          O  
ATOM    243  CB  ASP A  19      -1.771   1.175  79.601  1.00  0.140          C  
ATOM    244  CG  ASP A  19      -2.687  -0.004  79.242  1.00  0.140          C  
ATOM    245  OD1 ASP A  19      -3.524  -0.380  80.035  1.00  0.140          O  
ATOM    246  OD2 ASP A  19      -2.560  -0.492  78.148  1.00  0.140          O  
ATOM    247  H   ASP A  19      -3.423   2.889  78.595  1.00  0.110          H  
ATOM    248  HA  ASP A  19      -2.915   1.809  81.305  1.00  0.120          H  
ATOM    249 1HB  ASP A  19      -1.365   1.605  78.687  1.00  0.160          H  
ATOM    250 2HB  ASP A  19      -0.929   0.796  80.192  1.00  0.160          H  
ATOM    251  N   ARG A  20      -2.081   4.600  80.797  1.00  0.040          N  
ATOM    252  CA  ARG A  20      -1.384   5.809  81.184  1.00  0.020          C  
ATOM    253  C   ARG A  20      -2.332   6.807  81.848  1.00  0.020          C  
ATOM    254  O   ARG A  20      -3.536   6.849  81.541  1.00  0.020          O  
ATOM    255  CB  ARG A  20      -0.738   6.471  79.981  1.00  0.040          C  
ATOM    256  CG  ARG A  20      -1.721   6.965  78.927  1.00  0.040          C  
ATOM    257  CD  ARG A  20      -1.035   7.633  77.801  1.00  0.040          C  
ATOM    258  NE  ARG A  20      -1.981   8.112  76.799  1.00  0.040          N  
ATOM    259  CZ  ARG A  20      -1.662   8.883  75.738  1.00  0.040          C  
ATOM    260  NH1 ARG A  20      -0.417   9.277  75.550  1.00  0.040          N  
ATOM    261  NH2 ARG A  20      -2.607   9.249  74.885  1.00  0.040          N  
ATOM    262  H   ARG A  20      -3.065   4.662  80.584  1.00  0.050          H  
ATOM    263  HA  ARG A  20      -0.608   5.543  81.899  1.00  0.020          H  
ATOM    264 1HB  ARG A  20      -0.147   7.327  80.317  1.00  0.040          H  
ATOM    265 2HB  ARG A  20      -0.052   5.769  79.506  1.00  0.040          H  
ATOM    266 1HG  ARG A  20      -2.300   6.127  78.538  1.00  0.040          H  
ATOM    267 2HG  ARG A  20      -2.390   7.682  79.376  1.00  0.040          H  
ATOM    268 1HD  ARG A  20      -0.476   8.488  78.189  1.00  0.040          H  
ATOM    269 2HD  ARG A  20      -0.351   6.930  77.325  1.00  0.040          H  
ATOM    270  HE  ARG A  20      -2.951   7.830  76.899  1.00  0.040          H  
ATOM    271 1HH1 ARG A  20       0.311   9.002  76.200  1.00  0.040          H  
ATOM    272 2HH1 ARG A  20      -0.184   9.853  74.755  1.00  0.040          H  
ATOM    273 1HH2 ARG A  20      -3.564   8.947  75.023  1.00  0.040          H  
ATOM    274 2HH2 ARG A  20      -2.376   9.828  74.092  1.00  0.040          H  
ATOM    275  N   VAL A  21      -1.768   7.613  82.739  1.00  0.020          N  
ATOM    276  CA  VAL A  21      -2.492   8.709  83.376  1.00  0.030          C  
ATOM    277  C   VAL A  21      -1.648   9.971  83.431  1.00  0.040          C  
ATOM    278  O   VAL A  21      -0.448   9.919  83.704  1.00  0.050          O  
ATOM    279  CB  VAL A  21      -2.989   8.322  84.807  1.00  0.040          C  
ATOM    280  CG1 VAL A  21      -1.845   7.951  85.708  1.00  0.040          C  
ATOM    281  CG2 VAL A  21      -3.765   9.499  85.468  1.00  0.040          C  
ATOM    282  H   VAL A  21      -0.769   7.472  82.926  1.00  0.020          H  
ATOM    283  HA  VAL A  21      -3.369   8.919  82.772  1.00  0.040          H  
ATOM    284  HB  VAL A  21      -3.635   7.469  84.714  1.00  0.050          H  
ATOM    285 1HG1 VAL A  21      -2.231   7.659  86.683  1.00  0.050          H  
ATOM    286 2HG1 VAL A  21      -1.303   7.120  85.263  1.00  0.050          H  
ATOM    287 3HG1 VAL A  21      -1.184   8.802  85.829  1.00  0.050          H  
ATOM    288 1HG2 VAL A  21      -4.106   9.197  86.441  1.00  0.050          H  
ATOM    289 2HG2 VAL A  21      -3.129  10.365  85.589  1.00  0.050          H  
ATOM    290 3HG2 VAL A  21      -4.618   9.767  84.871  1.00  0.050          H  
ATOM    291  N   ILE A  22      -2.269  11.109  83.186  1.00  0.040          N  
ATOM    292  CA  ILE A  22      -1.547  12.357  83.373  1.00  0.050          C  
ATOM    293  C   ILE A  22      -2.120  13.109  84.553  1.00  0.040          C  
ATOM    294  O   ILE A  22      -3.327  13.358  84.647  1.00  0.040          O  
ATOM    295  CB  ILE A  22      -1.497  13.259  82.124  1.00  0.070          C  
ATOM    296  CG1 ILE A  22      -0.778  12.522  80.988  1.00  0.070          C  
ATOM    297  CG2 ILE A  22      -0.783  14.577  82.478  1.00  0.070          C  
ATOM    298  CD1 ILE A  22      -0.838  13.210  79.650  1.00  0.070          C  
ATOM    299  H   ILE A  22      -3.260  11.076  82.919  1.00  0.050          H  
ATOM    300  HA  ILE A  22      -0.515  12.128  83.627  1.00  0.060          H  
ATOM    301  HB  ILE A  22      -2.475  13.482  81.794  1.00  0.080          H  
ATOM    302 1HG1 ILE A  22       0.255  12.401  81.254  1.00  0.080          H  
ATOM    303 2HG1 ILE A  22      -1.224  11.537  80.883  1.00  0.080          H  
ATOM    304 1HG2 ILE A  22      -0.743  15.233  81.619  1.00  0.080          H  
ATOM    305 2HG2 ILE A  22      -1.314  15.107  83.269  1.00  0.080          H  
ATOM    306 3HG2 ILE A  22       0.235  14.364  82.813  1.00  0.080          H  
ATOM    307 1HD1 ILE A  22      -0.307  12.600  78.914  1.00  0.080          H  
ATOM    308 2HD1 ILE A  22      -1.875  13.332  79.346  1.00  0.080          H  
ATOM    309 3HD1 ILE A  22      -0.367  14.184  79.699  1.00  0.080          H  
ATOM    310  N   THR A  23      -1.231  13.459  85.467  1.00  0.040          N  
ATOM    311  CA  THR A  23      -1.599  14.173  86.672  1.00  0.030          C  
ATOM    312  C   THR A  23      -1.011  15.574  86.655  1.00  0.030          C  
ATOM    313  O   THR A  23       0.221  15.750  86.731  1.00  0.030          O  
ATOM    314  CB  THR A  23      -1.056  13.467  87.913  1.00  0.050          C  
ATOM    315  OG1 THR A  23       0.379  13.369  87.782  1.00  0.050          O  
ATOM    316  CG2 THR A  23      -1.670  12.064  88.080  1.00  0.050          C  
ATOM    317  H   THR A  23      -0.248  13.214  85.311  1.00  0.050          H  
ATOM    318  HA  THR A  23      -2.686  14.254  86.733  1.00  0.040          H  
ATOM    319  HB  THR A  23      -1.286  14.065  88.771  1.00  0.060          H  
ATOM    320  HG1 THR A  23       0.734  14.281  87.703  1.00  0.060          H  
ATOM    321 1HG2 THR A  23      -1.257  11.602  88.972  1.00  0.060          H  
ATOM    322 2HG2 THR A  23      -2.752  12.150  88.180  1.00  0.060          H  
ATOM    323 3HG2 THR A  23      -1.432  11.453  87.213  1.00  0.060          H  
ATOM    324  N   THR A  24      -1.884  16.576  86.572  1.00  0.030          N  
ATOM    325  CA  THR A  24      -1.428  17.953  86.474  1.00  0.040          C  
ATOM    326  C   THR A  24      -1.875  18.748  87.672  1.00  0.040          C  
ATOM    327  O   THR A  24      -3.053  18.762  88.037  1.00  0.050          O  
ATOM    328  CB  THR A  24      -1.893  18.620  85.158  1.00  0.050          C  
ATOM    329  OG1 THR A  24      -1.342  17.860  84.077  1.00  0.050          O  
ATOM    330  CG2 THR A  24      -1.370  20.081  85.094  1.00  0.050          C  
ATOM    331  H   THR A  24      -2.890  16.380  86.568  1.00  0.040          H  
ATOM    332  HA  THR A  24      -0.343  17.964  86.474  1.00  0.050          H  
ATOM    333  HB  THR A  24      -2.985  18.611  85.090  1.00  0.060          H  
ATOM    334  HG1 THR A  24      -1.533  18.226  83.186  1.00  0.060          H  
ATOM    335 1HG2 THR A  24      -1.679  20.525  84.150  1.00  0.060          H  
ATOM    336 2HG2 THR A  24      -1.781  20.669  85.912  1.00  0.060          H  
ATOM    337 3HG2 THR A  24      -0.288  20.086  85.159  1.00  0.060          H  
ATOM    338  N   SER A  25      -0.930  19.442  88.276  1.00  0.060          N  
ATOM    339  CA  SER A  25      -1.233  20.274  89.421  1.00  0.090          C  
ATOM    340  C   SER A  25      -0.761  21.701  89.246  1.00  0.080          C  
ATOM    341  O   SER A  25       0.328  21.940  88.727  1.00  0.060          O  
ATOM    342  CB  SER A  25      -0.581  19.674  90.647  1.00  0.110          C  
ATOM    343  OG  SER A  25      -1.156  18.441  90.985  1.00  0.110          O  
ATOM    344  H   SER A  25       0.034  19.343  87.945  1.00  0.070          H  
ATOM    345  HA  SER A  25      -2.308  20.289  89.567  1.00  0.110          H  
ATOM    346 1HB  SER A  25       0.482  19.521  90.440  1.00  0.140          H  
ATOM    347 2HB  SER A  25      -0.644  20.354  91.477  1.00  0.140          H  
ATOM    348  HG  SER A  25      -0.573  18.065  91.661  1.00  0.140          H  
ATOM    349  N   THR A  26      -1.556  22.652  89.732  1.00  0.080          N  
ATOM    350  CA  THR A  26      -1.167  24.061  89.750  1.00  0.070          C  
ATOM    351  C   THR A  26      -1.303  24.568  91.179  1.00  0.120          C  
ATOM    352  O   THR A  26      -2.294  24.273  91.858  1.00  0.210          O  
ATOM    353  CB  THR A  26      -1.990  24.954  88.784  1.00  0.100          C  
ATOM    354  OG1 THR A  26      -1.847  24.512  87.412  1.00  0.100          O  
ATOM    355  CG2 THR A  26      -1.537  26.443  88.870  1.00  0.100          C  
ATOM    356  H   THR A  26      -2.457  22.394  90.101  1.00  0.100          H  
ATOM    357  HA  THR A  26      -0.128  24.140  89.467  1.00  0.080          H  
ATOM    358  HB  THR A  26      -3.016  24.869  89.052  1.00  0.120          H  
ATOM    359  HG1 THR A  26      -0.895  24.562  87.157  1.00  0.120          H  
ATOM    360 1HG2 THR A  26      -2.136  27.035  88.195  1.00  0.120          H  
ATOM    361 2HG2 THR A  26      -1.658  26.829  89.877  1.00  0.120          H  
ATOM    362 3HG2 THR A  26      -0.485  26.515  88.581  1.00  0.120          H  
ATOM    363  N   ARG A  27      -0.292  25.299  91.645  1.00  0.090          N  
ATOM    364  CA  ARG A  27      -0.279  25.856  92.995  1.00  0.160          C  
ATOM    365  C   ARG A  27       0.188  27.306  93.031  1.00  0.080          C  
ATOM    366  O   ARG A  27       0.980  27.746  92.194  1.00  0.110          O  
ATOM    367  CB  ARG A  27       0.665  25.068  93.886  1.00  0.200          C  
ATOM    368  CG  ARG A  27       0.331  23.624  94.097  1.00  0.200          C  
ATOM    369  CD  ARG A  27      -0.865  23.412  94.909  1.00  0.200          C  
ATOM    370  NE  ARG A  27      -1.082  21.993  95.148  1.00  0.200          N  
ATOM    371  CZ  ARG A  27      -1.749  21.151  94.339  1.00  0.200          C  
ATOM    372  NH1 ARG A  27      -2.286  21.566  93.203  1.00  0.200          N  
ATOM    373  NH2 ARG A  27      -1.862  19.893  94.720  1.00  0.200          N  
ATOM    374  H   ARG A  27       0.500  25.452  91.013  1.00  0.110          H  
ATOM    375  HA  ARG A  27      -1.291  25.824  93.399  1.00  0.190          H  
ATOM    376 1HB  ARG A  27       1.653  25.101  93.451  1.00  0.240          H  
ATOM    377 2HB  ARG A  27       0.719  25.543  94.867  1.00  0.240          H  
ATOM    378 1HG  ARG A  27       0.220  23.112  93.145  1.00  0.240          H  
ATOM    379 2HG  ARG A  27       1.136  23.195  94.632  1.00  0.240          H  
ATOM    380 1HD  ARG A  27      -0.759  23.909  95.874  1.00  0.240          H  
ATOM    381 2HD  ARG A  27      -1.727  23.817  94.406  1.00  0.240          H  
ATOM    382  HE  ARG A  27      -0.716  21.574  96.007  1.00  0.240          H  
ATOM    383 1HH1 ARG A  27      -2.217  22.562  92.916  1.00  0.240          H  
ATOM    384 2HH1 ARG A  27      -2.806  20.913  92.632  1.00  0.240          H  
ATOM    385 1HH2 ARG A  27      -1.434  19.624  95.620  1.00  0.240          H  
ATOM    386 2HH2 ARG A  27      -2.351  19.218  94.151  1.00  0.240          H  
ATOM    387  N   THR A  28      -0.279  28.045  94.029  1.00  0.150          N  
ATOM    388  CA  THR A  28       0.155  29.420  94.248  1.00  0.110          C  
ATOM    389  C   THR A  28       1.362  29.403  95.190  1.00  0.080          C  
ATOM    390  O   THR A  28       1.376  28.642  96.163  1.00  0.070          O  
ATOM    391  CB  THR A  28      -0.997  30.269  94.844  1.00  0.170          C  
ATOM    392  OG1 THR A  28      -2.120  30.247  93.947  1.00  0.170          O  
ATOM    393  CG2 THR A  28      -0.553  31.719  94.999  1.00  0.170          C  
ATOM    394  H   THR A  28      -0.954  27.646  94.677  1.00  0.180          H  
ATOM    395  HA  THR A  28       0.466  29.862  93.301  1.00  0.130          H  
ATOM    396  HB  THR A  28      -1.295  29.859  95.809  1.00  0.200          H  
ATOM    397  HG1 THR A  28      -2.891  30.609  94.397  1.00  0.200          H  
ATOM    398 1HG2 THR A  28      -1.376  32.304  95.402  1.00  0.200          H  
ATOM    399 2HG2 THR A  28       0.290  31.800  95.666  1.00  0.200          H  
ATOM    400 3HG2 THR A  28      -0.270  32.113  94.021  1.00  0.200          H  
ATOM    401  N   TRP A  29       2.371  30.220  94.899  1.00  0.080          N  
ATOM    402  CA  TRP A  29       3.566  30.274  95.732  1.00  0.070          C  
ATOM    403  C   TRP A  29       4.043  31.672  96.065  1.00  0.060          C  
ATOM    404  O   TRP A  29       3.773  32.643  95.346  1.00  0.070          O  
ATOM    405  CB  TRP A  29       4.735  29.547  95.053  1.00  0.100          C  
ATOM    406  CG  TRP A  29       5.194  30.091  93.714  1.00  0.100          C  
ATOM    407  CD1 TRP A  29       4.755  29.658  92.524  1.00  0.100          C  
ATOM    408  CD2 TRP A  29       6.145  31.152  93.411  1.00  0.100          C  
ATOM    409  NE1 TRP A  29       5.362  30.349  91.508  1.00  0.100          N  
ATOM    410  CE2 TRP A  29       6.199  31.259  92.029  1.00  0.100          C  
ATOM    411  CE3 TRP A  29       6.929  32.004  94.179  1.00  0.100          C  
ATOM    412  CZ2 TRP A  29       6.991  32.169  91.405  1.00  0.100          C  
ATOM    413  CZ3 TRP A  29       7.714  32.940  93.541  1.00  0.100          C  
ATOM    414  CH2 TRP A  29       7.744  33.022  92.191  1.00  0.100          C  
ATOM    415  H   TRP A  29       2.309  30.803  94.064  1.00  0.100          H  
ATOM    416  HA  TRP A  29       3.343  29.765  96.662  1.00  0.080          H  
ATOM    417 1HB  TRP A  29       5.570  29.484  95.730  1.00  0.120          H  
ATOM    418 2HB  TRP A  29       4.415  28.570  94.848  1.00  0.120          H  
ATOM    419  HD1 TRP A  29       4.021  28.885  92.391  1.00  0.120          H  
ATOM    420  HE1 TRP A  29       5.181  30.221  90.508  1.00  0.120          H  
ATOM    421  HE3 TRP A  29       6.912  31.944  95.249  1.00  0.120          H  
ATOM    422  HZ2 TRP A  29       7.026  32.230  90.332  1.00  0.120          H  
ATOM    423  HZ3 TRP A  29       8.305  33.615  94.141  1.00  0.120          H  
ATOM    424  HH2 TRP A  29       8.378  33.776  91.722  1.00  0.120          H  
ATOM    425  N   ALA A  30       4.836  31.752  97.139  1.00  0.050          N  
ATOM    426  CA  ALA A  30       5.504  33.001  97.493  1.00  0.050          C  
ATOM    427  C   ALA A  30       6.952  32.757  97.922  1.00  0.060          C  
ATOM    428  O   ALA A  30       7.274  31.805  98.636  1.00  0.070          O  
ATOM    429  CB  ALA A  30       4.743  33.698  98.594  1.00  0.070          C  
ATOM    430  H   ALA A  30       4.926  30.914  97.726  1.00  0.060          H  
ATOM    431  HA  ALA A  30       5.523  33.639  96.617  1.00  0.060          H  
ATOM    432 1HB  ALA A  30       5.237  34.641  98.835  1.00  0.080          H  
ATOM    433 2HB  ALA A  30       3.724  33.889  98.265  1.00  0.080          H  
ATOM    434 3HB  ALA A  30       4.723  33.066  99.457  1.00  0.080          H  
ATOM    435  N   LEU A  31       7.832  33.635  97.462  1.00  0.050          N  
ATOM    436  CA  LEU A  31       9.255  33.564  97.743  1.00  0.060          C  
ATOM    437  C   LEU A  31       9.762  34.842  98.425  1.00  0.080          C  
ATOM    438  O   LEU A  31       9.728  35.920  97.817  1.00  0.090          O  
ATOM    439  CB  LEU A  31       9.986  33.423  96.412  1.00  0.080          C  
ATOM    440  CG  LEU A  31      11.524  33.373  96.383  1.00  0.080          C  
ATOM    441  CD1 LEU A  31      12.076  32.086  97.034  1.00  0.080          C  
ATOM    442  CD2 LEU A  31      11.914  33.473  94.969  1.00  0.080          C  
ATOM    443  H   LEU A  31       7.488  34.385  96.866  1.00  0.060          H  
ATOM    444  HA  LEU A  31       9.430  32.681  98.338  1.00  0.070          H  
ATOM    445 1HB  LEU A  31       9.633  32.510  95.936  1.00  0.100          H  
ATOM    446 2HB  LEU A  31       9.689  34.265  95.791  1.00  0.100          H  
ATOM    447  HG  LEU A  31      11.934  34.220  96.937  1.00  0.100          H  
ATOM    448 1HD1 LEU A  31      13.168  32.094  96.976  1.00  0.100          H  
ATOM    449 2HD1 LEU A  31      11.783  32.022  98.059  1.00  0.100          H  
ATOM    450 3HD1 LEU A  31      11.700  31.230  96.501  1.00  0.100          H  
ATOM    451 1HD2 LEU A  31      12.988  33.451  94.881  1.00  0.100          H  
ATOM    452 2HD2 LEU A  31      11.475  32.628  94.472  1.00  0.100          H  
ATOM    453 3HD2 LEU A  31      11.530  34.396  94.536  1.00  0.100          H  
ATOM    454  N   PRO A  32      10.246  34.774  99.670  1.00  0.100          N  
ATOM    455  CA  PRO A  32      10.795  35.869 100.431  1.00  0.110          C  
ATOM    456  C   PRO A  32      12.213  36.051  99.952  1.00  0.120          C  
ATOM    457  O   PRO A  32      12.734  35.173  99.263  1.00  0.120          O  
ATOM    458  CB  PRO A  32      10.719  35.356 101.866  1.00  0.170          C  
ATOM    459  CG  PRO A  32      10.944  33.887 101.723  1.00  0.170          C  
ATOM    460  CD  PRO A  32      10.276  33.499 100.408  1.00  0.170          C  
ATOM    461  HA  PRO A  32      10.199  36.778 100.280  1.00  0.130          H  
ATOM    462 1HB  PRO A  32      11.498  35.843 102.480  1.00  0.200          H  
ATOM    463 2HB  PRO A  32       9.747  35.609 102.312  1.00  0.200          H  
ATOM    464 1HG  PRO A  32      12.026  33.699 101.703  1.00  0.200          H  
ATOM    465 2HG  PRO A  32      10.542  33.336 102.588  1.00  0.200          H  
ATOM    466 1HD  PRO A  32      10.929  32.777  99.928  1.00  0.200          H  
ATOM    467 2HD  PRO A  32       9.282  33.116 100.567  1.00  0.200          H  
ATOM    468  N   THR A  33      12.851  37.138 100.321  1.00  0.130          N  
ATOM    469  CA  THR A  33      14.273  37.225 100.058  1.00  0.150          C  
ATOM    470  C   THR A  33      15.028  36.496 101.167  1.00  0.150          C  
ATOM    471  O   THR A  33      14.907  36.853 102.341  1.00  0.220          O  
ATOM    472  CB  THR A  33      14.735  38.698  99.961  1.00  0.200          C  
ATOM    473  OG1 THR A  33      14.076  39.353  98.835  1.00  0.200          O  
ATOM    474  CG2 THR A  33      16.257  38.763  99.792  1.00  0.200          C  
ATOM    475  H   THR A  33      12.381  37.876 100.826  1.00  0.160          H  
ATOM    476  HA  THR A  33      14.492  36.729  99.112  1.00  0.180          H  
ATOM    477  HB  THR A  33      14.462  39.222 100.875  1.00  0.240          H  
ATOM    478  HG1 THR A  33      13.132  39.611  99.040  1.00  0.240          H  
ATOM    479 1HG2 THR A  33      16.563  39.803  99.737  1.00  0.240          H  
ATOM    480 2HG2 THR A  33      16.758  38.295 100.639  1.00  0.240          H  
ATOM    481 3HG2 THR A  33      16.540  38.246  98.879  1.00  0.240          H  
ATOM    482  N   TYR A  34      15.828  35.498 100.803  1.00  0.140          N  
ATOM    483  CA  TYR A  34      16.569  34.761 101.807  1.00  0.140          C  
ATOM    484  C   TYR A  34      17.950  35.363 102.009  1.00  0.140          C  
ATOM    485  O   TYR A  34      18.552  35.887 101.062  1.00  0.140          O  
ATOM    486  CB  TYR A  34      16.672  33.279 101.463  1.00  0.200          C  
ATOM    487  CG  TYR A  34      15.380  32.490 101.591  1.00  0.200          C  
ATOM    488  CD1 TYR A  34      14.728  31.961 100.467  1.00  0.200          C  
ATOM    489  CD2 TYR A  34      14.847  32.297 102.852  1.00  0.200          C  
ATOM    490  CE1 TYR A  34      13.555  31.224 100.645  1.00  0.200          C  
ATOM    491  CE2 TYR A  34      13.691  31.583 103.019  1.00  0.200          C  
ATOM    492  CZ  TYR A  34      13.046  31.040 101.937  1.00  0.200          C  
ATOM    493  OH  TYR A  34      11.895  30.313 102.153  1.00  0.200          O  
ATOM    494  H   TYR A  34      15.890  35.239  99.826  1.00  0.170          H  
ATOM    495  HA  TYR A  34      16.038  34.843 102.755  1.00  0.170          H  
ATOM    496 1HB  TYR A  34      17.013  33.172 100.449  1.00  0.240          H  
ATOM    497 2HB  TYR A  34      17.411  32.832 102.093  1.00  0.240          H  
ATOM    498  HD1 TYR A  34      15.140  32.109  99.464  1.00  0.240          H  
ATOM    499  HD2 TYR A  34      15.353  32.708 103.725  1.00  0.240          H  
ATOM    500  HE1 TYR A  34      13.038  30.791  99.788  1.00  0.240          H  
ATOM    501  HE2 TYR A  34      13.287  31.433 104.019  1.00  0.240          H  
ATOM    502  HH  TYR A  34      11.552  29.966 101.307  1.00  0.240          H  
ATOM    503  N   ASN A  35      18.401  35.339 103.271  1.00  0.140          N  
ATOM    504  CA  ASN A  35      19.725  35.768 103.749  1.00  0.130          C  
ATOM    505  C   ASN A  35      20.079  37.203 103.380  1.00  0.120          C  
ATOM    506  O   ASN A  35      21.252  37.555 103.309  1.00  0.110          O  
ATOM    507  CB  ASN A  35      20.819  34.877 103.204  1.00  0.190          C  
ATOM    508  CG  ASN A  35      20.702  33.450 103.574  1.00  0.190          C  
ATOM    509  OD1 ASN A  35      19.840  33.031 104.373  1.00  0.190          O  
ATOM    510  ND2 ASN A  35      21.601  32.679 103.033  1.00  0.190          N  
ATOM    511  H   ASN A  35      17.785  34.925 103.962  1.00  0.170          H  
ATOM    512  HA  ASN A  35      19.728  35.704 104.837  1.00  0.160          H  
ATOM    513 1HB  ASN A  35      20.823  34.942 102.113  1.00  0.220          H  
ATOM    514 2HB  ASN A  35      21.785  35.234 103.540  1.00  0.220          H  
ATOM    515 1HD2 ASN A  35      21.620  31.691 103.252  1.00  0.220          H  
ATOM    516 2HD2 ASN A  35      22.295  33.110 102.416  1.00  0.220          H  
ATOM    517  N   ASN A  36      19.091  38.029 103.099  1.00  0.130          N  
ATOM    518  CA  ASN A  36      19.327  39.400 102.650  1.00  0.120          C  
ATOM    519  C   ASN A  36      20.294  39.408 101.456  1.00  0.110          C  
ATOM    520  O   ASN A  36      21.132  40.304 101.345  1.00  0.110          O  
ATOM    521  CB  ASN A  36      19.864  40.288 103.767  1.00  0.170          C  
ATOM    522  CG  ASN A  36      19.700  41.789 103.467  1.00  0.170          C  
ATOM    523  OD1 ASN A  36      18.721  42.205 102.829  1.00  0.170          O  
ATOM    524  ND2 ASN A  36      20.634  42.595 103.923  1.00  0.170          N  
ATOM    525  H   ASN A  36      18.143  37.691 103.192  1.00  0.160          H  
ATOM    526  HA  ASN A  36      18.382  39.816 102.298  1.00  0.140          H  
ATOM    527 1HB  ASN A  36      19.349  40.054 104.698  1.00  0.210          H  
ATOM    528 2HB  ASN A  36      20.926  40.080 103.918  1.00  0.210          H  
ATOM    529 1HD2 ASN A  36      20.569  43.581 103.757  1.00  0.210          H  
ATOM    530 2HD2 ASN A  36      21.407  42.221 104.434  1.00  0.210          H  
ATOM    531  N   HIS A  37      20.134  38.437 100.541  1.00  0.110          N  
ATOM    532  CA  HIS A  37      20.937  38.268  99.327  1.00  0.100          C  
ATOM    533  C   HIS A  37      22.387  37.801  99.556  1.00  0.100          C  
ATOM    534  O   HIS A  37      23.183  37.807  98.614  1.00  0.100          O  
ATOM    535  CB  HIS A  37      21.006  39.573  98.503  1.00  0.140          C  
ATOM    536  CG  HIS A  37      19.686  40.183  98.134  1.00  0.140          C  
ATOM    537  ND1 HIS A  37      18.773  39.548  97.319  1.00  0.140          N  
ATOM    538  CD2 HIS A  37      19.148  41.378  98.450  1.00  0.140          C  
ATOM    539  CE1 HIS A  37      17.733  40.332  97.143  1.00  0.140          C  
ATOM    540  NE2 HIS A  37      17.933  41.456  97.814  1.00  0.140          N  
ATOM    541  H   HIS A  37      19.442  37.701 100.715  1.00  0.130          H  
ATOM    542  HA  HIS A  37      20.459  37.524  98.704  1.00  0.120          H  
ATOM    543 1HB  HIS A  37      21.606  40.322  99.014  1.00  0.170          H  
ATOM    544 2HB  HIS A  37      21.522  39.360  97.569  1.00  0.170          H  
ATOM    545  HD1 HIS A  37      18.658  38.560  97.280  1.00  0.170          H  
ATOM    546  HD2 HIS A  37      19.505  42.200  99.058  1.00  0.170          H  
ATOM    547  HE1 HIS A  37      16.896  40.005  96.514  1.00  0.170          H  
ATOM    548  N   LEU A  38      22.728  37.332 100.755  1.00  0.100          N  
ATOM    549  CA  LEU A  38      24.076  36.847 101.032  1.00  0.090          C  
ATOM    550  C   LEU A  38      24.231  35.331 101.136  1.00  0.100          C  
ATOM    551  O   LEU A  38      23.307  34.612 101.512  1.00  0.100          O  
ATOM    552  CB  LEU A  38      24.540  37.445 102.357  1.00  0.130          C  
ATOM    553  CG  LEU A  38      24.526  38.986 102.458  1.00  0.130          C  
ATOM    554  CD1 LEU A  38      24.895  39.369 103.869  1.00  0.130          C  
ATOM    555  CD2 LEU A  38      25.500  39.607 101.444  1.00  0.130          C  
ATOM    556  H   LEU A  38      22.056  37.358 101.524  1.00  0.120          H  
ATOM    557  HA  LEU A  38      24.726  37.176 100.228  1.00  0.110          H  
ATOM    558 1HB  LEU A  38      23.883  37.065 103.137  1.00  0.160          H  
ATOM    559 2HB  LEU A  38      25.551  37.092 102.566  1.00  0.160          H  
ATOM    560  HG  LEU A  38      23.513  39.356 102.261  1.00  0.160          H  
ATOM    561 1HD1 LEU A  38      24.868  40.454 103.966  1.00  0.160          H  
ATOM    562 2HD1 LEU A  38      24.177  38.926 104.559  1.00  0.160          H  
ATOM    563 3HD1 LEU A  38      25.896  39.007 104.099  1.00  0.160          H  
ATOM    564 1HD2 LEU A  38      25.474  40.693 101.541  1.00  0.160          H  
ATOM    565 2HD2 LEU A  38      26.511  39.250 101.639  1.00  0.160          H  
ATOM    566 3HD2 LEU A  38      25.208  39.341 100.431  1.00  0.160          H  
ATOM    567  N   TYR A  39      25.433  34.852 100.853  1.00  0.090          N  
ATOM    568  CA  TYR A  39      25.756  33.453 101.102  1.00  0.090          C  
ATOM    569  C   TYR A  39      26.286  33.360 102.513  1.00  0.100          C  
ATOM    570  O   TYR A  39      27.102  34.186 102.929  1.00  0.100          O  
ATOM    571  CB  TYR A  39      26.769  32.921 100.090  1.00  0.130          C  
ATOM    572  CG  TYR A  39      26.171  32.663  98.754  1.00  0.130          C  
ATOM    573  CD1 TYR A  39      26.023  33.682  97.832  1.00  0.130          C  
ATOM    574  CD2 TYR A  39      25.775  31.377  98.445  1.00  0.130          C  
ATOM    575  CE1 TYR A  39      25.455  33.410  96.616  1.00  0.130          C  
ATOM    576  CE2 TYR A  39      25.225  31.111  97.234  1.00  0.130          C  
ATOM    577  CZ  TYR A  39      25.054  32.120  96.328  1.00  0.130          C  
ATOM    578  OH  TYR A  39      24.479  31.851  95.140  1.00  0.130          O  
ATOM    579  H   TYR A  39      26.149  35.476 100.504  1.00  0.110          H  
ATOM    580  HA  TYR A  39      24.848  32.851 101.046  1.00  0.110          H  
ATOM    581 1HB  TYR A  39      27.583  33.636  99.973  1.00  0.150          H  
ATOM    582 2HB  TYR A  39      27.200  31.989 100.460  1.00  0.150          H  
ATOM    583  HD1 TYR A  39      26.341  34.695  98.072  1.00  0.150          H  
ATOM    584  HD2 TYR A  39      25.902  30.575  99.176  1.00  0.150          H  
ATOM    585  HE1 TYR A  39      25.318  34.207  95.882  1.00  0.150          H  
ATOM    586  HE2 TYR A  39      24.914  30.095  96.991  1.00  0.150          H  
ATOM    587  HH  TYR A  39      24.420  32.674  94.623  1.00  0.150          H  
ATOM    588  N   LYS A  40      25.806  32.374 103.254  1.00  0.100          N  
ATOM    589  CA  LYS A  40      26.218  32.194 104.638  1.00  0.110          C  
ATOM    590  C   LYS A  40      26.648  30.767 104.922  1.00  0.110          C  
ATOM    591  O   LYS A  40      26.238  29.837 104.228  1.00  0.110          O  
ATOM    592  CB  LYS A  40      25.080  32.614 105.571  1.00  0.150          C  
ATOM    593  CG  LYS A  40      24.711  34.103 105.464  1.00  0.150          C  
ATOM    594  CD  LYS A  40      23.648  34.503 106.477  1.00  0.150          C  
ATOM    595  CE  LYS A  40      23.309  35.991 106.365  1.00  0.150          C  
ATOM    596  NZ  LYS A  40      22.300  36.414 107.382  1.00  0.150          N  
ATOM    597  H   LYS A  40      25.126  31.738 102.825  1.00  0.120          H  
ATOM    598  HA  LYS A  40      27.077  32.837 104.830  1.00  0.130          H  
ATOM    599 1HB  LYS A  40      24.187  32.035 105.333  1.00  0.180          H  
ATOM    600 2HB  LYS A  40      25.351  32.394 106.605  1.00  0.180          H  
ATOM    601 1HG  LYS A  40      25.604  34.712 105.605  1.00  0.180          H  
ATOM    602 2HG  LYS A  40      24.318  34.301 104.462  1.00  0.180          H  
ATOM    603 1HD  LYS A  40      22.740  33.922 106.292  1.00  0.180          H  
ATOM    604 2HD  LYS A  40      23.999  34.288 107.485  1.00  0.180          H  
ATOM    605 1HE  LYS A  40      24.217  36.575 106.501  1.00  0.180          H  
ATOM    606 2HE  LYS A  40      22.910  36.192 105.372  1.00  0.180          H  
ATOM    607 1HZ  LYS A  40      22.105  37.401 107.269  1.00  0.180          H  
ATOM    608 2HZ  LYS A  40      21.447  35.887 107.258  1.00  0.180          H  
ATOM    609 3HZ  LYS A  40      22.663  36.248 108.310  1.00  0.180          H  
ATOM    610  N   GLN A  41      27.481  30.578 105.931  1.00  0.120          N  
ATOM    611  CA  GLN A  41      27.854  29.219 106.289  1.00  0.120          C  
ATOM    612  C   GLN A  41      26.855  28.622 107.270  1.00  0.120          C  
ATOM    613  O   GLN A  41      26.260  29.329 108.086  1.00  0.130          O  
ATOM    614  CB  GLN A  41      29.267  29.168 106.855  1.00  0.170          C  
ATOM    615  CG  GLN A  41      30.330  29.539 105.839  1.00  0.170          C  
ATOM    616  CD  GLN A  41      31.724  29.464 106.398  1.00  0.170          C  
ATOM    617  OE1 GLN A  41      31.909  29.068 107.551  1.00  0.170          O  
ATOM    618  NE2 GLN A  41      32.712  29.841 105.600  1.00  0.170          N  
ATOM    619  H   GLN A  41      27.823  31.364 106.470  1.00  0.140          H  
ATOM    620  HA  GLN A  41      27.843  28.603 105.391  1.00  0.140          H  
ATOM    621 1HB  GLN A  41      29.348  29.840 107.707  1.00  0.200          H  
ATOM    622 2HB  GLN A  41      29.472  28.155 107.210  1.00  0.200          H  
ATOM    623 1HG  GLN A  41      30.261  28.832 105.023  1.00  0.200          H  
ATOM    624 2HG  GLN A  41      30.149  30.549 105.477  1.00  0.200          H  
ATOM    625 1HE2 GLN A  41      33.659  29.810 105.926  1.00  0.200          H  
ATOM    626 2HE2 GLN A  41      32.519  30.163 104.673  1.00  0.200          H  
ATOM    627  N   ILE A  42      26.721  27.309 107.190  1.00  0.120          N  
ATOM    628  CA  ILE A  42      25.904  26.482 108.066  1.00  0.110          C  
ATOM    629  C   ILE A  42      26.816  25.642 108.924  1.00  0.110          C  
ATOM    630  O   ILE A  42      27.706  24.969 108.413  1.00  0.110          O  
ATOM    631  CB  ILE A  42      24.986  25.505 107.280  1.00  0.160          C  
ATOM    632  CG1 ILE A  42      23.999  26.269 106.398  1.00  0.160          C  
ATOM    633  CG2 ILE A  42      24.279  24.537 108.236  1.00  0.160          C  
ATOM    634  CD1 ILE A  42      23.224  25.365 105.411  1.00  0.160          C  
ATOM    635  H   ILE A  42      27.252  26.858 106.450  1.00  0.140          H  
ATOM    636  HA  ILE A  42      25.303  27.123 108.710  1.00  0.130          H  
ATOM    637  HB  ILE A  42      25.588  24.916 106.623  1.00  0.190          H  
ATOM    638 1HG1 ILE A  42      23.289  26.801 107.024  1.00  0.190          H  
ATOM    639 2HG1 ILE A  42      24.560  27.002 105.823  1.00  0.190          H  
ATOM    640 1HG2 ILE A  42      23.673  23.834 107.688  1.00  0.190          H  
ATOM    641 2HG2 ILE A  42      25.011  23.978 108.789  1.00  0.190          H  
ATOM    642 3HG2 ILE A  42      23.645  25.097 108.925  1.00  0.190          H  
ATOM    643 1HD1 ILE A  42      22.562  25.973 104.801  1.00  0.190          H  
ATOM    644 2HD1 ILE A  42      23.927  24.839 104.763  1.00  0.190          H  
ATOM    645 3HD1 ILE A  42      22.627  24.639 105.939  1.00  0.190          H  
ATOM    646  N   SER A  43      26.603  25.636 110.219  1.00  0.120          N  
ATOM    647  CA  SER A  43      27.434  24.784 111.041  1.00  0.120          C  
ATOM    648  C   SER A  43      26.723  24.338 112.293  1.00  0.130          C  
ATOM    649  O   SER A  43      25.779  24.982 112.767  1.00  0.130          O  
ATOM    650  CB  SER A  43      28.721  25.505 111.402  1.00  0.170          C  
ATOM    651  OG  SER A  43      28.467  26.636 112.199  1.00  0.170          O  
ATOM    652  H   SER A  43      25.887  26.213 110.639  1.00  0.140          H  
ATOM    653  HA  SER A  43      27.688  23.889 110.475  1.00  0.140          H  
ATOM    654 1HB  SER A  43      29.377  24.816 111.943  1.00  0.200          H  
ATOM    655 2HB  SER A  43      29.242  25.802 110.494  1.00  0.200          H  
ATOM    656  HG  SER A  43      29.327  27.005 112.409  1.00  0.200          H  
ATOM    657  N   SER A  44      27.192  23.221 112.826  1.00  0.130          N  
ATOM    658  CA  SER A  44      26.722  22.705 114.096  1.00  0.150          C  
ATOM    659  C   SER A  44      27.318  23.529 115.217  1.00  0.160          C  
ATOM    660  O   SER A  44      28.303  24.247 115.013  1.00  0.160          O  
ATOM    661  CB  SER A  44      27.099  21.250 114.221  1.00  0.200          C  
ATOM    662  OG  SER A  44      28.495  21.085 114.255  1.00  0.200          O  
ATOM    663  H   SER A  44      27.927  22.719 112.320  1.00  0.160          H  
ATOM    664  HA  SER A  44      25.636  22.792 114.137  1.00  0.180          H  
ATOM    665 1HB  SER A  44      26.653  20.824 115.121  1.00  0.240          H  
ATOM    666 2HB  SER A  44      26.697  20.716 113.384  1.00  0.240          H  
ATOM    667  HG  SER A  44      28.756  21.213 115.183  1.00  0.240          H  
ATOM    668  N   GLN A  45      26.758  23.410 116.410  1.00  0.190          N  
ATOM    669  CA  GLN A  45      27.297  24.141 117.546  1.00  0.210          C  
ATOM    670  C   GLN A  45      28.449  23.380 118.183  1.00  0.240          C  
ATOM    671  O   GLN A  45      28.535  22.156 118.083  1.00  0.260          O  
ATOM    672  CB  GLN A  45      26.192  24.464 118.571  1.00  0.290          C  
ATOM    673  CG  GLN A  45      25.645  23.287 119.372  1.00  0.290          C  
ATOM    674  CD  GLN A  45      24.547  22.540 118.672  1.00  0.290          C  
ATOM    675  OE1 GLN A  45      24.528  22.457 117.434  1.00  0.290          O  
ATOM    676  NE2 GLN A  45      23.630  21.979 119.445  1.00  0.290          N  
ATOM    677  H   GLN A  45      25.935  22.818 116.525  1.00  0.230          H  
ATOM    678  HA  GLN A  45      27.691  25.091 117.182  1.00  0.250          H  
ATOM    679 1HB  GLN A  45      26.569  25.195 119.284  1.00  0.340          H  
ATOM    680 2HB  GLN A  45      25.351  24.927 118.054  1.00  0.340          H  
ATOM    681 1HG  GLN A  45      26.429  22.599 119.567  1.00  0.340          H  
ATOM    682 2HG  GLN A  45      25.246  23.662 120.312  1.00  0.340          H  
ATOM    683 1HE2 GLN A  45      22.876  21.464 119.036  1.00  0.340          H  
ATOM    684 2HE2 GLN A  45      23.688  22.066 120.442  1.00  0.340          H  
ATOM    685  N   SER A  46      29.323  24.099 118.882  1.00  0.250          N  
ATOM    686  CA  SER A  46      30.463  23.500 119.575  1.00  0.280          C  
ATOM    687  C   SER A  46      30.070  22.540 120.695  1.00  0.310          C  
ATOM    688  O   SER A  46      30.857  21.683 121.095  1.00  0.330          O  
ATOM    689  CB  SER A  46      31.327  24.598 120.152  1.00  0.380          C  
ATOM    690  OG  SER A  46      30.637  25.290 121.157  1.00  0.380          O  
ATOM    691  H   SER A  46      29.213  25.103 118.935  1.00  0.300          H  
ATOM    692  HA  SER A  46      31.047  22.943 118.841  1.00  0.340          H  
ATOM    693 1HB  SER A  46      32.237  24.164 120.564  1.00  0.460          H  
ATOM    694 2HB  SER A  46      31.620  25.288 119.362  1.00  0.460          H  
ATOM    695  HG  SER A  46      31.259  25.936 121.509  1.00  0.460          H  
ATOM    696  N   GLY A  47      28.845  22.674 121.193  1.00  0.310          N  
ATOM    697  CA  GLY A  47      28.339  21.818 122.257  1.00  0.340          C  
ATOM    698  C   GLY A  47      27.650  20.560 121.724  1.00  0.330          C  
ATOM    699  O   GLY A  47      27.120  19.762 122.499  1.00  0.350          O  
ATOM    700  H   GLY A  47      28.265  23.407 120.817  1.00  0.370          H  
ATOM    701 1HA  GLY A  47      29.164  21.531 122.908  1.00  0.410          H  
ATOM    702 2HA  GLY A  47      27.637  22.385 122.868  1.00  0.410          H  
ATOM    703  N   ALA A  48      27.609  20.407 120.401  1.00  0.300          N  
ATOM    704  CA  ALA A  48      26.962  19.276 119.759  1.00  0.280          C  
ATOM    705  C   ALA A  48      27.782  18.012 119.956  1.00  0.240          C  
ATOM    706  O   ALA A  48      29.019  18.051 119.964  1.00  0.240          O  
ATOM    707  CB  ALA A  48      26.783  19.547 118.272  1.00  0.400          C  
ATOM    708  H   ALA A  48      28.069  21.090 119.795  1.00  0.360          H  
ATOM    709  HA  ALA A  48      25.987  19.123 120.221  1.00  0.340          H  
ATOM    710 1HB  ALA A  48      26.298  18.700 117.794  1.00  0.480          H  
ATOM    711 2HB  ALA A  48      26.191  20.423 118.124  1.00  0.480          H  
ATOM    712 3HB  ALA A  48      27.754  19.706 117.832  1.00  0.480          H  
ATOM    713  N   SER A  49      27.099  16.876 120.044  1.00  0.220          N  
ATOM    714  CA  SER A  49      27.777  15.590 120.099  1.00  0.180          C  
ATOM    715  C   SER A  49      28.291  15.234 118.712  1.00  0.140          C  
ATOM    716  O   SER A  49      27.812  15.776 117.719  1.00  0.160          O  
ATOM    717  CB  SER A  49      26.836  14.528 120.638  1.00  0.270          C  
ATOM    718  OG  SER A  49      25.760  14.297 119.761  1.00  0.270          O  
ATOM    719  H   SER A  49      26.091  16.898 120.071  1.00  0.260          H  
ATOM    720  HA  SER A  49      28.631  15.675 120.773  1.00  0.220          H  
ATOM    721 1HB  SER A  49      27.387  13.602 120.789  1.00  0.320          H  
ATOM    722 2HB  SER A  49      26.455  14.843 121.609  1.00  0.320          H  
ATOM    723  HG  SER A  49      25.266  13.561 120.150  1.00  0.320          H  
ATOM    724  N   ASN A  50      29.193  14.253 118.617  1.00  0.120          N  
ATOM    725  CA  ASN A  50      29.791  13.898 117.324  1.00  0.150          C  
ATOM    726  C   ASN A  50      28.777  13.557 116.244  1.00  0.110          C  
ATOM    727  O   ASN A  50      28.926  13.957 115.082  1.00  0.140          O  
ATOM    728  CB  ASN A  50      30.741  12.731 117.505  1.00  0.200          C  
ATOM    729  CG  ASN A  50      32.005  13.100 118.226  1.00  0.200          C  
ATOM    730  OD1 ASN A  50      32.386  14.267 118.333  1.00  0.200          O  
ATOM    731  ND2 ASN A  50      32.673  12.107 118.737  1.00  0.200          N  
ATOM    732  H   ASN A  50      29.525  13.811 119.461  1.00  0.140          H  
ATOM    733  HA  ASN A  50      30.352  14.741 116.967  1.00  0.180          H  
ATOM    734 1HB  ASN A  50      30.238  11.935 118.056  1.00  0.240          H  
ATOM    735 2HB  ASN A  50      31.007  12.326 116.535  1.00  0.240          H  
ATOM    736 1HD2 ASN A  50      33.525  12.281 119.234  1.00  0.240          H  
ATOM    737 2HD2 ASN A  50      32.341  11.168 118.634  1.00  0.240          H  
ATOM    738  N   ASP A  51      27.706  12.891 116.644  1.00  0.090          N  
ATOM    739  CA  ASP A  51      26.645  12.439 115.755  1.00  0.090          C  
ATOM    740  C   ASP A  51      25.882  13.597 115.117  1.00  0.170          C  
ATOM    741  O   ASP A  51      25.147  13.407 114.148  1.00  0.330          O  
ATOM    742  CB  ASP A  51      25.664  11.565 116.536  1.00  0.130          C  
ATOM    743  CG  ASP A  51      26.255  10.202 116.979  1.00  0.130          C  
ATOM    744  OD1 ASP A  51      27.293   9.794 116.466  1.00  0.130          O  
ATOM    745  OD2 ASP A  51      25.678   9.608 117.864  1.00  0.130          O  
ATOM    746  H   ASP A  51      27.656  12.623 117.617  1.00  0.110          H  
ATOM    747  HA  ASP A  51      27.088  11.845 114.960  1.00  0.110          H  
ATOM    748 1HB  ASP A  51      25.322  12.109 117.418  1.00  0.150          H  
ATOM    749 2HB  ASP A  51      24.787  11.372 115.915  1.00  0.150          H  
ATOM    750  N   ASN A  52      25.995  14.781 115.714  1.00  0.130          N  
ATOM    751  CA  ASN A  52      25.296  15.969 115.279  1.00  0.170          C  
ATOM    752  C   ASN A  52      26.228  17.021 114.697  1.00  0.150          C  
ATOM    753  O   ASN A  52      25.871  18.201 114.639  1.00  0.200          O  
ATOM    754  CB  ASN A  52      24.505  16.522 116.441  1.00  0.220          C  
ATOM    755  CG  ASN A  52      23.366  15.620 116.802  1.00  0.220          C  
ATOM    756  OD1 ASN A  52      22.363  15.569 116.078  1.00  0.220          O  
ATOM    757  ND2 ASN A  52      23.483  14.897 117.891  1.00  0.220          N  
ATOM    758  H   ASN A  52      26.652  14.891 116.488  1.00  0.160          H  
ATOM    759  HA  ASN A  52      24.601  15.688 114.489  1.00  0.200          H  
ATOM    760 1HB  ASN A  52      25.166  16.615 117.306  1.00  0.270          H  
ATOM    761 2HB  ASN A  52      24.123  17.513 116.201  1.00  0.270          H  
ATOM    762 1HD2 ASN A  52      22.742  14.282 118.156  1.00  0.270          H  
ATOM    763 2HD2 ASN A  52      24.314  14.946 118.459  1.00  0.270          H  
ATOM    764  N   HIS A  53      27.437  16.623 114.308  1.00  0.100          N  
ATOM    765  CA  HIS A  53      28.345  17.583 113.707  1.00  0.140          C  
ATOM    766  C   HIS A  53      28.074  17.774 112.222  1.00  0.130          C  
ATOM    767  O   HIS A  53      27.742  16.825 111.507  1.00  0.150          O  
ATOM    768  CB  HIS A  53      29.793  17.158 113.925  1.00  0.180          C  
ATOM    769  CG  HIS A  53      30.236  17.272 115.357  1.00  0.180          C  
ATOM    770  ND1 HIS A  53      31.464  16.822 115.806  1.00  0.180          N  
ATOM    771  CD2 HIS A  53      29.614  17.787 116.430  1.00  0.180          C  
ATOM    772  CE1 HIS A  53      31.569  17.087 117.107  1.00  0.180          C  
ATOM    773  NE2 HIS A  53      30.454  17.656 117.500  1.00  0.180          N  
ATOM    774  H   HIS A  53      27.732  15.648 114.426  1.00  0.120          H  
ATOM    775  HA  HIS A  53      28.211  18.550 114.178  1.00  0.170          H  
ATOM    776 1HB  HIS A  53      29.918  16.120 113.612  1.00  0.220          H  
ATOM    777 2HB  HIS A  53      30.431  17.769 113.305  1.00  0.220          H  
ATOM    778  HD2 HIS A  53      28.625  18.214 116.446  1.00  0.220          H  
ATOM    779  HE1 HIS A  53      32.419  16.849 117.745  1.00  0.220          H  
ATOM    780  HE2 HIS A  53      30.209  17.955 118.460  1.00  0.220          H  
ATOM    781  N   TYR A  54      28.244  19.009 111.761  1.00  0.120          N  
ATOM    782  CA  TYR A  54      28.108  19.338 110.339  1.00  0.110          C  
ATOM    783  C   TYR A  54      28.652  20.712 109.946  1.00  0.110          C  
ATOM    784  O   TYR A  54      28.831  21.614 110.777  1.00  0.120          O  
ATOM    785  CB  TYR A  54      26.662  19.208 109.850  1.00  0.160          C  
ATOM    786  CG  TYR A  54      25.661  20.025 110.591  1.00  0.160          C  
ATOM    787  CD1 TYR A  54      25.440  21.354 110.267  1.00  0.160          C  
ATOM    788  CD2 TYR A  54      24.929  19.427 111.594  1.00  0.160          C  
ATOM    789  CE1 TYR A  54      24.501  22.073 110.969  1.00  0.160          C  
ATOM    790  CE2 TYR A  54      23.998  20.149 112.284  1.00  0.160          C  
ATOM    791  CZ  TYR A  54      23.786  21.469 111.977  1.00  0.160          C  
ATOM    792  OH  TYR A  54      22.853  22.195 112.675  1.00  0.160          O  
ATOM    793  H   TYR A  54      28.500  19.727 112.438  1.00  0.140          H  
ATOM    794  HA  TYR A  54      28.692  18.606 109.781  1.00  0.130          H  
ATOM    795 1HB  TYR A  54      26.624  19.501 108.812  1.00  0.190          H  
ATOM    796 2HB  TYR A  54      26.349  18.168 109.894  1.00  0.190          H  
ATOM    797  HD1 TYR A  54      26.010  21.832 109.470  1.00  0.190          H  
ATOM    798  HD2 TYR A  54      25.099  18.378 111.845  1.00  0.190          H  
ATOM    799  HE1 TYR A  54      24.322  23.116 110.741  1.00  0.190          H  
ATOM    800  HE2 TYR A  54      23.428  19.674 113.084  1.00  0.190          H  
ATOM    801  HH  TYR A  54      22.868  23.111 112.376  1.00  0.190          H  
ATOM    802  N   PHE A  55      28.835  20.866 108.636  1.00  0.110          N  
ATOM    803  CA  PHE A  55      29.248  22.097 107.974  1.00  0.120          C  
ATOM    804  C   PHE A  55      28.604  22.177 106.593  1.00  0.110          C  
ATOM    805  O   PHE A  55      28.524  21.159 105.898  1.00  0.120          O  
ATOM    806  CB  PHE A  55      30.775  22.190 107.846  1.00  0.160          C  
ATOM    807  CG  PHE A  55      31.193  23.365 107.062  1.00  0.160          C  
ATOM    808  CD1 PHE A  55      31.206  24.625 107.603  1.00  0.160          C  
ATOM    809  CD2 PHE A  55      31.555  23.199 105.746  1.00  0.160          C  
ATOM    810  CE1 PHE A  55      31.556  25.702 106.836  1.00  0.160          C  
ATOM    811  CE2 PHE A  55      31.905  24.271 104.968  1.00  0.160          C  
ATOM    812  CZ  PHE A  55      31.901  25.533 105.517  1.00  0.160          C  
ATOM    813  H   PHE A  55      28.663  20.060 108.048  1.00  0.130          H  
ATOM    814  HA  PHE A  55      28.907  22.939 108.567  1.00  0.140          H  
ATOM    815 1HB  PHE A  55      31.242  22.240 108.835  1.00  0.200          H  
ATOM    816 2HB  PHE A  55      31.150  21.323 107.339  1.00  0.200          H  
ATOM    817  HD1 PHE A  55      30.917  24.766 108.648  1.00  0.200          H  
ATOM    818  HD2 PHE A  55      31.547  22.192 105.342  1.00  0.200          H  
ATOM    819  HE1 PHE A  55      31.553  26.687 107.276  1.00  0.200          H  
ATOM    820  HE2 PHE A  55      32.181  24.129 103.925  1.00  0.200          H  
ATOM    821  HZ  PHE A  55      32.175  26.397 104.912  1.00  0.200          H  
ATOM    822  N   GLY A  56      28.156  23.368 106.199  1.00  0.120          N  
ATOM    823  CA  GLY A  56      27.565  23.593 104.889  1.00  0.110          C  
ATOM    824  C   GLY A  56      27.365  25.054 104.541  1.00  0.110          C  
ATOM    825  O   GLY A  56      28.010  25.948 105.098  1.00  0.120          O  
ATOM    826  H   GLY A  56      28.191  24.141 106.862  1.00  0.140          H  
ATOM    827 1HA  GLY A  56      28.159  23.116 104.121  1.00  0.130          H  
ATOM    828 2HA  GLY A  56      26.596  23.128 104.875  1.00  0.130          H  
ATOM    829  N   TYR A  57      26.506  25.283 103.552  1.00  0.110          N  
ATOM    830  CA  TYR A  57      26.219  26.623 103.064  1.00  0.110          C  
ATOM    831  C   TYR A  57      24.729  26.869 102.825  1.00  0.100          C  
ATOM    832  O   TYR A  57      23.981  25.988 102.377  1.00  0.090          O  
ATOM    833  CB  TYR A  57      26.991  26.897 101.786  1.00  0.150          C  
ATOM    834  CG  TYR A  57      28.495  26.805 101.930  1.00  0.150          C  
ATOM    835  CD1 TYR A  57      29.141  25.597 101.696  1.00  0.150          C  
ATOM    836  CD2 TYR A  57      29.234  27.927 102.274  1.00  0.150          C  
ATOM    837  CE1 TYR A  57      30.503  25.517 101.782  1.00  0.150          C  
ATOM    838  CE2 TYR A  57      30.607  27.840 102.363  1.00  0.150          C  
ATOM    839  CZ  TYR A  57      31.239  26.643 102.109  1.00  0.150          C  
ATOM    840  OH  TYR A  57      32.613  26.564 102.168  1.00  0.150          O  
ATOM    841  H   TYR A  57      26.014  24.477 103.162  1.00  0.130          H  
ATOM    842  HA  TYR A  57      26.539  27.338 103.819  1.00  0.130          H  
ATOM    843 1HB  TYR A  57      26.679  26.192 101.021  1.00  0.180          H  
ATOM    844 2HB  TYR A  57      26.745  27.898 101.427  1.00  0.180          H  
ATOM    845  HD1 TYR A  57      28.568  24.720 101.433  1.00  0.180          H  
ATOM    846  HD2 TYR A  57      28.731  28.878 102.461  1.00  0.180          H  
ATOM    847  HE1 TYR A  57      31.006  24.574 101.584  1.00  0.180          H  
ATOM    848  HE2 TYR A  57      31.192  28.721 102.620  1.00  0.180          H  
ATOM    849  HH  TYR A  57      32.895  25.678 101.900  1.00  0.180          H  
ATOM    850  N   SER A  58      24.319  28.106 103.080  1.00  0.100          N  
ATOM    851  CA  SER A  58      22.963  28.601 102.855  1.00  0.100          C  
ATOM    852  C   SER A  58      22.966  29.666 101.763  1.00  0.100          C  
ATOM    853  O   SER A  58      23.769  30.611 101.795  1.00  0.110          O  
ATOM    854  CB  SER A  58      22.382  29.165 104.134  1.00  0.140          C  
ATOM    855  OG  SER A  58      21.152  29.756 103.873  1.00  0.140          O  
ATOM    856  H   SER A  58      25.007  28.751 103.467  1.00  0.120          H  
ATOM    857  HA  SER A  58      22.334  27.776 102.521  1.00  0.120          H  
ATOM    858 1HB  SER A  58      22.258  28.370 104.861  1.00  0.170          H  
ATOM    859 2HB  SER A  58      23.067  29.898 104.559  1.00  0.170          H  
ATOM    860  HG  SER A  58      20.753  29.933 104.732  1.00  0.170          H  
ATOM    861  N   THR A  59      22.094  29.511 100.767  1.00  0.100          N  
ATOM    862  CA  THR A  59      22.040  30.463  99.657  1.00  0.100          C  
ATOM    863  C   THR A  59      20.775  31.324  99.696  1.00  0.100          C  
ATOM    864  O   THR A  59      19.802  30.949 100.349  1.00  0.070          O  
ATOM    865  CB  THR A  59      22.114  29.747  98.285  1.00  0.140          C  
ATOM    866  OG1 THR A  59      22.037  30.686  97.251  1.00  0.140          O  
ATOM    867  CG2 THR A  59      21.048  28.862  98.121  1.00  0.140          C  
ATOM    868  H   THR A  59      21.428  28.726 100.782  1.00  0.120          H  
ATOM    869  HA  THR A  59      22.921  31.084  99.736  1.00  0.120          H  
ATOM    870  HB  THR A  59      23.048  29.195  98.199  1.00  0.170          H  
ATOM    871  HG1 THR A  59      22.909  31.064  97.089  1.00  0.170          H  
ATOM    872 1HG2 THR A  59      21.135  28.415  97.150  1.00  0.170          H  
ATOM    873 2HG2 THR A  59      21.130  28.128  98.869  1.00  0.170          H  
ATOM    874 3HG2 THR A  59      20.092  29.364  98.199  1.00  0.170          H  
ATOM    875  N   PRO A  60      20.780  32.532  99.096  1.00  0.120          N  
ATOM    876  CA  PRO A  60      19.620  33.377  98.851  1.00  0.140          C  
ATOM    877  C   PRO A  60      18.521  32.752  97.977  1.00  0.130          C  
ATOM    878  O   PRO A  60      17.402  33.265  97.919  1.00  0.160          O  
ATOM    879  CB  PRO A  60      20.234  34.570  98.148  1.00  0.210          C  
ATOM    880  CG  PRO A  60      21.642  34.611  98.629  1.00  0.210          C  
ATOM    881  CD  PRO A  60      22.064  33.213  98.766  1.00  0.210          C  
ATOM    882  HA  PRO A  60      19.211  33.685  99.821  1.00  0.170          H  
ATOM    883 1HB  PRO A  60      20.174  34.411  97.077  1.00  0.250          H  
ATOM    884 2HB  PRO A  60      19.647  35.459  98.387  1.00  0.250          H  
ATOM    885 1HG  PRO A  60      22.288  35.203  97.959  1.00  0.250          H  
ATOM    886 2HG  PRO A  60      21.652  35.098  99.602  1.00  0.250          H  
ATOM    887 1HD  PRO A  60      22.494  32.903  97.828  1.00  0.250          H  
ATOM    888 2HD  PRO A  60      22.776  33.174  99.589  1.00  0.250          H  
ATOM    889  N   TRP A  61      18.874  31.723  97.217  1.00  0.110          N  
ATOM    890  CA  TRP A  61      17.939  31.036  96.326  1.00  0.100          C  
ATOM    891  C   TRP A  61      17.003  30.071  97.071  1.00  0.090          C  
ATOM    892  O   TRP A  61      17.414  29.408  98.027  1.00  0.080          O  
ATOM    893  CB  TRP A  61      18.747  30.247  95.300  1.00  0.140          C  
ATOM    894  CG  TRP A  61      19.530  31.104  94.290  1.00  0.140          C  
ATOM    895  CD1 TRP A  61      20.707  31.758  94.509  1.00  0.140          C  
ATOM    896  CD2 TRP A  61      19.212  31.344  92.903  1.00  0.140          C  
ATOM    897  NE1 TRP A  61      21.117  32.395  93.368  1.00  0.140          N  
ATOM    898  CE2 TRP A  61      20.226  32.146  92.381  1.00  0.140          C  
ATOM    899  CE3 TRP A  61      18.178  30.961  92.089  1.00  0.140          C  
ATOM    900  CZ2 TRP A  61      20.221  32.558  91.077  1.00  0.140          C  
ATOM    901  CZ3 TRP A  61      18.164  31.368  90.783  1.00  0.140          C  
ATOM    902  CH2 TRP A  61      19.164  32.146  90.291  1.00  0.140          C  
ATOM    903  H   TRP A  61      19.829  31.369  97.270  1.00  0.130          H  
ATOM    904  HA  TRP A  61      17.326  31.778  95.824  1.00  0.120          H  
ATOM    905 1HB  TRP A  61      19.431  29.613  95.826  1.00  0.170          H  
ATOM    906 2HB  TRP A  61      18.071  29.599  94.745  1.00  0.170          H  
ATOM    907  HD1 TRP A  61      21.235  31.794  95.431  1.00  0.170          H  
ATOM    908  HE1 TRP A  61      21.967  32.986  93.262  1.00  0.170          H  
ATOM    909  HE3 TRP A  61      17.397  30.361  92.482  1.00  0.170          H  
ATOM    910  HZ2 TRP A  61      21.015  33.187  90.660  1.00  0.170          H  
ATOM    911  HZ3 TRP A  61      17.333  31.049  90.152  1.00  0.170          H  
ATOM    912  HH2 TRP A  61      19.139  32.447  89.257  1.00  0.170          H  
ATOM    913  N   GLY A  62      15.749  29.983  96.634  1.00  0.100          N  
ATOM    914  CA  GLY A  62      14.831  28.982  97.158  1.00  0.090          C  
ATOM    915  C   GLY A  62      14.632  27.924  96.088  1.00  0.080          C  
ATOM    916  O   GLY A  62      15.241  28.007  95.016  1.00  0.090          O  
ATOM    917  H   GLY A  62      15.439  30.604  95.883  1.00  0.120          H  
ATOM    918 1HA  GLY A  62      15.239  28.527  98.048  1.00  0.110          H  
ATOM    919 2HA  GLY A  62      13.878  29.438  97.422  1.00  0.110          H  
ATOM    920  N   TYR A  63      13.772  26.945  96.331  1.00  0.080          N  
ATOM    921  CA  TYR A  63      13.580  25.928  95.299  1.00  0.070          C  
ATOM    922  C   TYR A  63      12.193  25.319  95.274  1.00  0.070          C  
ATOM    923  O   TYR A  63      11.475  25.313  96.269  1.00  0.080          O  
ATOM    924  CB  TYR A  63      14.633  24.829  95.470  1.00  0.100          C  
ATOM    925  CG  TYR A  63      14.513  24.003  96.726  1.00  0.100          C  
ATOM    926  CD1 TYR A  63      13.856  22.782  96.705  1.00  0.100          C  
ATOM    927  CD2 TYR A  63      15.058  24.468  97.902  1.00  0.100          C  
ATOM    928  CE1 TYR A  63      13.762  22.038  97.859  1.00  0.100          C  
ATOM    929  CE2 TYR A  63      14.962  23.724  99.044  1.00  0.100          C  
ATOM    930  CZ  TYR A  63      14.322  22.517  99.027  1.00  0.100          C  
ATOM    931  OH  TYR A  63      14.235  21.778 100.177  1.00  0.100          O  
ATOM    932  H   TYR A  63      13.328  26.895  97.255  1.00  0.100          H  
ATOM    933  HA  TYR A  63      13.730  26.398  94.327  1.00  0.080          H  
ATOM    934 1HB  TYR A  63      14.601  24.157  94.609  1.00  0.120          H  
ATOM    935 2HB  TYR A  63      15.603  25.284  95.484  1.00  0.120          H  
ATOM    936  HD1 TYR A  63      13.419  22.410  95.779  1.00  0.120          H  
ATOM    937  HD2 TYR A  63      15.558  25.424  97.924  1.00  0.120          H  
ATOM    938  HE1 TYR A  63      13.253  21.078  97.854  1.00  0.120          H  
ATOM    939  HE2 TYR A  63      15.389  24.087  99.968  1.00  0.120          H  
ATOM    940  HH  TYR A  63      13.757  20.965  99.994  1.00  0.120          H  
ATOM    941  N   PHE A  64      11.852  24.726  94.137  1.00  0.060          N  
ATOM    942  CA  PHE A  64      10.572  24.046  94.000  1.00  0.060          C  
ATOM    943  C   PHE A  64      10.699  22.565  94.319  1.00  0.060          C  
ATOM    944  O   PHE A  64      11.694  21.921  93.982  1.00  0.060          O  
ATOM    945  CB  PHE A  64       9.982  24.279  92.610  1.00  0.080          C  
ATOM    946  CG  PHE A  64       9.531  25.711  92.431  1.00  0.080          C  
ATOM    947  CD1 PHE A  64      10.357  26.642  91.826  1.00  0.080          C  
ATOM    948  CD2 PHE A  64       8.282  26.130  92.898  1.00  0.080          C  
ATOM    949  CE1 PHE A  64       9.948  27.941  91.690  1.00  0.080          C  
ATOM    950  CE2 PHE A  64       7.880  27.440  92.761  1.00  0.080          C  
ATOM    951  CZ  PHE A  64       8.713  28.345  92.161  1.00  0.080          C  
ATOM    952  H   PHE A  64      12.507  24.777  93.351  1.00  0.070          H  
ATOM    953  HA  PHE A  64       9.880  24.479  94.722  1.00  0.070          H  
ATOM    954 1HB  PHE A  64      10.729  24.052  91.847  1.00  0.100          H  
ATOM    955 2HB  PHE A  64       9.131  23.621  92.453  1.00  0.100          H  
ATOM    956  HD1 PHE A  64      11.341  26.334  91.458  1.00  0.100          H  
ATOM    957  HD2 PHE A  64       7.623  25.409  93.379  1.00  0.100          H  
ATOM    958  HE1 PHE A  64      10.604  28.655  91.210  1.00  0.100          H  
ATOM    959  HE2 PHE A  64       6.907  27.760  93.129  1.00  0.100          H  
ATOM    960  HZ  PHE A  64       8.399  29.380  92.050  1.00  0.100          H  
ATOM    961  N   ASP A  65       9.664  22.017  94.948  1.00  0.050          N  
ATOM    962  CA  ASP A  65       9.653  20.620  95.347  1.00  0.050          C  
ATOM    963  C   ASP A  65       8.259  19.999  95.252  1.00  0.050          C  
ATOM    964  O   ASP A  65       7.313  20.454  95.897  1.00  0.070          O  
ATOM    965  CB  ASP A  65      10.225  20.488  96.767  1.00  0.070          C  
ATOM    966  CG  ASP A  65      10.357  19.051  97.241  1.00  0.070          C  
ATOM    967  OD1 ASP A  65       9.686  18.201  96.678  1.00  0.070          O  
ATOM    968  OD2 ASP A  65      11.137  18.784  98.136  1.00  0.070          O  
ATOM    969  H   ASP A  65       8.871  22.594  95.191  1.00  0.060          H  
ATOM    970  HA  ASP A  65      10.310  20.070  94.672  1.00  0.060          H  
ATOM    971 1HB  ASP A  65      11.201  20.953  96.791  1.00  0.080          H  
ATOM    972 2HB  ASP A  65       9.594  21.036  97.469  1.00  0.080          H  
ATOM    973  N   PHE A  66       8.118  19.055  94.336  1.00  0.040          N  
ATOM    974  CA  PHE A  66       6.863  18.366  94.076  1.00  0.030          C  
ATOM    975  C   PHE A  66       7.059  16.870  94.278  1.00  0.030          C  
ATOM    976  O   PHE A  66       6.338  16.033  93.730  1.00  0.030          O  
ATOM    977  CB  PHE A  66       6.376  18.692  92.664  1.00  0.050          C  
ATOM    978  CG  PHE A  66       7.387  18.445  91.602  1.00  0.050          C  
ATOM    979  CD1 PHE A  66       7.495  17.223  90.953  1.00  0.050          C  
ATOM    980  CD2 PHE A  66       8.253  19.472  91.247  1.00  0.050          C  
ATOM    981  CE1 PHE A  66       8.450  17.046  89.972  1.00  0.050          C  
ATOM    982  CE2 PHE A  66       9.200  19.288  90.284  1.00  0.050          C  
ATOM    983  CZ  PHE A  66       9.300  18.078  89.651  1.00  0.050          C  
ATOM    984  H   PHE A  66       8.944  18.771  93.822  1.00  0.050          H  
ATOM    985  HA  PHE A  66       6.116  18.713  94.786  1.00  0.040          H  
ATOM    986 1HB  PHE A  66       5.481  18.107  92.434  1.00  0.060          H  
ATOM    987 2HB  PHE A  66       6.108  19.730  92.619  1.00  0.060          H  
ATOM    988  HD1 PHE A  66       6.813  16.405  91.221  1.00  0.060          H  
ATOM    989  HD2 PHE A  66       8.172  20.437  91.753  1.00  0.060          H  
ATOM    990  HE1 PHE A  66       8.539  16.088  89.460  1.00  0.060          H  
ATOM    991  HE2 PHE A  66       9.878  20.103  90.020  1.00  0.060          H  
ATOM    992  HZ  PHE A  66      10.057  17.938  88.901  1.00  0.060          H  
ATOM    993  N   ASN A  67       8.047  16.517  95.096  1.00  0.040          N  
ATOM    994  CA  ASN A  67       8.381  15.119  95.315  1.00  0.040          C  
ATOM    995  C   ASN A  67       7.537  14.428  96.387  1.00  0.050          C  
ATOM    996  O   ASN A  67       8.068  13.895  97.369  1.00  0.070          O  
ATOM    997  CB  ASN A  67       9.861  15.019  95.628  1.00  0.060          C  
ATOM    998  CG  ASN A  67      10.403  13.623  95.581  1.00  0.060          C  
ATOM    999  OD1 ASN A  67       9.685  12.639  95.326  1.00  0.060          O  
ATOM   1000  ND2 ASN A  67      11.672  13.517  95.796  1.00  0.060          N  
ATOM   1001  H   ASN A  67       8.599  17.241  95.581  1.00  0.050          H  
ATOM   1002  HA  ASN A  67       8.197  14.584  94.385  1.00  0.050          H  
ATOM   1003 1HB  ASN A  67      10.421  15.638  94.928  1.00  0.070          H  
ATOM   1004 2HB  ASN A  67      10.041  15.434  96.623  1.00  0.070          H  
ATOM   1005 1HD2 ASN A  67      12.112  12.604  95.765  1.00  0.070          H  
ATOM   1006 2HD2 ASN A  67      12.215  14.331  95.969  1.00  0.070          H  
ATOM   1007  N   ARG A  68       6.230  14.417  96.158  1.00  0.040          N  
ATOM   1008  CA  ARG A  68       5.243  13.751  97.004  1.00  0.050          C  
ATOM   1009  C   ARG A  68       4.102  13.289  96.143  1.00  0.020          C  
ATOM   1010  O   ARG A  68       3.617  14.013  95.276  1.00  0.020          O  
ATOM   1011  CB  ARG A  68       4.620  14.599  98.084  1.00  0.070          C  
ATOM   1012  CG  ARG A  68       5.477  15.149  99.140  1.00  0.070          C  
ATOM   1013  CD  ARG A  68       5.969  14.094 100.042  1.00  0.070          C  
ATOM   1014  NE  ARG A  68       6.647  14.679 101.134  1.00  0.070          N  
ATOM   1015  CZ  ARG A  68       7.884  15.155 101.125  1.00  0.070          C  
ATOM   1016  NH1 ARG A  68       8.637  15.103 100.034  1.00  0.070          N  
ATOM   1017  NH2 ARG A  68       8.309  15.718 102.219  1.00  0.070          N  
ATOM   1018  H   ARG A  68       5.947  14.882  95.290  1.00  0.050          H  
ATOM   1019  HA  ARG A  68       5.705  12.881  97.451  1.00  0.060          H  
ATOM   1020 1HB  ARG A  68       4.038  15.360  97.675  1.00  0.080          H  
ATOM   1021 2HB  ARG A  68       3.917  13.951  98.610  1.00  0.080          H  
ATOM   1022 1HG  ARG A  68       6.323  15.627  98.667  1.00  0.080          H  
ATOM   1023 2HG  ARG A  68       4.955  15.891  99.715  1.00  0.080          H  
ATOM   1024 1HD  ARG A  68       5.128  13.521 100.426  1.00  0.080          H  
ATOM   1025 2HD  ARG A  68       6.652  13.429  99.527  1.00  0.080          H  
ATOM   1026  HE  ARG A  68       6.125  14.765 101.996  1.00  0.080          H  
ATOM   1027 1HH1 ARG A  68       8.282  14.668  99.164  1.00  0.080          H  
ATOM   1028 2HH1 ARG A  68       9.554  15.515 100.023  1.00  0.080          H  
ATOM   1029 1HH2 ARG A  68       7.709  15.764 103.029  1.00  0.080          H  
ATOM   1030 2HH2 ARG A  68       9.213  16.191 102.257  1.00  0.080          H  
ATOM   1031  N   PHE A  69       3.580  12.124  96.415  1.00  0.020          N  
ATOM   1032  CA  PHE A  69       2.473  11.669  95.584  1.00  0.030          C  
ATOM   1033  C   PHE A  69       1.262  12.603  95.644  1.00  0.030          C  
ATOM   1034  O   PHE A  69       0.671  12.888  94.596  1.00  0.030          O  
ATOM   1035  CB  PHE A  69       2.125  10.235  95.895  1.00  0.040          C  
ATOM   1036  CG  PHE A  69       3.067   9.284  95.256  1.00  0.040          C  
ATOM   1037  CD1 PHE A  69       4.039   8.634  95.983  1.00  0.040          C  
ATOM   1038  CD2 PHE A  69       2.986   9.045  93.901  1.00  0.040          C  
ATOM   1039  CE1 PHE A  69       4.898   7.766  95.355  1.00  0.040          C  
ATOM   1040  CE2 PHE A  69       3.827   8.182  93.286  1.00  0.040          C  
ATOM   1041  CZ  PHE A  69       4.793   7.536  94.012  1.00  0.040          C  
ATOM   1042  H   PHE A  69       3.988  11.560  97.173  1.00  0.020          H  
ATOM   1043  HA  PHE A  69       2.821  11.673  94.553  1.00  0.040          H  
ATOM   1044 1HB  PHE A  69       2.190  10.085  96.963  1.00  0.050          H  
ATOM   1045 2HB  PHE A  69       1.117  10.010  95.572  1.00  0.050          H  
ATOM   1046  HD1 PHE A  69       4.132   8.815  97.063  1.00  0.050          H  
ATOM   1047  HD2 PHE A  69       2.228   9.558  93.323  1.00  0.050          H  
ATOM   1048  HE1 PHE A  69       5.674   7.268  95.931  1.00  0.050          H  
ATOM   1049  HE2 PHE A  69       3.728   8.018  92.227  1.00  0.050          H  
ATOM   1050  HZ  PHE A  69       5.479   6.849  93.531  1.00  0.050          H  
ATOM   1051  N   HIS A  70       0.961  13.163  96.818  1.00  0.030          N  
ATOM   1052  CA  HIS A  70      -0.165  14.087  96.975  1.00  0.030          C  
ATOM   1053  C   HIS A  70      -0.014  15.389  96.202  1.00  0.020          C  
ATOM   1054  O   HIS A  70      -0.991  16.123  96.043  1.00  0.020          O  
ATOM   1055  CB  HIS A  70      -0.407  14.473  98.434  1.00  0.040          C  
ATOM   1056  CG  HIS A  70       0.683  15.317  99.112  1.00  0.040          C  
ATOM   1057  ND1 HIS A  70       1.537  14.786 100.036  1.00  0.040          N  
ATOM   1058  CD2 HIS A  70       1.035  16.629  98.997  1.00  0.040          C  
ATOM   1059  CE1 HIS A  70       2.332  15.723 100.495  1.00  0.040          C  
ATOM   1060  NE2 HIS A  70       2.055  16.850  99.880  1.00  0.040          N  
ATOM   1061  H   HIS A  70       1.462  12.847  97.650  1.00  0.040          H  
ATOM   1062  HA  HIS A  70      -1.071  13.611  96.609  1.00  0.040          H  
ATOM   1063 1HB  HIS A  70      -1.353  15.001  98.505  1.00  0.050          H  
ATOM   1064 2HB  HIS A  70      -0.506  13.573  99.023  1.00  0.050          H  
ATOM   1065  HD2 HIS A  70       0.593  17.375  98.348  1.00  0.050          H  
ATOM   1066  HE1 HIS A  70       3.099  15.581 101.255  1.00  0.050          H  
ATOM   1067  HE2 HIS A  70       2.522  17.737 100.043  1.00  0.050          H  
ATOM   1068  N   CYS A  71       1.178  15.671  95.669  1.00  0.020          N  
ATOM   1069  CA  CYS A  71       1.370  16.878  94.896  1.00  0.020          C  
ATOM   1070  C   CYS A  71       0.754  16.677  93.514  1.00  0.020          C  
ATOM   1071  O   CYS A  71       0.593  17.643  92.770  1.00  0.080          O  
ATOM   1072  CB  CYS A  71       2.859  17.196  94.716  1.00  0.030          C  
ATOM   1073  SG  CYS A  71       3.778  17.594  96.231  1.00  0.030          S  
ATOM   1074  H   CYS A  71       1.967  15.027  95.774  1.00  0.020          H  
ATOM   1075  HA  CYS A  71       0.879  17.712  95.402  1.00  0.020          H  
ATOM   1076 1HB  CYS A  71       3.353  16.344  94.248  1.00  0.030          H  
ATOM   1077 2HB  CYS A  71       2.961  18.028  94.035  1.00  0.030          H  
ATOM   1078  HG  CYS A  71       2.905  18.508  96.740  1.00  0.030          H  
ATOM   1079  N   HIS A  72       0.466  15.408  93.160  1.00  0.020          N  
ATOM   1080  CA  HIS A  72      -0.070  15.017  91.862  1.00  0.030          C  
ATOM   1081  C   HIS A  72      -1.374  14.215  91.881  1.00  0.020          C  
ATOM   1082  O   HIS A  72      -2.186  14.341  90.966  1.00  0.020          O  
ATOM   1083  CB  HIS A  72       1.010  14.234  91.137  1.00  0.040          C  
ATOM   1084  CG  HIS A  72       2.120  15.109  90.825  1.00  0.040          C  
ATOM   1085  ND1 HIS A  72       2.029  16.038  89.837  1.00  0.040          N  
ATOM   1086  CD2 HIS A  72       3.342  15.268  91.381  1.00  0.040          C  
ATOM   1087  CE1 HIS A  72       3.118  16.719  89.777  1.00  0.040          C  
ATOM   1088  NE2 HIS A  72       3.950  16.281  90.700  1.00  0.040          N  
ATOM   1089  H   HIS A  72       0.620  14.666  93.839  1.00  0.020          H  
ATOM   1090  HA  HIS A  72      -0.268  15.915  91.282  1.00  0.040          H  
ATOM   1091 1HB  HIS A  72       1.368  13.422  91.776  1.00  0.050          H  
ATOM   1092 2HB  HIS A  72       0.624  13.798  90.238  1.00  0.050          H  
ATOM   1093  HD1 HIS A  72       1.175  16.356  89.413  1.00  0.050          H  
ATOM   1094  HD2 HIS A  72       3.858  14.775  92.207  1.00  0.050          H  
ATOM   1095  HE1 HIS A  72       3.179  17.482  89.048  1.00  0.050          H  
ATOM   1096  N   PHE A  73      -1.598  13.412  92.908  1.00  0.020          N  
ATOM   1097  CA  PHE A  73      -2.794  12.572  92.943  1.00  0.020          C  
ATOM   1098  C   PHE A  73      -3.770  13.024  94.011  1.00  0.020          C  
ATOM   1099  O   PHE A  73      -3.400  13.153  95.177  1.00  0.030          O  
ATOM   1100  CB  PHE A  73      -2.423  11.112  93.244  1.00  0.030          C  
ATOM   1101  CG  PHE A  73      -1.667  10.375  92.166  1.00  0.030          C  
ATOM   1102  CD1 PHE A  73      -0.290  10.466  92.080  1.00  0.030          C  
ATOM   1103  CD2 PHE A  73      -2.335   9.552  91.258  1.00  0.030          C  
ATOM   1104  CE1 PHE A  73       0.401   9.771  91.108  1.00  0.030          C  
ATOM   1105  CE2 PHE A  73      -1.645   8.858  90.281  1.00  0.030          C  
ATOM   1106  CZ  PHE A  73      -0.269   8.970  90.207  1.00  0.030          C  
ATOM   1107  H   PHE A  73      -0.903  13.336  93.649  1.00  0.020          H  
ATOM   1108  HA  PHE A  73      -3.295  12.625  91.976  1.00  0.020          H  
ATOM   1109 1HB  PHE A  73      -1.811  11.093  94.138  1.00  0.030          H  
ATOM   1110 2HB  PHE A  73      -3.331  10.557  93.469  1.00  0.030          H  
ATOM   1111  HD1 PHE A  73       0.249  11.099  92.793  1.00  0.030          H  
ATOM   1112  HD2 PHE A  73      -3.407   9.458  91.328  1.00  0.030          H  
ATOM   1113  HE1 PHE A  73       1.474   9.855  91.051  1.00  0.030          H  
ATOM   1114  HE2 PHE A  73      -2.180   8.222  89.573  1.00  0.030          H  
ATOM   1115  HZ  PHE A  73       0.289   8.429  89.441  1.00  0.030          H  
ATOM   1116  N   SER A  74      -5.024  13.264  93.658  1.00  0.020          N  
ATOM   1117  CA  SER A  74      -5.937  13.599  94.728  1.00  0.030          C  
ATOM   1118  C   SER A  74      -6.212  12.241  95.365  1.00  0.030          C  
ATOM   1119  O   SER A  74      -5.998  11.233  94.689  1.00  0.030          O  
ATOM   1120  CB  SER A  74      -7.205  14.222  94.170  1.00  0.040          C  
ATOM   1121  OG  SER A  74      -7.948  13.272  93.463  1.00  0.040          O  
ATOM   1122  H   SER A  74      -5.361  13.187  92.685  1.00  0.020          H  
ATOM   1123  HA  SER A  74      -5.451  14.280  95.426  1.00  0.040          H  
ATOM   1124 1HB  SER A  74      -7.806  14.634  94.969  1.00  0.050          H  
ATOM   1125 2HB  SER A  74      -6.943  15.043  93.505  1.00  0.050          H  
ATOM   1126  HG  SER A  74      -7.517  13.195  92.579  1.00  0.050          H  
ATOM   1127  N   PRO A  75      -6.737  12.130  96.595  1.00  0.040          N  
ATOM   1128  CA  PRO A  75      -7.138  10.868  97.210  1.00  0.040          C  
ATOM   1129  C   PRO A  75      -8.023  10.034  96.273  1.00  0.040          C  
ATOM   1130  O   PRO A  75      -7.940   8.804  96.273  1.00  0.040          O  
ATOM   1131  CB  PRO A  75      -7.862  11.348  98.469  1.00  0.060          C  
ATOM   1132  CG  PRO A  75      -7.156  12.657  98.807  1.00  0.060          C  
ATOM   1133  CD  PRO A  75      -6.865  13.305  97.472  1.00  0.060          C  
ATOM   1134  HA  PRO A  75      -6.235  10.302  97.478  1.00  0.050          H  
ATOM   1135 1HB  PRO A  75      -8.938  11.473  98.272  1.00  0.070          H  
ATOM   1136 2HB  PRO A  75      -7.767  10.597  99.273  1.00  0.070          H  
ATOM   1137 1HG  PRO A  75      -7.789  13.291  99.419  1.00  0.070          H  
ATOM   1138 2HG  PRO A  75      -6.245  12.460  99.400  1.00  0.070          H  
ATOM   1139 1HD  PRO A  75      -7.703  13.948  97.175  1.00  0.070          H  
ATOM   1140 2HD  PRO A  75      -5.913  13.857  97.547  1.00  0.070          H  
ATOM   1141  N   ARG A  76      -8.848  10.706  95.449  1.00  0.040          N  
ATOM   1142  CA  ARG A  76      -9.709  10.030  94.484  1.00  0.030          C  
ATOM   1143  C   ARG A  76      -8.894   9.375  93.364  1.00  0.020          C  
ATOM   1144  O   ARG A  76      -9.281   8.325  92.844  1.00  0.030          O  
ATOM   1145  CB  ARG A  76     -10.721  10.996  93.888  1.00  0.050          C  
ATOM   1146  CG  ARG A  76     -11.813  11.442  94.858  1.00  0.050          C  
ATOM   1147  CD  ARG A  76     -12.942  12.144  94.166  1.00  0.050          C  
ATOM   1148  NE  ARG A  76     -12.526  13.412  93.553  1.00  0.050          N  
ATOM   1149  CZ  ARG A  76     -12.485  14.617  94.177  1.00  0.050          C  
ATOM   1150  NH1 ARG A  76     -12.827  14.734  95.447  1.00  0.050          N  
ATOM   1151  NH2 ARG A  76     -12.097  15.689  93.501  1.00  0.050          N  
ATOM   1152  H   ARG A  76      -8.924  11.713  95.508  1.00  0.050          H  
ATOM   1153  HA  ARG A  76     -10.258   9.246  95.007  1.00  0.040          H  
ATOM   1154 1HB  ARG A  76     -10.205  11.885  93.531  1.00  0.060          H  
ATOM   1155 2HB  ARG A  76     -11.202  10.530  93.029  1.00  0.060          H  
ATOM   1156 1HG  ARG A  76     -12.216  10.567  95.368  1.00  0.060          H  
ATOM   1157 2HG  ARG A  76     -11.380  12.119  95.593  1.00  0.060          H  
ATOM   1158 1HD  ARG A  76     -13.322  11.498  93.374  1.00  0.060          H  
ATOM   1159 2HD  ARG A  76     -13.745  12.341  94.873  1.00  0.060          H  
ATOM   1160  HE  ARG A  76     -12.257  13.387  92.577  1.00  0.060          H  
ATOM   1161 1HH1 ARG A  76     -13.125  13.927  95.972  1.00  0.060          H  
ATOM   1162 2HH1 ARG A  76     -12.793  15.638  95.900  1.00  0.060          H  
ATOM   1163 1HH2 ARG A  76     -11.834  15.604  92.528  1.00  0.060          H  
ATOM   1164 2HH2 ARG A  76     -12.062  16.590  93.954  1.00  0.060          H  
ATOM   1165  N   ASP A  77      -7.780  10.002  92.965  1.00  0.020          N  
ATOM   1166  CA  ASP A  77      -6.979   9.481  91.871  1.00  0.020          C  
ATOM   1167  C   ASP A  77      -6.098   8.416  92.439  1.00  0.020          C  
ATOM   1168  O   ASP A  77      -5.772   7.440  91.762  1.00  0.020          O  
ATOM   1169  CB  ASP A  77      -6.064  10.547  91.277  1.00  0.030          C  
ATOM   1170  CG  ASP A  77      -6.756  11.644  90.615  1.00  0.030          C  
ATOM   1171  OD1 ASP A  77      -7.380  11.420  89.576  1.00  0.030          O  
ATOM   1172  OD2 ASP A  77      -6.616  12.767  91.111  1.00  0.030          O  
ATOM   1173  H   ASP A  77      -7.464  10.846  93.440  1.00  0.020          H  
ATOM   1174  HA  ASP A  77      -7.625   9.057  91.107  1.00  0.020          H  
ATOM   1175 1HB  ASP A  77      -5.439  10.949  92.065  1.00  0.030          H  
ATOM   1176 2HB  ASP A  77      -5.409  10.093  90.549  1.00  0.030          H  
ATOM   1177  N   TRP A  78      -5.689   8.608  93.685  1.00  0.020          N  
ATOM   1178  CA  TRP A  78      -4.840   7.640  94.308  1.00  0.020          C  
ATOM   1179  C   TRP A  78      -5.664   6.365  94.384  1.00  0.020          C  
ATOM   1180  O   TRP A  78      -5.222   5.331  93.898  1.00  0.020          O  
ATOM   1181  CB  TRP A  78      -4.370   8.121  95.665  1.00  0.030          C  
ATOM   1182  CG  TRP A  78      -3.286   7.284  96.262  1.00  0.030          C  
ATOM   1183  CD1 TRP A  78      -3.369   6.470  97.307  1.00  0.030          C  
ATOM   1184  CD2 TRP A  78      -1.924   7.199  95.802  1.00  0.030          C  
ATOM   1185  NE1 TRP A  78      -2.140   5.878  97.553  1.00  0.030          N  
ATOM   1186  CE2 TRP A  78      -1.257   6.331  96.651  1.00  0.030          C  
ATOM   1187  CE3 TRP A  78      -1.237   7.778  94.761  1.00  0.030          C  
ATOM   1188  CZ2 TRP A  78       0.077   6.047  96.500  1.00  0.030          C  
ATOM   1189  CZ3 TRP A  78       0.078   7.479  94.590  1.00  0.030          C  
ATOM   1190  CH2 TRP A  78       0.734   6.640  95.441  1.00  0.030          C  
ATOM   1191  H   TRP A  78      -5.971   9.455  94.183  1.00  0.020          H  
ATOM   1192  HA  TRP A  78      -3.971   7.459  93.677  1.00  0.020          H  
ATOM   1193 1HB  TRP A  78      -4.040   9.149  95.577  1.00  0.030          H  
ATOM   1194 2HB  TRP A  78      -5.212   8.118  96.356  1.00  0.030          H  
ATOM   1195  HD1 TRP A  78      -4.270   6.306  97.857  1.00  0.030          H  
ATOM   1196  HE1 TRP A  78      -1.902   5.166  98.295  1.00  0.030          H  
ATOM   1197  HE3 TRP A  78      -1.738   8.445  94.084  1.00  0.030          H  
ATOM   1198  HZ2 TRP A  78       0.601   5.375  97.180  1.00  0.030          H  
ATOM   1199  HZ3 TRP A  78       0.580   7.934  93.753  1.00  0.030          H  
ATOM   1200  HH2 TRP A  78       1.792   6.432  95.277  1.00  0.030          H  
ATOM   1201  N   GLN A  79      -6.930   6.466  94.848  1.00  0.020          N  
ATOM   1202  CA  GLN A  79      -7.831   5.317  94.923  1.00  0.020          C  
ATOM   1203  C   GLN A  79      -7.942   4.602  93.568  1.00  0.030          C  
ATOM   1204  O   GLN A  79      -7.855   3.370  93.499  1.00  0.030          O  
ATOM   1205  CB  GLN A  79      -9.217   5.742  95.399  1.00  0.030          C  
ATOM   1206  CG  GLN A  79     -10.190   4.585  95.590  1.00  0.030          C  
ATOM   1207  CD  GLN A  79     -11.540   5.041  96.063  1.00  0.030          C  
ATOM   1208  OE1 GLN A  79     -12.093   6.003  95.523  1.00  0.030          O  
ATOM   1209  NE2 GLN A  79     -12.098   4.358  97.063  1.00  0.030          N  
ATOM   1210  H   GLN A  79      -7.258   7.357  95.230  1.00  0.020          H  
ATOM   1211  HA  GLN A  79      -7.457   4.630  95.651  1.00  0.020          H  
ATOM   1212 1HB  GLN A  79      -9.126   6.273  96.346  1.00  0.030          H  
ATOM   1213 2HB  GLN A  79      -9.650   6.436  94.679  1.00  0.030          H  
ATOM   1214 1HG  GLN A  79     -10.325   4.072  94.639  1.00  0.030          H  
ATOM   1215 2HG  GLN A  79      -9.786   3.897  96.328  1.00  0.030          H  
ATOM   1216 1HE2 GLN A  79     -12.996   4.618  97.409  1.00  0.030          H  
ATOM   1217 2HE2 GLN A  79     -11.621   3.549  97.481  1.00  0.030          H  
ATOM   1218  N   ARG A  80      -8.115   5.361  92.479  1.00  0.030          N  
ATOM   1219  CA  ARG A  80      -8.193   4.764  91.145  1.00  0.040          C  
ATOM   1220  C   ARG A  80      -6.915   4.007  90.768  1.00  0.040          C  
ATOM   1221  O   ARG A  80      -6.957   2.964  90.108  1.00  0.050          O  
ATOM   1222  CB  ARG A  80      -8.455   5.837  90.099  1.00  0.050          C  
ATOM   1223  CG  ARG A  80      -9.846   6.422  90.118  1.00  0.050          C  
ATOM   1224  CD  ARG A  80      -9.972   7.571  89.193  1.00  0.050          C  
ATOM   1225  NE  ARG A  80     -11.314   8.141  89.229  1.00  0.050          N  
ATOM   1226  CZ  ARG A  80     -11.668   9.347  88.728  1.00  0.050          C  
ATOM   1227  NH1 ARG A  80     -10.777  10.126  88.153  1.00  0.050          N  
ATOM   1228  NH2 ARG A  80     -12.928   9.746  88.820  1.00  0.050          N  
ATOM   1229  H   ARG A  80      -8.242   6.374  92.584  1.00  0.040          H  
ATOM   1230  HA  ARG A  80      -9.025   4.063  91.139  1.00  0.050          H  
ATOM   1231 1HB  ARG A  80      -7.763   6.656  90.253  1.00  0.060          H  
ATOM   1232 2HB  ARG A  80      -8.265   5.436  89.103  1.00  0.060          H  
ATOM   1233 1HG  ARG A  80     -10.556   5.660  89.804  1.00  0.060          H  
ATOM   1234 2HG  ARG A  80     -10.095   6.751  91.121  1.00  0.060          H  
ATOM   1235 1HD  ARG A  80      -9.264   8.339  89.494  1.00  0.060          H  
ATOM   1236 2HD  ARG A  80      -9.753   7.251  88.174  1.00  0.060          H  
ATOM   1237  HE  ARG A  80     -12.042   7.584  89.661  1.00  0.060          H  
ATOM   1238 1HH1 ARG A  80      -9.812   9.828  88.081  1.00  0.060          H  
ATOM   1239 2HH1 ARG A  80     -11.047  11.027  87.782  1.00  0.060          H  
ATOM   1240 1HH2 ARG A  80     -13.617   9.150  89.260  1.00  0.060          H  
ATOM   1241 2HH2 ARG A  80     -13.205  10.643  88.448  1.00  0.060          H  
ATOM   1242  N   LEU A  81      -5.764   4.520  91.189  1.00  0.030          N  
ATOM   1243  CA  LEU A  81      -4.499   3.875  90.877  1.00  0.040          C  
ATOM   1244  C   LEU A  81      -4.371   2.537  91.611  1.00  0.040          C  
ATOM   1245  O   LEU A  81      -4.167   1.467  91.010  1.00  0.050          O  
ATOM   1246  CB  LEU A  81      -3.334   4.785  91.371  1.00  0.050          C  
ATOM   1247  CG  LEU A  81      -1.874   4.325  91.172  1.00  0.050          C  
ATOM   1248  CD1 LEU A  81      -1.566   4.229  89.697  1.00  0.050          C  
ATOM   1249  CD2 LEU A  81      -0.945   5.316  91.900  1.00  0.050          C  
ATOM   1250  H   LEU A  81      -5.769   5.400  91.719  1.00  0.040          H  
ATOM   1251  HA  LEU A  81      -4.452   3.707  89.805  1.00  0.050          H  
ATOM   1252 1HB  LEU A  81      -3.442   5.770  90.947  1.00  0.060          H  
ATOM   1253 2HB  LEU A  81      -3.438   4.904  92.428  1.00  0.060          H  
ATOM   1254  HG  LEU A  81      -1.732   3.333  91.604  1.00  0.060          H  
ATOM   1255 1HD1 LEU A  81      -0.548   3.910  89.574  1.00  0.060          H  
ATOM   1256 2HD1 LEU A  81      -2.224   3.509  89.226  1.00  0.060          H  
ATOM   1257 3HD1 LEU A  81      -1.698   5.206  89.232  1.00  0.060          H  
ATOM   1258 1HD2 LEU A  81       0.090   5.012  91.785  1.00  0.060          H  
ATOM   1259 2HD2 LEU A  81      -1.072   6.309  91.489  1.00  0.060          H  
ATOM   1260 3HD2 LEU A  81      -1.201   5.330  92.960  1.00  0.060          H  
ATOM   1261  N   ILE A  82      -4.532   2.618  92.929  1.00  0.050          N  
ATOM   1262  CA  ILE A  82      -4.292   1.514  93.851  1.00  0.050          C  
ATOM   1263  C   ILE A  82      -5.295   0.370  93.755  1.00  0.070          C  
ATOM   1264  O   ILE A  82      -4.949  -0.772  94.032  1.00  0.120          O  
ATOM   1265  CB  ILE A  82      -4.163   2.082  95.289  1.00  0.070          C  
ATOM   1266  CG1 ILE A  82      -5.498   2.688  95.758  1.00  0.070          C  
ATOM   1267  CG2 ILE A  82      -3.044   3.144  95.310  1.00  0.070          C  
ATOM   1268  CD1 ILE A  82      -5.549   3.272  97.168  1.00  0.070          C  
ATOM   1269  H   ILE A  82      -4.792   3.537  93.298  1.00  0.060          H  
ATOM   1270  HA  ILE A  82      -3.318   1.095  93.601  1.00  0.060          H  
ATOM   1271  HB  ILE A  82      -3.903   1.278  95.954  1.00  0.080          H  
ATOM   1272 1HG1 ILE A  82      -5.739   3.423  95.078  1.00  0.080          H  
ATOM   1273 2HG1 ILE A  82      -6.267   1.923  95.719  1.00  0.080          H  
ATOM   1274 1HG2 ILE A  82      -2.896   3.528  96.310  1.00  0.080          H  
ATOM   1275 2HG2 ILE A  82      -2.138   2.680  94.966  1.00  0.080          H  
ATOM   1276 3HG2 ILE A  82      -3.281   3.967  94.652  1.00  0.080          H  
ATOM   1277 1HD1 ILE A  82      -6.519   3.670  97.362  1.00  0.080          H  
ATOM   1278 2HD1 ILE A  82      -5.354   2.547  97.874  1.00  0.080          H  
ATOM   1279 3HD1 ILE A  82      -4.834   4.062  97.267  1.00  0.080          H  
ATOM   1280  N   ASN A  83      -6.527   0.644  93.345  1.00  0.060          N  
ATOM   1281  CA  ASN A  83      -7.486  -0.440  93.228  1.00  0.080          C  
ATOM   1282  C   ASN A  83      -7.556  -1.084  91.837  1.00  0.090          C  
ATOM   1283  O   ASN A  83      -8.376  -1.980  91.629  1.00  0.130          O  
ATOM   1284  CB  ASN A  83      -8.856   0.037  93.637  1.00  0.100          C  
ATOM   1285  CG  ASN A  83      -8.953   0.349  95.109  1.00  0.100          C  
ATOM   1286  OD1 ASN A  83      -8.242  -0.213  95.968  1.00  0.100          O  
ATOM   1287  ND2 ASN A  83      -9.868   1.223  95.422  1.00  0.100          N  
ATOM   1288  H   ASN A  83      -6.809   1.616  93.182  1.00  0.070          H  
ATOM   1289  HA  ASN A  83      -7.187  -1.228  93.921  1.00  0.100          H  
ATOM   1290 1HB  ASN A  83      -9.103   0.939  93.070  1.00  0.120          H  
ATOM   1291 2HB  ASN A  83      -9.598  -0.721  93.390  1.00  0.120          H  
ATOM   1292 1HD2 ASN A  83     -10.045   1.484  96.397  1.00  0.120          H  
ATOM   1293 2HD2 ASN A  83     -10.426   1.628  94.696  1.00  0.120          H  
ATOM   1294  N   ASN A  84      -6.732  -0.645  90.872  1.00  0.050          N  
ATOM   1295  CA  ASN A  84      -6.791  -1.263  89.539  1.00  0.040          C  
ATOM   1296  C   ASN A  84      -5.464  -1.818  88.996  1.00  0.040          C  
ATOM   1297  O   ASN A  84      -5.452  -2.805  88.238  1.00  0.050          O  
ATOM   1298  CB  ASN A  84      -7.380  -0.284  88.545  1.00  0.060          C  
ATOM   1299  CG  ASN A  84      -8.840   0.017  88.810  1.00  0.060          C  
ATOM   1300  OD1 ASN A  84      -9.718  -0.819  88.547  1.00  0.060          O  
ATOM   1301  ND2 ASN A  84      -9.118   1.185  89.321  1.00  0.060          N  
ATOM   1302  H   ASN A  84      -6.050   0.093  91.068  1.00  0.060          H  
ATOM   1303  HA  ASN A  84      -7.469  -2.113  89.598  1.00  0.050          H  
ATOM   1304 1HB  ASN A  84      -6.816   0.652  88.592  1.00  0.070          H  
ATOM   1305 2HB  ASN A  84      -7.273  -0.679  87.536  1.00  0.070          H  
ATOM   1306 1HD2 ASN A  84     -10.063   1.434  89.518  1.00  0.070          H  
ATOM   1307 2HD2 ASN A  84      -8.364   1.836  89.537  1.00  0.070          H  
ATOM   1308  N   ASN A  85      -4.352  -1.167  89.333  1.00  0.070          N  
ATOM   1309  CA  ASN A  85      -3.073  -1.542  88.747  1.00  0.090          C  
ATOM   1310  C   ASN A  85      -2.214  -2.403  89.662  1.00  0.110          C  
ATOM   1311  O   ASN A  85      -2.278  -2.278  90.882  1.00  0.240          O  
ATOM   1312  CB  ASN A  85      -2.365  -0.274  88.323  1.00  0.120          C  
ATOM   1313  CG  ASN A  85      -3.106   0.406  87.204  1.00  0.120          C  
ATOM   1314  OD1 ASN A  85      -3.182  -0.108  86.086  1.00  0.120          O  
ATOM   1315  ND2 ASN A  85      -3.682   1.541  87.484  1.00  0.120          N  
ATOM   1316  H   ASN A  85      -4.380  -0.363  89.966  1.00  0.080          H  
ATOM   1317  HA  ASN A  85      -3.262  -2.133  87.862  1.00  0.110          H  
ATOM   1318 1HB  ASN A  85      -2.292   0.411  89.171  1.00  0.140          H  
ATOM   1319 2HB  ASN A  85      -1.354  -0.502  87.994  1.00  0.140          H  
ATOM   1320 1HD2 ASN A  85      -4.201   2.021  86.775  1.00  0.140          H  
ATOM   1321 2HD2 ASN A  85      -3.615   1.918  88.410  1.00  0.140          H  
ATOM   1322  N   TRP A  86      -1.369  -3.270  89.076  1.00  0.110          N  
ATOM   1323  CA  TRP A  86      -0.434  -4.023  89.905  1.00  0.160          C  
ATOM   1324  C   TRP A  86       0.778  -3.154  90.122  1.00  0.090          C  
ATOM   1325  O   TRP A  86       1.573  -3.423  91.018  1.00  0.190          O  
ATOM   1326  CB  TRP A  86       0.046  -5.398  89.379  1.00  0.200          C  
ATOM   1327  CG  TRP A  86       0.866  -5.477  88.105  1.00  0.200          C  
ATOM   1328  CD1 TRP A  86       0.413  -5.805  86.879  1.00  0.200          C  
ATOM   1329  CD2 TRP A  86       2.306  -5.219  87.938  1.00  0.200          C  
ATOM   1330  NE1 TRP A  86       1.447  -5.804  85.974  1.00  0.200          N  
ATOM   1331  CE2 TRP A  86       2.601  -5.434  86.606  1.00  0.200          C  
ATOM   1332  CE3 TRP A  86       3.346  -4.830  88.809  1.00  0.200          C  
ATOM   1333  CZ2 TRP A  86       3.880  -5.266  86.099  1.00  0.200          C  
ATOM   1334  CZ3 TRP A  86       4.617  -4.653  88.305  1.00  0.200          C  
ATOM   1335  CH2 TRP A  86       4.879  -4.864  86.981  1.00  0.200          C  
ATOM   1336  H   TRP A  86      -1.345  -3.336  88.064  1.00  0.130          H  
ATOM   1337  HA  TRP A  86      -0.896  -4.203  90.876  1.00  0.190          H  
ATOM   1338 1HB  TRP A  86       0.599  -5.900  90.146  1.00  0.240          H  
ATOM   1339 2HB  TRP A  86      -0.827  -6.010  89.207  1.00  0.240          H  
ATOM   1340  HD1 TRP A  86      -0.605  -6.054  86.643  1.00  0.240          H  
ATOM   1341  HE1 TRP A  86       1.357  -6.025  84.987  1.00  0.240          H  
ATOM   1342  HE3 TRP A  86       3.163  -4.661  89.855  1.00  0.240          H  
ATOM   1343  HZ2 TRP A  86       4.106  -5.429  85.043  1.00  0.240          H  
ATOM   1344  HZ3 TRP A  86       5.408  -4.340  88.993  1.00  0.240          H  
ATOM   1345  HH2 TRP A  86       5.893  -4.715  86.610  1.00  0.240          H  
ATOM   1346  N   GLY A  87       0.923  -2.108  89.313  1.00  0.040          N  
ATOM   1347  CA  GLY A  87       2.061  -1.219  89.471  1.00  0.060          C  
ATOM   1348  C   GLY A  87       2.051   0.014  88.581  1.00  0.060          C  
ATOM   1349  O   GLY A  87       1.190   0.191  87.710  1.00  0.040          O  
ATOM   1350  H   GLY A  87       0.252  -1.997  88.554  1.00  0.050          H  
ATOM   1351 1HA  GLY A  87       2.111  -0.898  90.511  1.00  0.070          H  
ATOM   1352 2HA  GLY A  87       2.971  -1.784  89.274  1.00  0.070          H  
ATOM   1353  N   PHE A  88       3.014   0.890  88.835  1.00  0.060          N  
ATOM   1354  CA  PHE A  88       3.102   2.144  88.064  1.00  0.050          C  
ATOM   1355  C   PHE A  88       4.505   2.748  87.966  1.00  0.060          C  
ATOM   1356  O   PHE A  88       5.420   2.384  88.710  1.00  0.060          O  
ATOM   1357  CB  PHE A  88       2.146   3.172  88.642  1.00  0.070          C  
ATOM   1358  CG  PHE A  88       2.493   3.596  90.011  1.00  0.070          C  
ATOM   1359  CD1 PHE A  88       3.256   4.715  90.207  1.00  0.070          C  
ATOM   1360  CD2 PHE A  88       2.076   2.872  91.108  1.00  0.070          C  
ATOM   1361  CE1 PHE A  88       3.591   5.109  91.458  1.00  0.070          C  
ATOM   1362  CE2 PHE A  88       2.414   3.267  92.366  1.00  0.070          C  
ATOM   1363  CZ  PHE A  88       3.173   4.393  92.544  1.00  0.070          C  
ATOM   1364  H   PHE A  88       3.647   0.630  89.599  1.00  0.070          H  
ATOM   1365  HA  PHE A  88       2.770   1.932  87.046  1.00  0.060          H  
ATOM   1366 1HB  PHE A  88       2.121   4.052  87.999  1.00  0.090          H  
ATOM   1367 2HB  PHE A  88       1.149   2.749  88.650  1.00  0.090          H  
ATOM   1368  HD1 PHE A  88       3.592   5.286  89.348  1.00  0.090          H  
ATOM   1369  HD2 PHE A  88       1.473   1.979  90.960  1.00  0.090          H  
ATOM   1370  HE1 PHE A  88       4.189   5.984  91.583  1.00  0.090          H  
ATOM   1371  HE2 PHE A  88       2.080   2.684  93.218  1.00  0.090          H  
ATOM   1372  HZ  PHE A  88       3.443   4.713  93.534  1.00  0.090          H  
ATOM   1373  N   ARG A  89       4.674   3.668  87.010  1.00  0.060          N  
ATOM   1374  CA  ARG A  89       5.959   4.334  86.789  1.00  0.070          C  
ATOM   1375  C   ARG A  89       5.859   5.740  86.176  1.00  0.070          C  
ATOM   1376  O   ARG A  89       5.095   5.931  85.246  1.00  0.050          O  
ATOM   1377  CB  ARG A  89       6.744   3.460  85.834  1.00  0.090          C  
ATOM   1378  CG  ARG A  89       8.028   3.938  85.445  1.00  0.090          C  
ATOM   1379  CD  ARG A  89       8.784   2.962  84.703  1.00  0.090          C  
ATOM   1380  NE  ARG A  89       8.329   2.673  83.340  1.00  0.090          N  
ATOM   1381  CZ  ARG A  89       9.090   1.975  82.473  1.00  0.090          C  
ATOM   1382  NH1 ARG A  89      10.270   1.537  82.866  1.00  0.090          N  
ATOM   1383  NH2 ARG A  89       8.661   1.752  81.242  1.00  0.090          N  
ATOM   1384  H   ARG A  89       3.872   3.873  86.402  1.00  0.070          H  
ATOM   1385  HA  ARG A  89       6.465   4.375  87.743  1.00  0.080          H  
ATOM   1386 1HB  ARG A  89       6.897   2.494  86.280  1.00  0.110          H  
ATOM   1387 2HB  ARG A  89       6.170   3.320  84.926  1.00  0.110          H  
ATOM   1388 1HG  ARG A  89       7.921   4.803  84.808  1.00  0.110          H  
ATOM   1389 2HG  ARG A  89       8.599   4.188  86.316  1.00  0.110          H  
ATOM   1390 1HD  ARG A  89       9.789   3.350  84.630  1.00  0.110          H  
ATOM   1391 2HD  ARG A  89       8.779   2.027  85.265  1.00  0.110          H  
ATOM   1392  HE  ARG A  89       7.416   3.006  82.988  1.00  0.110          H  
ATOM   1393 1HH1 ARG A  89      10.597   1.704  83.825  1.00  0.110          H  
ATOM   1394 2HH1 ARG A  89      10.900   1.042  82.231  1.00  0.110          H  
ATOM   1395 1HH2 ARG A  89       7.735   2.115  80.965  1.00  0.110          H  
ATOM   1396 2HH2 ARG A  89       9.233   1.239  80.589  1.00  0.110          H  
ATOM   1397  N   PRO A  90       6.599   6.766  86.624  1.00  0.080          N  
ATOM   1398  CA  PRO A  90       6.603   8.071  85.977  1.00  0.080          C  
ATOM   1399  C   PRO A  90       7.289   7.932  84.615  1.00  0.090          C  
ATOM   1400  O   PRO A  90       8.276   7.207  84.511  1.00  0.100          O  
ATOM   1401  CB  PRO A  90       7.379   8.928  86.970  1.00  0.120          C  
ATOM   1402  CG  PRO A  90       8.263   7.945  87.728  1.00  0.120          C  
ATOM   1403  CD  PRO A  90       7.463   6.661  87.796  1.00  0.120          C  
ATOM   1404  HA  PRO A  90       5.576   8.446  85.865  1.00  0.100          H  
ATOM   1405 1HB  PRO A  90       7.937   9.657  86.418  1.00  0.140          H  
ATOM   1406 2HB  PRO A  90       6.684   9.487  87.611  1.00  0.140          H  
ATOM   1407 1HG  PRO A  90       9.217   7.810  87.192  1.00  0.140          H  
ATOM   1408 2HG  PRO A  90       8.513   8.345  88.724  1.00  0.140          H  
ATOM   1409 1HD  PRO A  90       8.157   5.829  87.734  1.00  0.140          H  
ATOM   1410 2HD  PRO A  90       6.865   6.633  88.689  1.00  0.140          H  
ATOM   1411  N   LYS A  91       6.840   8.680  83.612  1.00  0.080          N  
ATOM   1412  CA  LYS A  91       7.426   8.662  82.274  1.00  0.100          C  
ATOM   1413  C   LYS A  91       7.965  10.031  81.883  1.00  0.080          C  
ATOM   1414  O   LYS A  91       9.110  10.148  81.443  1.00  0.100          O  
ATOM   1415  CB  LYS A  91       6.394   8.228  81.239  1.00  0.130          C  
ATOM   1416  CG  LYS A  91       6.942   8.003  79.838  1.00  0.130          C  
ATOM   1417  CD  LYS A  91       5.826   7.593  78.885  1.00  0.130          C  
ATOM   1418  CE  LYS A  91       6.340   7.363  77.478  1.00  0.130          C  
ATOM   1419  NZ  LYS A  91       5.245   6.968  76.550  1.00  0.130          N  
ATOM   1420  H   LYS A  91       6.016   9.249  83.750  1.00  0.100          H  
ATOM   1421  HA  LYS A  91       8.257   7.957  82.265  1.00  0.120          H  
ATOM   1422 1HB  LYS A  91       5.935   7.316  81.572  1.00  0.160          H  
ATOM   1423 2HB  LYS A  91       5.605   8.980  81.172  1.00  0.160          H  
ATOM   1424 1HG  LYS A  91       7.446   8.873  79.469  1.00  0.160          H  
ATOM   1425 2HG  LYS A  91       7.666   7.188  79.881  1.00  0.160          H  
ATOM   1426 1HD  LYS A  91       5.360   6.676  79.241  1.00  0.160          H  
ATOM   1427 2HD  LYS A  91       5.068   8.378  78.861  1.00  0.160          H  
ATOM   1428 1HE  LYS A  91       6.803   8.278  77.112  1.00  0.160          H  
ATOM   1429 2HE  LYS A  91       7.087   6.569  77.500  1.00  0.160          H  
ATOM   1430 1HZ  LYS A  91       5.623   6.819  75.630  1.00  0.160          H  
ATOM   1431 2HZ  LYS A  91       4.815   6.112  76.880  1.00  0.160          H  
ATOM   1432 3HZ  LYS A  91       4.544   7.702  76.510  1.00  0.160          H  
ATOM   1433  N   ARG A  92       7.109  11.059  81.944  1.00  0.090          N  
ATOM   1434  CA  ARG A  92       7.523  12.415  81.535  1.00  0.100          C  
ATOM   1435  C   ARG A  92       7.059  13.504  82.499  1.00  0.080          C  
ATOM   1436  O   ARG A  92       6.025  13.377  83.148  1.00  0.060          O  
ATOM   1437  CB  ARG A  92       7.027  12.775  80.133  1.00  0.140          C  
ATOM   1438  CG  ARG A  92       7.588  11.921  79.017  1.00  0.140          C  
ATOM   1439  CD  ARG A  92       7.339  12.475  77.662  1.00  0.140          C  
ATOM   1440  NE  ARG A  92       5.919  12.471  77.293  1.00  0.140          N  
ATOM   1441  CZ  ARG A  92       5.402  12.982  76.166  1.00  0.140          C  
ATOM   1442  NH1 ARG A  92       6.165  13.553  75.248  1.00  0.140          N  
ATOM   1443  NH2 ARG A  92       4.102  12.889  76.010  1.00  0.140          N  
ATOM   1444  H   ARG A  92       6.178  10.884  82.329  1.00  0.110          H  
ATOM   1445  HA  ARG A  92       8.612  12.447  81.513  1.00  0.120          H  
ATOM   1446 1HB  ARG A  92       5.943  12.693  80.095  1.00  0.160          H  
ATOM   1447 2HB  ARG A  92       7.284  13.813  79.915  1.00  0.160          H  
ATOM   1448 1HG  ARG A  92       8.658  11.782  79.155  1.00  0.160          H  
ATOM   1449 2HG  ARG A  92       7.086  10.975  79.051  1.00  0.160          H  
ATOM   1450 1HD  ARG A  92       7.701  13.501  77.630  1.00  0.160          H  
ATOM   1451 2HD  ARG A  92       7.883  11.873  76.935  1.00  0.160          H  
ATOM   1452  HE  ARG A  92       5.231  12.050  77.938  1.00  0.160          H  
ATOM   1453 1HH1 ARG A  92       7.163  13.615  75.384  1.00  0.160          H  
ATOM   1454 2HH1 ARG A  92       5.750  13.929  74.408  1.00  0.160          H  
ATOM   1455 1HH2 ARG A  92       3.565  12.433  76.766  1.00  0.160          H  
ATOM   1456 2HH2 ARG A  92       3.649  13.250  75.189  1.00  0.160          H  
ATOM   1457  N   LEU A  93       7.825  14.594  82.553  1.00  0.100          N  
ATOM   1458  CA  LEU A  93       7.548  15.786  83.356  1.00  0.100          C  
ATOM   1459  C   LEU A  93       7.574  17.123  82.600  1.00  0.110          C  
ATOM   1460  O   LEU A  93       8.551  17.464  81.922  1.00  0.160          O  
ATOM   1461  CB  LEU A  93       8.594  15.866  84.471  1.00  0.140          C  
ATOM   1462  CG  LEU A  93       8.698  17.165  85.295  1.00  0.140          C  
ATOM   1463  CD1 LEU A  93       7.473  17.410  86.120  1.00  0.140          C  
ATOM   1464  CD2 LEU A  93       9.901  17.059  86.185  1.00  0.140          C  
ATOM   1465  H   LEU A  93       8.682  14.596  82.003  1.00  0.120          H  
ATOM   1466  HA  LEU A  93       6.569  15.659  83.797  1.00  0.120          H  
ATOM   1467 1HB  LEU A  93       8.416  15.065  85.167  1.00  0.170          H  
ATOM   1468 2HB  LEU A  93       9.530  15.712  84.006  1.00  0.170          H  
ATOM   1469  HG  LEU A  93       8.829  18.012  84.620  1.00  0.170          H  
ATOM   1470 1HD1 LEU A  93       7.649  18.322  86.654  1.00  0.170          H  
ATOM   1471 2HD1 LEU A  93       6.586  17.510  85.502  1.00  0.170          H  
ATOM   1472 3HD1 LEU A  93       7.334  16.600  86.818  1.00  0.170          H  
ATOM   1473 1HD2 LEU A  93       9.998  17.983  86.737  1.00  0.170          H  
ATOM   1474 2HD2 LEU A  93       9.773  16.219  86.869  1.00  0.170          H  
ATOM   1475 3HD2 LEU A  93      10.790  16.908  85.600  1.00  0.170          H  
ATOM   1476  N   ASN A  94       6.517  17.915  82.783  1.00  0.100          N  
ATOM   1477  CA  ASN A  94       6.425  19.271  82.243  1.00  0.120          C  
ATOM   1478  C   ASN A  94       6.284  20.284  83.403  1.00  0.250          C  
ATOM   1479  O   ASN A  94       5.369  20.193  84.223  1.00  0.500          O  
ATOM   1480  CB  ASN A  94       5.280  19.408  81.250  1.00  0.160          C  
ATOM   1481  CG  ASN A  94       5.401  18.510  80.048  1.00  0.160          C  
ATOM   1482  OD1 ASN A  94       6.471  18.376  79.437  1.00  0.160          O  
ATOM   1483  ND2 ASN A  94       4.298  17.895  79.673  1.00  0.160          N  
ATOM   1484  H   ASN A  94       5.737  17.535  83.322  1.00  0.120          H  
ATOM   1485  HA  ASN A  94       7.355  19.512  81.725  1.00  0.140          H  
ATOM   1486 1HB  ASN A  94       4.361  19.193  81.724  1.00  0.190          H  
ATOM   1487 2HB  ASN A  94       5.230  20.439  80.907  1.00  0.190          H  
ATOM   1488 1HD2 ASN A  94       4.310  17.293  78.877  1.00  0.190          H  
ATOM   1489 2HD2 ASN A  94       3.411  18.036  80.177  1.00  0.190          H  
ATOM   1490  N   PHE A  95       7.227  21.211  83.523  1.00  0.050          N  
ATOM   1491  CA  PHE A  95       7.237  22.205  84.606  1.00  0.060          C  
ATOM   1492  C   PHE A  95       7.035  23.641  84.080  1.00  0.080          C  
ATOM   1493  O   PHE A  95       7.637  24.028  83.066  1.00  0.110          O  
ATOM   1494  CB  PHE A  95       8.579  22.115  85.329  1.00  0.080          C  
ATOM   1495  CG  PHE A  95       8.762  23.040  86.481  1.00  0.080          C  
ATOM   1496  CD1 PHE A  95       8.407  22.635  87.751  1.00  0.080          C  
ATOM   1497  CD2 PHE A  95       9.286  24.312  86.308  1.00  0.080          C  
ATOM   1498  CE1 PHE A  95       8.574  23.468  88.830  1.00  0.080          C  
ATOM   1499  CE2 PHE A  95       9.456  25.139  87.388  1.00  0.080          C  
ATOM   1500  CZ  PHE A  95       9.102  24.719  88.647  1.00  0.080          C  
ATOM   1501  H   PHE A  95       7.982  21.233  82.838  1.00  0.060          H  
ATOM   1502  HA  PHE A  95       6.430  21.979  85.304  1.00  0.070          H  
ATOM   1503 1HB  PHE A  95       8.714  21.097  85.693  1.00  0.100          H  
ATOM   1504 2HB  PHE A  95       9.361  22.301  84.619  1.00  0.100          H  
ATOM   1505  HD1 PHE A  95       8.001  21.635  87.889  1.00  0.100          H  
ATOM   1506  HD2 PHE A  95       9.570  24.647  85.305  1.00  0.100          H  
ATOM   1507  HE1 PHE A  95       8.292  23.133  89.826  1.00  0.100          H  
ATOM   1508  HE2 PHE A  95       9.881  26.123  87.249  1.00  0.100          H  
ATOM   1509  HZ  PHE A  95       9.241  25.375  89.497  1.00  0.100          H  
ATOM   1510  N   LYS A  96       6.209  24.448  84.768  1.00  0.070          N  
ATOM   1511  CA  LYS A  96       6.033  25.846  84.355  1.00  0.080          C  
ATOM   1512  C   LYS A  96       5.791  26.863  85.484  1.00  0.080          C  
ATOM   1513  O   LYS A  96       4.992  26.644  86.394  1.00  0.090          O  
ATOM   1514  CB  LYS A  96       4.889  25.935  83.332  1.00  0.110          C  
ATOM   1515  CG  LYS A  96       4.634  27.335  82.725  1.00  0.110          C  
ATOM   1516  CD  LYS A  96       3.618  27.248  81.588  1.00  0.110          C  
ATOM   1517  CE  LYS A  96       3.390  28.598  80.903  1.00  0.110          C  
ATOM   1518  NZ  LYS A  96       2.437  28.463  79.748  1.00  0.110          N  
ATOM   1519  H   LYS A  96       5.698  24.070  85.571  1.00  0.080          H  
ATOM   1520  HA  LYS A  96       6.947  26.142  83.857  1.00  0.100          H  
ATOM   1521 1HB  LYS A  96       5.099  25.254  82.508  1.00  0.130          H  
ATOM   1522 2HB  LYS A  96       3.967  25.606  83.799  1.00  0.130          H  
ATOM   1523 1HG  LYS A  96       4.236  27.995  83.482  1.00  0.130          H  
ATOM   1524 2HG  LYS A  96       5.565  27.768  82.369  1.00  0.130          H  
ATOM   1525 1HD  LYS A  96       3.967  26.528  80.846  1.00  0.130          H  
ATOM   1526 2HD  LYS A  96       2.667  26.898  81.990  1.00  0.130          H  
ATOM   1527 1HE  LYS A  96       2.979  29.311  81.621  1.00  0.130          H  
ATOM   1528 2HE  LYS A  96       4.345  28.979  80.535  1.00  0.130          H  
ATOM   1529 1HZ  LYS A  96       2.293  29.355  79.285  1.00  0.130          H  
ATOM   1530 2HZ  LYS A  96       2.819  27.810  79.081  1.00  0.130          H  
ATOM   1531 3HZ  LYS A  96       1.550  28.118  80.082  1.00  0.130          H  
ATOM   1532  N   LEU A  97       6.454  28.019  85.387  1.00  0.080          N  
ATOM   1533  CA  LEU A  97       6.230  29.128  86.323  1.00  0.080          C  
ATOM   1534  C   LEU A  97       5.600  30.259  85.550  1.00  0.080          C  
ATOM   1535  O   LEU A  97       6.029  30.579  84.437  1.00  0.090          O  
ATOM   1536  CB  LEU A  97       7.523  29.622  86.962  1.00  0.110          C  
ATOM   1537  CG  LEU A  97       8.324  28.606  87.707  1.00  0.110          C  
ATOM   1538  CD1 LEU A  97       9.612  29.219  88.129  1.00  0.110          C  
ATOM   1539  CD2 LEU A  97       7.552  28.131  88.912  1.00  0.110          C  
ATOM   1540  H   LEU A  97       7.107  28.126  84.608  1.00  0.100          H  
ATOM   1541  HA  LEU A  97       5.520  28.829  87.087  1.00  0.100          H  
ATOM   1542 1HB  LEU A  97       8.129  30.086  86.218  1.00  0.130          H  
ATOM   1543 2HB  LEU A  97       7.247  30.377  87.682  1.00  0.130          H  
ATOM   1544  HG  LEU A  97       8.527  27.782  87.056  1.00  0.130          H  
ATOM   1545 1HD1 LEU A  97      10.215  28.483  88.662  1.00  0.130          H  
ATOM   1546 2HD1 LEU A  97      10.143  29.555  87.247  1.00  0.130          H  
ATOM   1547 3HD1 LEU A  97       9.410  30.064  88.778  1.00  0.130          H  
ATOM   1548 1HD2 LEU A  97       8.123  27.394  89.449  1.00  0.130          H  
ATOM   1549 2HD2 LEU A  97       7.337  28.970  89.571  1.00  0.130          H  
ATOM   1550 3HD2 LEU A  97       6.634  27.690  88.591  1.00  0.130          H  
ATOM   1551  N   PHE A  98       4.586  30.882  86.130  1.00  0.080          N  
ATOM   1552  CA  PHE A  98       3.882  31.941  85.421  1.00  0.080          C  
ATOM   1553  C   PHE A  98       3.151  32.935  86.334  1.00  0.080          C  
ATOM   1554  O   PHE A  98       3.062  32.744  87.552  1.00  0.060          O  
ATOM   1555  CB  PHE A  98       2.968  31.262  84.399  1.00  0.110          C  
ATOM   1556  CG  PHE A  98       1.935  30.359  84.984  1.00  0.110          C  
ATOM   1557  CD1 PHE A  98       0.662  30.783  85.101  1.00  0.110          C  
ATOM   1558  CD2 PHE A  98       2.251  29.080  85.442  1.00  0.110          C  
ATOM   1559  CE1 PHE A  98      -0.304  29.979  85.624  1.00  0.110          C  
ATOM   1560  CE2 PHE A  98       1.302  28.282  85.977  1.00  0.110          C  
ATOM   1561  CZ  PHE A  98       0.012  28.724  86.064  1.00  0.110          C  
ATOM   1562  H   PHE A  98       4.276  30.574  87.058  1.00  0.100          H  
ATOM   1563  HA  PHE A  98       4.623  32.511  84.858  1.00  0.100          H  
ATOM   1564 1HB  PHE A  98       2.454  32.017  83.816  1.00  0.130          H  
ATOM   1565 2HB  PHE A  98       3.566  30.686  83.700  1.00  0.130          H  
ATOM   1566  HD1 PHE A  98       0.416  31.768  84.744  1.00  0.130          H  
ATOM   1567  HD2 PHE A  98       3.262  28.707  85.379  1.00  0.130          H  
ATOM   1568  HE1 PHE A  98      -1.332  30.342  85.687  1.00  0.130          H  
ATOM   1569  HE2 PHE A  98       1.572  27.299  86.329  1.00  0.130          H  
ATOM   1570  HZ  PHE A  98      -0.759  28.083  86.479  1.00  0.130          H  
ATOM   1571  N   ASN A  99       2.694  34.048  85.740  1.00  0.080          N  
ATOM   1572  CA  ASN A  99       1.960  35.113  86.431  1.00  0.080          C  
ATOM   1573  C   ASN A  99       2.698  35.606  87.670  1.00  0.070          C  
ATOM   1574  O   ASN A  99       2.100  35.817  88.728  1.00  0.060          O  
ATOM   1575  CB  ASN A  99       0.536  34.692  86.748  1.00  0.110          C  
ATOM   1576  CG  ASN A  99      -0.257  34.451  85.482  1.00  0.110          C  
ATOM   1577  OD1 ASN A  99      -0.028  35.107  84.443  1.00  0.110          O  
ATOM   1578  ND2 ASN A  99      -1.183  33.545  85.554  1.00  0.110          N  
ATOM   1579  H   ASN A  99       2.820  34.144  84.736  1.00  0.100          H  
ATOM   1580  HA  ASN A  99       1.898  35.966  85.752  1.00  0.100          H  
ATOM   1581 1HB  ASN A  99       0.540  33.770  87.340  1.00  0.130          H  
ATOM   1582 2HB  ASN A  99       0.042  35.462  87.339  1.00  0.130          H  
ATOM   1583 1HD2 ASN A  99      -1.738  33.285  84.745  1.00  0.130          H  
ATOM   1584 2HD2 ASN A  99      -1.346  33.044  86.421  1.00  0.130          H  
ATOM   1585  N   ILE A 100       4.004  35.794  87.521  1.00  0.070          N  
ATOM   1586  CA  ILE A 100       4.839  36.243  88.616  1.00  0.050          C  
ATOM   1587  C   ILE A 100       4.775  37.742  88.805  1.00  0.050          C  
ATOM   1588  O   ILE A 100       4.913  38.495  87.842  1.00  0.070          O  
ATOM   1589  CB  ILE A 100       6.306  35.802  88.409  1.00  0.080          C  
ATOM   1590  CG1 ILE A 100       6.334  34.268  88.392  1.00  0.080          C  
ATOM   1591  CG2 ILE A 100       7.236  36.380  89.552  1.00  0.080          C  
ATOM   1592  CD1 ILE A 100       7.633  33.657  87.954  1.00  0.080          C  
ATOM   1593  H   ILE A 100       4.411  35.606  86.616  1.00  0.080          H  
ATOM   1594  HA  ILE A 100       4.474  35.771  89.514  1.00  0.060          H  
ATOM   1595  HB  ILE A 100       6.659  36.155  87.440  1.00  0.090          H  
ATOM   1596 1HG1 ILE A 100       6.084  33.933  89.377  1.00  0.090          H  
ATOM   1597 2HG1 ILE A 100       5.565  33.912  87.717  1.00  0.090          H  
ATOM   1598 1HG2 ILE A 100       8.262  36.064  89.403  1.00  0.090          H  
ATOM   1599 2HG2 ILE A 100       7.212  37.471  89.548  1.00  0.090          H  
ATOM   1600 3HG2 ILE A 100       6.883  36.020  90.525  1.00  0.090          H  
ATOM   1601 1HD1 ILE A 100       7.548  32.584  87.966  1.00  0.090          H  
ATOM   1602 2HD1 ILE A 100       7.837  33.996  86.947  1.00  0.090          H  
ATOM   1603 3HD1 ILE A 100       8.445  33.951  88.611  1.00  0.090          H  
ATOM   1604  N   GLN A 101       4.487  38.145  90.034  1.00  0.030          N  
ATOM   1605  CA  GLN A 101       4.400  39.542  90.421  1.00  0.050          C  
ATOM   1606  C   GLN A 101       5.531  39.785  91.405  1.00  0.180          C  
ATOM   1607  O   GLN A 101       5.865  38.900  92.199  1.00  0.410          O  
ATOM   1608  CB  GLN A 101       3.076  39.857  91.125  1.00  0.060          C  
ATOM   1609  CG  GLN A 101       1.797  39.460  90.379  1.00  0.060          C  
ATOM   1610  CD  GLN A 101       1.477  40.213  89.102  1.00  0.060          C  
ATOM   1611  OE1 GLN A 101       1.528  41.451  88.981  1.00  0.060          O  
ATOM   1612  NE2 GLN A 101       1.081  39.424  88.109  1.00  0.060          N  
ATOM   1613  H   GLN A 101       4.376  37.407  90.734  1.00  0.040          H  
ATOM   1614  HA  GLN A 101       4.530  40.186  89.558  1.00  0.060          H  
ATOM   1615 1HB  GLN A 101       3.061  39.352  92.093  1.00  0.070          H  
ATOM   1616 2HB  GLN A 101       3.027  40.930  91.320  1.00  0.070          H  
ATOM   1617 1HG  GLN A 101       1.882  38.402  90.116  1.00  0.070          H  
ATOM   1618 2HG  GLN A 101       0.959  39.594  91.058  1.00  0.070          H  
ATOM   1619 1HE2 GLN A 101       0.798  39.812  87.228  1.00  0.070          H  
ATOM   1620 2HE2 GLN A 101       1.041  38.428  88.248  1.00  0.070          H  
ATOM   1621  N   VAL A 102       6.083  40.983  91.430  1.00  0.020          N  
ATOM   1622  CA  VAL A 102       7.105  41.265  92.428  1.00  0.050          C  
ATOM   1623  C   VAL A 102       6.585  42.364  93.320  1.00  0.090          C  
ATOM   1624  O   VAL A 102       6.149  43.407  92.847  1.00  0.170          O  
ATOM   1625  CB  VAL A 102       8.458  41.652  91.804  1.00  0.060          C  
ATOM   1626  CG1 VAL A 102       9.474  41.940  92.943  1.00  0.060          C  
ATOM   1627  CG2 VAL A 102       8.954  40.514  90.893  1.00  0.060          C  
ATOM   1628  H   VAL A 102       5.783  41.701  90.773  1.00  0.020          H  
ATOM   1629  HA  VAL A 102       7.269  40.384  93.045  1.00  0.060          H  
ATOM   1630  HB  VAL A 102       8.344  42.566  91.214  1.00  0.070          H  
ATOM   1631 1HG1 VAL A 102      10.427  42.206  92.538  1.00  0.070          H  
ATOM   1632 2HG1 VAL A 102       9.123  42.759  93.573  1.00  0.070          H  
ATOM   1633 3HG1 VAL A 102       9.593  41.042  93.554  1.00  0.070          H  
ATOM   1634 1HG2 VAL A 102       9.915  40.791  90.451  1.00  0.070          H  
ATOM   1635 2HG2 VAL A 102       9.070  39.608  91.479  1.00  0.070          H  
ATOM   1636 3HG2 VAL A 102       8.232  40.340  90.094  1.00  0.070          H  
ATOM   1637  N   LYS A 103       6.588  42.115  94.609  1.00  0.080          N  
ATOM   1638  CA  LYS A 103       6.045  43.065  95.547  1.00  0.090          C  
ATOM   1639  C   LYS A 103       7.116  43.742  96.392  1.00  0.120          C  
ATOM   1640  O   LYS A 103       8.047  43.112  96.895  1.00  0.160          O  
ATOM   1641  CB  LYS A 103       5.052  42.337  96.439  1.00  0.120          C  
ATOM   1642  CG  LYS A 103       3.885  41.634  95.711  1.00  0.120          C  
ATOM   1643  CD  LYS A 103       2.940  42.630  95.036  1.00  0.120          C  
ATOM   1644  CE  LYS A 103       1.737  41.947  94.387  1.00  0.120          C  
ATOM   1645  NZ  LYS A 103       0.740  41.440  95.396  1.00  0.120          N  
ATOM   1646  H   LYS A 103       6.995  41.246  94.948  1.00  0.100          H  
ATOM   1647  HA  LYS A 103       5.531  43.848  94.998  1.00  0.110          H  
ATOM   1648 1HB  LYS A 103       5.597  41.566  96.958  1.00  0.150          H  
ATOM   1649 2HB  LYS A 103       4.662  43.008  97.170  1.00  0.150          H  
ATOM   1650 1HG  LYS A 103       4.290  40.959  94.952  1.00  0.150          H  
ATOM   1651 2HG  LYS A 103       3.335  41.039  96.432  1.00  0.150          H  
ATOM   1652 1HD  LYS A 103       2.600  43.378  95.755  1.00  0.150          H  
ATOM   1653 2HD  LYS A 103       3.476  43.133  94.244  1.00  0.150          H  
ATOM   1654 1HE  LYS A 103       1.245  42.662  93.729  1.00  0.150          H  
ATOM   1655 2HE  LYS A 103       2.091  41.108  93.791  1.00  0.150          H  
ATOM   1656 1HZ  LYS A 103      -0.031  41.003  94.906  1.00  0.150          H  
ATOM   1657 2HZ  LYS A 103       1.165  40.762  96.012  1.00  0.150          H  
ATOM   1658 3HZ  LYS A 103       0.392  42.214  95.945  1.00  0.150          H  
ATOM   1659  N   GLU A 104       6.960  45.043  96.558  1.00  0.170          N  
ATOM   1660  CA  GLU A 104       7.839  45.877  97.363  1.00  0.270          C  
ATOM   1661  C   GLU A 104       7.238  46.193  98.709  1.00  0.250          C  
ATOM   1662  O   GLU A 104       6.091  46.621  98.794  1.00  0.220          O  
ATOM   1663  CB  GLU A 104       8.162  47.168  96.615  1.00  0.340          C  
ATOM   1664  CG  GLU A 104       9.044  48.134  97.370  1.00  0.340          C  
ATOM   1665  CD  GLU A 104       9.357  49.353  96.578  1.00  0.340          C  
ATOM   1666  OE1 GLU A 104       8.956  49.410  95.442  1.00  0.340          O  
ATOM   1667  OE2 GLU A 104       9.974  50.242  97.107  1.00  0.340          O  
ATOM   1668  H   GLU A 104       6.172  45.469  96.080  1.00  0.200          H  
ATOM   1669  HA  GLU A 104       8.754  45.334  97.554  1.00  0.320          H  
ATOM   1670 1HB  GLU A 104       8.671  46.918  95.684  1.00  0.410          H  
ATOM   1671 2HB  GLU A 104       7.240  47.674  96.355  1.00  0.410          H  
ATOM   1672 1HG  GLU A 104       8.541  48.440  98.284  1.00  0.410          H  
ATOM   1673 2HG  GLU A 104       9.959  47.622  97.650  1.00  0.410          H  
ATOM   1674  N   VAL A 105       8.022  46.020  99.766  1.00  0.240          N  
ATOM   1675  CA  VAL A 105       7.555  46.306 101.119  1.00  0.180          C  
ATOM   1676  C   VAL A 105       8.271  47.556 101.600  1.00  0.070          C  
ATOM   1677  O   VAL A 105       9.499  47.583 101.632  1.00  0.050          O  
ATOM   1678  CB  VAL A 105       7.881  45.142 102.068  1.00  0.280          C  
ATOM   1679  CG1 VAL A 105       7.363  45.463 103.489  1.00  0.280          C  
ATOM   1680  CG2 VAL A 105       7.302  43.854 101.511  1.00  0.280          C  
ATOM   1681  H   VAL A 105       8.981  45.691  99.616  1.00  0.290          H  
ATOM   1682  HA  VAL A 105       6.481  46.487 101.108  1.00  0.220          H  
ATOM   1683  HB  VAL A 105       8.952  45.043 102.138  1.00  0.330          H  
ATOM   1684 1HG1 VAL A 105       7.615  44.646 104.162  1.00  0.330          H  
ATOM   1685 2HG1 VAL A 105       7.817  46.380 103.864  1.00  0.330          H  
ATOM   1686 3HG1 VAL A 105       6.278  45.585 103.457  1.00  0.330          H  
ATOM   1687 1HG2 VAL A 105       7.552  43.026 102.171  1.00  0.330          H  
ATOM   1688 2HG2 VAL A 105       6.239  43.940 101.436  1.00  0.330          H  
ATOM   1689 3HG2 VAL A 105       7.718  43.664 100.521  1.00  0.330          H  
ATOM   1690  N   THR A 106       7.533  48.588 101.993  1.00  0.040          N  
ATOM   1691  CA  THR A 106       8.230  49.825 102.331  1.00  0.210          C  
ATOM   1692  C   THR A 106       8.356  50.130 103.826  1.00  0.390          C  
ATOM   1693  O   THR A 106       9.165  50.975 104.205  1.00  1.510          O  
ATOM   1694  CB  THR A 106       7.586  51.024 101.605  1.00  0.230          C  
ATOM   1695  OG1 THR A 106       6.260  51.221 102.059  1.00  0.230          O  
ATOM   1696  CG2 THR A 106       7.527  50.712 100.096  1.00  0.230          C  
ATOM   1697  H   THR A 106       6.511  48.518 101.995  1.00  0.050          H  
ATOM   1698  HA  THR A 106       9.244  49.749 101.944  1.00  0.250          H  
ATOM   1699  HB  THR A 106       8.173  51.924 101.783  1.00  0.270          H  
ATOM   1700  HG1 THR A 106       5.936  52.067 101.732  1.00  0.270          H  
ATOM   1701 1HG2 THR A 106       7.073  51.546  99.569  1.00  0.270          H  
ATOM   1702 2HG2 THR A 106       8.539  50.551  99.718  1.00  0.270          H  
ATOM   1703 3HG2 THR A 106       6.933  49.814  99.921  1.00  0.270          H  
ATOM   1704  N   GLN A 107       7.620  49.428 104.665  1.00  0.660          N  
ATOM   1705  CA  GLN A 107       7.570  49.650 106.106  1.00  0.430          C  
ATOM   1706  C   GLN A 107       6.647  48.592 106.688  1.00  1.540          C  
ATOM   1707  O   GLN A 107       5.816  48.053 105.954  1.00  2.600          O  
ATOM   1708  CB  GLN A 107       7.093  51.096 106.406  1.00  0.690          C  
ATOM   1709  CG  GLN A 107       6.889  51.471 107.877  1.00  0.690          C  
ATOM   1710  CD  GLN A 107       8.152  51.351 108.727  1.00  0.690          C  
ATOM   1711  OE1 GLN A 107       8.553  50.219 109.052  1.00  0.690          O  
ATOM   1712  NE2 GLN A 107       8.764  52.476 109.083  1.00  0.690          N  
ATOM   1713  H   GLN A 107       7.019  48.722 104.276  1.00  0.790          H  
ATOM   1714  HA  GLN A 107       8.566  49.504 106.526  1.00  0.520          H  
ATOM   1715 1HB  GLN A 107       7.810  51.812 106.016  1.00  0.830          H  
ATOM   1716 2HB  GLN A 107       6.150  51.273 105.890  1.00  0.830          H  
ATOM   1717 1HG  GLN A 107       6.589  52.516 107.906  1.00  0.830          H  
ATOM   1718 2HG  GLN A 107       6.100  50.876 108.306  1.00  0.830          H  
ATOM   1719 1HE2 GLN A 107       9.593  52.442 109.645  1.00  0.830          H  
ATOM   1720 2HE2 GLN A 107       8.395  53.363 108.799  1.00  0.830          H  
ATOM   1721  N   ASN A 108       6.821  48.287 107.982  1.00  1.660          N  
ATOM   1722  CA  ASN A 108       5.993  47.346 108.749  1.00  2.810          C  
ATOM   1723  C   ASN A 108       5.771  47.810 110.202  1.00  2.500          C  
ATOM   1724  O   ASN A 108       5.857  47.002 111.128  1.00  2.910          O  
ATOM   1725  CB  ASN A 108       6.607  45.968 108.687  1.00  3.470          C  
ATOM   1726  CG  ASN A 108       7.985  45.910 109.285  1.00  3.470          C  
ATOM   1727  OD1 ASN A 108       8.649  46.930 109.535  1.00  3.470          O  
ATOM   1728  ND2 ASN A 108       8.445  44.707 109.516  1.00  3.470          N  
ATOM   1729  H   ASN A 108       7.572  48.774 108.487  1.00  1.990          H  
ATOM   1730  HA  ASN A 108       5.022  47.284 108.288  1.00  3.370          H  
ATOM   1731 1HB  ASN A 108       5.960  45.263 109.210  1.00  4.170          H  
ATOM   1732 2HB  ASN A 108       6.657  45.648 107.645  1.00  4.170          H  
ATOM   1733 1HD2 ASN A 108       9.356  44.587 109.911  1.00  4.170          H  
ATOM   1734 2HD2 ASN A 108       7.883  43.909 109.301  1.00  4.170          H  
ATOM   1735  N   ASP A 109       5.615  49.115 110.407  1.00  2.010          N  
ATOM   1736  CA  ASP A 109       5.562  49.685 111.754  1.00  1.690          C  
ATOM   1737  C   ASP A 109       4.974  51.109 111.760  1.00  0.990          C  
ATOM   1738  O   ASP A 109       5.621  52.010 111.249  1.00  1.370          O  
ATOM   1739  CB  ASP A 109       6.977  49.713 112.366  1.00  2.490          C  
ATOM   1740  CG  ASP A 109       7.014  50.135 113.857  1.00  2.490          C  
ATOM   1741  OD1 ASP A 109       5.990  50.545 114.359  1.00  2.490          O  
ATOM   1742  OD2 ASP A 109       8.063  50.038 114.474  1.00  2.490          O  
ATOM   1743  H   ASP A 109       5.413  49.689 109.595  1.00  2.410          H  
ATOM   1744  HA  ASP A 109       4.972  49.010 112.355  1.00  2.030          H  
ATOM   1745 1HB  ASP A 109       7.431  48.724 112.277  1.00  2.990          H  
ATOM   1746 2HB  ASP A 109       7.601  50.400 111.793  1.00  2.990          H  
ATOM   1747  N   GLY A 110       3.755  51.338 112.283  1.00  1.030          N  
ATOM   1748  CA  GLY A 110       2.909  50.334 112.921  1.00  0.880          C  
ATOM   1749  C   GLY A 110       2.162  49.482 111.908  1.00  0.900          C  
ATOM   1750  O   GLY A 110       1.513  48.503 112.270  1.00  0.840          O  
ATOM   1751  H   GLY A 110       3.401  52.282 112.245  1.00  1.240          H  
ATOM   1752 1HA  GLY A 110       3.479  49.721 113.618  1.00  1.060          H  
ATOM   1753 2HA  GLY A 110       2.177  50.855 113.536  1.00  1.060          H  
ATOM   1754  N   THR A 111       2.259  49.857 110.637  1.00  1.010          N  
ATOM   1755  CA  THR A 111       1.560  49.171 109.569  1.00  1.040          C  
ATOM   1756  C   THR A 111       2.488  48.773 108.442  1.00  0.990          C  
ATOM   1757  O   THR A 111       3.628  49.253 108.337  1.00  0.970          O  
ATOM   1758  CB  THR A 111       0.433  50.056 108.995  1.00  1.440          C  
ATOM   1759  OG1 THR A 111       1.006  51.232 108.397  1.00  1.440          O  
ATOM   1760  CG2 THR A 111      -0.525  50.475 110.103  1.00  1.440          C  
ATOM   1761  H   THR A 111       2.820  50.666 110.412  1.00  1.210          H  
ATOM   1762  HA  THR A 111       1.115  48.261 109.972  1.00  1.250          H  
ATOM   1763  HB  THR A 111      -0.111  49.498 108.234  1.00  1.730          H  
ATOM   1764  HG1 THR A 111       0.346  51.670 107.847  1.00  1.730          H  
ATOM   1765 1HG2 THR A 111      -1.316  51.094 109.682  1.00  1.730          H  
ATOM   1766 2HG2 THR A 111      -0.961  49.586 110.559  1.00  1.730          H  
ATOM   1767 3HG2 THR A 111       0.005  51.043 110.859  1.00  1.730          H  
ATOM   1768  N   THR A 112       1.980  47.886 107.579  1.00  0.940          N  
ATOM   1769  CA  THR A 112       2.754  47.402 106.453  1.00  0.840          C  
ATOM   1770  C   THR A 112       2.219  47.904 105.123  1.00  0.630          C  
ATOM   1771  O   THR A 112       1.034  47.766 104.820  1.00  0.620          O  
ATOM   1772  CB  THR A 112       2.798  45.851 106.449  1.00  1.220          C  
ATOM   1773  OG1 THR A 112       3.393  45.381 107.669  1.00  1.220          O  
ATOM   1774  CG2 THR A 112       3.659  45.355 105.290  1.00  1.220          C  
ATOM   1775  H   THR A 112       1.040  47.543 107.714  1.00  1.130          H  
ATOM   1776  HA  THR A 112       3.737  47.776 106.562  1.00  1.010          H  
ATOM   1777  HB  THR A 112       1.791  45.450 106.355  1.00  1.460          H  
ATOM   1778  HG1 THR A 112       2.803  45.567 108.403  1.00  1.460          H  
ATOM   1779 1HG2 THR A 112       3.694  44.269 105.305  1.00  1.460          H  
ATOM   1780 2HG2 THR A 112       3.240  45.681 104.356  1.00  1.460          H  
ATOM   1781 3HG2 THR A 112       4.668  45.752 105.395  1.00  1.460          H  
ATOM   1782  N   THR A 113       3.112  48.478 104.326  1.00  0.520          N  
ATOM   1783  CA  THR A 113       2.750  49.005 103.006  1.00  0.290          C  
ATOM   1784  C   THR A 113       3.396  48.216 101.878  1.00  0.200          C  
ATOM   1785  O   THR A 113       4.619  48.046 101.822  1.00  0.250          O  
ATOM   1786  CB  THR A 113       3.110  50.502 102.871  1.00  0.500          C  
ATOM   1787  OG1 THR A 113       2.371  51.263 103.830  1.00  0.500          O  
ATOM   1788  CG2 THR A 113       2.803  51.019 101.458  1.00  0.500          C  
ATOM   1789  H   THR A 113       4.071  48.519 104.683  1.00  0.620          H  
ATOM   1790  HA  THR A 113       1.670  48.918 102.888  1.00  0.350          H  
ATOM   1791  HB  THR A 113       4.159  50.624 103.082  1.00  0.600          H  
ATOM   1792  HG1 THR A 113       2.689  51.053 104.712  1.00  0.600          H  
ATOM   1793 1HG2 THR A 113       3.069  52.072 101.400  1.00  0.600          H  
ATOM   1794 2HG2 THR A 113       3.381  50.466 100.715  1.00  0.600          H  
ATOM   1795 3HG2 THR A 113       1.741  50.903 101.250  1.00  0.600          H  
ATOM   1796  N   ILE A 114       2.556  47.709 100.966  1.00  0.090          N  
ATOM   1797  CA  ILE A 114       3.054  46.897  99.859  1.00  0.080          C  
ATOM   1798  C   ILE A 114       2.641  47.425  98.481  1.00  0.130          C  
ATOM   1799  O   ILE A 114       1.468  47.713  98.235  1.00  0.180          O  
ATOM   1800  CB  ILE A 114       2.650  45.415 100.027  1.00  0.120          C  
ATOM   1801  CG1 ILE A 114       3.236  44.909 101.368  1.00  0.120          C  
ATOM   1802  CG2 ILE A 114       3.200  44.577  98.844  1.00  0.120          C  
ATOM   1803  CD1 ILE A 114       2.821  43.534 101.803  1.00  0.120          C  
ATOM   1804  H   ILE A 114       1.565  47.888 101.065  1.00  0.110          H  
ATOM   1805  HA  ILE A 114       4.130  46.928  99.905  1.00  0.100          H  
ATOM   1806  HB  ILE A 114       1.567  45.328 100.071  1.00  0.140          H  
ATOM   1807 1HG1 ILE A 114       4.305  44.958 101.299  1.00  0.140          H  
ATOM   1808 2HG1 ILE A 114       2.917  45.572 102.140  1.00  0.140          H  
ATOM   1809 1HG2 ILE A 114       2.928  43.536  98.961  1.00  0.140          H  
ATOM   1810 2HG2 ILE A 114       2.787  44.935  97.903  1.00  0.140          H  
ATOM   1811 3HG2 ILE A 114       4.289  44.669  98.819  1.00  0.140          H  
ATOM   1812 1HD1 ILE A 114       3.286  43.311 102.763  1.00  0.140          H  
ATOM   1813 2HD1 ILE A 114       1.736  43.497 101.909  1.00  0.140          H  
ATOM   1814 3HD1 ILE A 114       3.135  42.797 101.084  1.00  0.140          H  
ATOM   1815  N   ALA A 115       3.631  47.551  97.594  1.00  0.150          N  
ATOM   1816  CA  ALA A 115       3.451  48.037  96.219  1.00  0.220          C  
ATOM   1817  C   ALA A 115       3.828  46.982  95.164  1.00  0.180          C  
ATOM   1818  O   ALA A 115       4.694  46.143  95.384  1.00  0.160          O  
ATOM   1819  CB  ALA A 115       4.293  49.287  96.015  1.00  0.280          C  
ATOM   1820  H   ALA A 115       4.561  47.286  97.935  1.00  0.180          H  
ATOM   1821  HA  ALA A 115       2.398  48.286  96.084  1.00  0.260          H  
ATOM   1822 1HB  ALA A 115       4.138  49.669  95.006  1.00  0.340          H  
ATOM   1823 2HB  ALA A 115       4.001  50.043  96.743  1.00  0.340          H  
ATOM   1824 3HB  ALA A 115       5.345  49.045  96.149  1.00  0.340          H  
ATOM   1825  N   ASN A 116       3.201  47.025  93.987  1.00  0.180          N  
ATOM   1826  CA  ASN A 116       3.568  46.074  92.923  1.00  0.170          C  
ATOM   1827  C   ASN A 116       4.689  46.661  92.051  1.00  0.180          C  
ATOM   1828  O   ASN A 116       4.506  47.699  91.407  1.00  0.300          O  
ATOM   1829  CB  ASN A 116       2.346  45.661  92.106  1.00  0.240          C  
ATOM   1830  CG  ASN A 116       2.615  44.501  91.117  1.00  0.240          C  
ATOM   1831  OD1 ASN A 116       3.754  44.177  90.789  1.00  0.240          O  
ATOM   1832  ND2 ASN A 116       1.548  43.866  90.669  1.00  0.240          N  
ATOM   1833  H   ASN A 116       2.480  47.715  93.820  1.00  0.220          H  
ATOM   1834  HA  ASN A 116       3.981  45.176  93.379  1.00  0.200          H  
ATOM   1835 1HB  ASN A 116       1.549  45.358  92.784  1.00  0.290          H  
ATOM   1836 2HB  ASN A 116       1.985  46.519  91.541  1.00  0.290          H  
ATOM   1837 1HD2 ASN A 116       1.639  43.073  90.025  1.00  0.290          H  
ATOM   1838 2HD2 ASN A 116       0.637  44.151  90.961  1.00  0.290          H  
ATOM   1839  N   ASN A 117       5.876  46.064  92.127  1.00  0.170          N  
ATOM   1840  CA  ASN A 117       7.038  46.550  91.410  1.00  0.140          C  
ATOM   1841  C   ASN A 117       7.122  45.850  90.060  1.00  0.170          C  
ATOM   1842  O   ASN A 117       7.564  44.706  89.948  1.00  0.350          O  
ATOM   1843  CB  ASN A 117       8.294  46.375  92.221  1.00  0.210          C  
ATOM   1844  CG  ASN A 117       9.475  46.978  91.536  1.00  0.210          C  
ATOM   1845  OD1 ASN A 117       9.697  46.837  90.305  1.00  0.210          O  
ATOM   1846  ND2 ASN A 117      10.252  47.712  92.309  1.00  0.210          N  
ATOM   1847  H   ASN A 117       5.949  45.190  92.647  1.00  0.200          H  
ATOM   1848  HA  ASN A 117       6.909  47.615  91.216  1.00  0.170          H  
ATOM   1849 1HB  ASN A 117       8.168  46.843  93.200  1.00  0.250          H  
ATOM   1850 2HB  ASN A 117       8.480  45.309  92.387  1.00  0.250          H  
ATOM   1851 1HD2 ASN A 117      11.057  48.167  91.922  1.00  0.250          H  
ATOM   1852 2HD2 ASN A 117      10.016  47.839  93.284  1.00  0.250          H  
ATOM   1853  N   LEU A 118       6.743  46.568  89.023  1.00  0.120          N  
ATOM   1854  CA  LEU A 118       6.616  46.000  87.697  1.00  0.120          C  
ATOM   1855  C   LEU A 118       7.878  46.086  86.857  1.00  0.080          C  
ATOM   1856  O   LEU A 118       7.815  45.836  85.644  1.00  0.070          O  
ATOM   1857  CB  LEU A 118       5.456  46.691  86.985  1.00  0.170          C  
ATOM   1858  CG  LEU A 118       4.057  46.526  87.659  1.00  0.170          C  
ATOM   1859  CD1 LEU A 118       3.053  47.365  86.898  1.00  0.170          C  
ATOM   1860  CD2 LEU A 118       3.639  45.041  87.679  1.00  0.170          C  
ATOM   1861  H   LEU A 118       6.459  47.527  89.178  1.00  0.140          H  
ATOM   1862  HA  LEU A 118       6.396  44.942  87.806  1.00  0.140          H  
ATOM   1863 1HB  LEU A 118       5.675  47.755  86.923  1.00  0.200          H  
ATOM   1864 2HB  LEU A 118       5.389  46.295  85.974  1.00  0.200          H  
ATOM   1865  HG  LEU A 118       4.092  46.897  88.689  1.00  0.200          H  
ATOM   1866 1HD1 LEU A 118       2.074  47.271  87.367  1.00  0.200          H  
ATOM   1867 2HD1 LEU A 118       3.365  48.408  86.919  1.00  0.200          H  
ATOM   1868 3HD1 LEU A 118       2.995  47.033  85.871  1.00  0.200          H  
ATOM   1869 1HD2 LEU A 118       2.658  44.951  88.138  1.00  0.200          H  
ATOM   1870 2HD2 LEU A 118       3.598  44.658  86.675  1.00  0.200          H  
ATOM   1871 3HD2 LEU A 118       4.340  44.446  88.252  1.00  0.200          H  
ATOM   1872  N   THR A 119       9.000  46.479  87.475  1.00  0.050          N  
ATOM   1873  CA  THR A 119      10.270  46.543  86.769  1.00  0.020          C  
ATOM   1874  C   THR A 119      11.246  45.495  87.312  1.00  0.080          C  
ATOM   1875  O   THR A 119      12.195  45.115  86.622  1.00  0.310          O  
ATOM   1876  CB  THR A 119      10.900  47.946  86.874  1.00  0.040          C  
ATOM   1877  OG1 THR A 119      11.202  48.250  88.245  1.00  0.040          O  
ATOM   1878  CG2 THR A 119       9.905  48.975  86.354  1.00  0.040          C  
ATOM   1879  H   THR A 119       9.002  46.704  88.472  1.00  0.060          H  
ATOM   1880  HA  THR A 119      10.105  46.324  85.724  1.00  0.020          H  
ATOM   1881  HB  THR A 119      11.815  47.988  86.284  1.00  0.050          H  
ATOM   1882  HG1 THR A 119      12.014  47.803  88.507  1.00  0.050          H  
ATOM   1883 1HG2 THR A 119      10.344  49.968  86.426  1.00  0.050          H  
ATOM   1884 2HG2 THR A 119       9.671  48.759  85.321  1.00  0.050          H  
ATOM   1885 3HG2 THR A 119       8.995  48.941  86.946  1.00  0.050          H  
ATOM   1886  N   SER A 120      10.999  45.007  88.531  1.00  0.100          N  
ATOM   1887  CA  SER A 120      11.856  44.017  89.170  1.00  0.070          C  
ATOM   1888  C   SER A 120      11.728  42.647  88.533  1.00  0.100          C  
ATOM   1889  O   SER A 120      10.698  42.295  87.948  1.00  0.150          O  
ATOM   1890  CB  SER A 120      11.543  43.888  90.639  1.00  0.110          C  
ATOM   1891  OG  SER A 120      11.837  45.047  91.345  1.00  0.110          O  
ATOM   1892  H   SER A 120      10.230  45.391  89.074  1.00  0.120          H  
ATOM   1893  HA  SER A 120      12.891  44.343  89.065  1.00  0.080          H  
ATOM   1894 1HB  SER A 120      10.487  43.672  90.742  1.00  0.130          H  
ATOM   1895 2HB  SER A 120      12.099  43.051  91.060  1.00  0.130          H  
ATOM   1896  HG  SER A 120      11.723  44.810  92.293  1.00  0.130          H  
ATOM   1897  N   THR A 121      12.777  41.841  88.680  1.00  0.080          N  
ATOM   1898  CA  THR A 121      12.755  40.489  88.148  1.00  0.100          C  
ATOM   1899  C   THR A 121      13.118  39.427  89.169  1.00  0.090          C  
ATOM   1900  O   THR A 121      13.571  39.733  90.280  1.00  0.080          O  
ATOM   1901  CB  THR A 121      13.708  40.339  86.939  1.00  0.130          C  
ATOM   1902  OG1 THR A 121      15.085  40.537  87.347  1.00  0.130          O  
ATOM   1903  CG2 THR A 121      13.348  41.342  85.878  1.00  0.130          C  
ATOM   1904  H   THR A 121      13.602  42.173  89.158  1.00  0.100          H  
ATOM   1905  HA  THR A 121      11.743  40.287  87.817  1.00  0.120          H  
ATOM   1906  HB  THR A 121      13.603  39.339  86.532  1.00  0.160          H  
ATOM   1907  HG1 THR A 121      15.657  40.385  86.578  1.00  0.160          H  
ATOM   1908 1HG2 THR A 121      14.003  41.218  85.019  1.00  0.160          H  
ATOM   1909 2HG2 THR A 121      12.326  41.175  85.586  1.00  0.160          H  
ATOM   1910 3HG2 THR A 121      13.450  42.354  86.262  1.00  0.160          H  
ATOM   1911  N   VAL A 122      12.857  38.180  88.784  1.00  0.100          N  
ATOM   1912  CA  VAL A 122      13.178  36.985  89.566  1.00  0.090          C  
ATOM   1913  C   VAL A 122      13.994  36.015  88.699  1.00  0.090          C  
ATOM   1914  O   VAL A 122      13.623  35.764  87.556  1.00  0.110          O  
ATOM   1915  CB  VAL A 122      11.871  36.306  90.055  1.00  0.130          C  
ATOM   1916  CG1 VAL A 122      12.185  35.077  90.870  1.00  0.130          C  
ATOM   1917  CG2 VAL A 122      11.041  37.290  90.878  1.00  0.130          C  
ATOM   1918  H   VAL A 122      12.395  38.089  87.874  1.00  0.120          H  
ATOM   1919  HA  VAL A 122      13.784  37.270  90.426  1.00  0.110          H  
ATOM   1920  HB  VAL A 122      11.295  35.982  89.188  1.00  0.160          H  
ATOM   1921 1HG1 VAL A 122      11.257  34.626  91.184  1.00  0.160          H  
ATOM   1922 2HG1 VAL A 122      12.756  34.370  90.277  1.00  0.160          H  
ATOM   1923 3HG1 VAL A 122      12.752  35.358  91.746  1.00  0.160          H  
ATOM   1924 1HG2 VAL A 122      10.126  36.803  91.202  1.00  0.160          H  
ATOM   1925 2HG2 VAL A 122      11.606  37.612  91.744  1.00  0.160          H  
ATOM   1926 3HG2 VAL A 122      10.790  38.154  90.274  1.00  0.160          H  
ATOM   1927  N   GLN A 123      15.115  35.506  89.200  1.00  0.090          N  
ATOM   1928  CA  GLN A 123      15.930  34.580  88.418  1.00  0.090          C  
ATOM   1929  C   GLN A 123      15.570  33.132  88.649  1.00  0.090          C  
ATOM   1930  O   GLN A 123      15.449  32.687  89.794  1.00  0.080          O  
ATOM   1931  CB  GLN A 123      17.400  34.729  88.731  1.00  0.130          C  
ATOM   1932  CG  GLN A 123      18.011  35.980  88.320  1.00  0.130          C  
ATOM   1933  CD  GLN A 123      19.425  36.016  88.726  1.00  0.130          C  
ATOM   1934  OE1 GLN A 123      20.189  35.073  88.442  1.00  0.130          O  
ATOM   1935  NE2 GLN A 123      19.802  37.096  89.389  1.00  0.130          N  
ATOM   1936  H   GLN A 123      15.365  35.718  90.163  1.00  0.110          H  
ATOM   1937  HA  GLN A 123      15.778  34.798  87.368  1.00  0.110          H  
ATOM   1938 1HB  GLN A 123      17.556  34.612  89.805  1.00  0.150          H  
ATOM   1939 2HB  GLN A 123      17.927  33.944  88.225  1.00  0.150          H  
ATOM   1940 1HG  GLN A 123      17.982  36.010  87.241  1.00  0.150          H  
ATOM   1941 2HG  GLN A 123      17.477  36.828  88.753  1.00  0.150          H  
ATOM   1942 1HE2 GLN A 123      20.747  37.204  89.701  1.00  0.150          H  
ATOM   1943 2HE2 GLN A 123      19.130  37.820  89.576  1.00  0.150          H  
ATOM   1944  N   VAL A 124      15.446  32.374  87.561  1.00  0.090          N  
ATOM   1945  CA  VAL A 124      15.136  30.953  87.662  1.00  0.090          C  
ATOM   1946  C   VAL A 124      16.067  30.066  86.832  1.00  0.090          C  
ATOM   1947  O   VAL A 124      16.316  30.344  85.650  1.00  0.100          O  
ATOM   1948  CB  VAL A 124      13.681  30.680  87.207  1.00  0.130          C  
ATOM   1949  CG1 VAL A 124      13.357  29.187  87.338  1.00  0.130          C  
ATOM   1950  CG2 VAL A 124      12.729  31.477  88.031  1.00  0.130          C  
ATOM   1951  H   VAL A 124      15.517  32.827  86.642  1.00  0.110          H  
ATOM   1952  HA  VAL A 124      15.230  30.662  88.703  1.00  0.110          H  
ATOM   1953  HB  VAL A 124      13.577  30.956  86.155  1.00  0.150          H  
ATOM   1954 1HG1 VAL A 124      12.352  29.008  87.011  1.00  0.150          H  
ATOM   1955 2HG1 VAL A 124      14.021  28.587  86.735  1.00  0.150          H  
ATOM   1956 3HG1 VAL A 124      13.456  28.889  88.385  1.00  0.150          H  
ATOM   1957 1HG2 VAL A 124      11.720  31.284  87.712  1.00  0.150          H  
ATOM   1958 2HG2 VAL A 124      12.855  31.166  89.036  1.00  0.150          H  
ATOM   1959 3HG2 VAL A 124      12.934  32.542  87.936  1.00  0.150          H  
ATOM   1960  N   PHE A 125      16.564  28.973  87.424  1.00  0.090          N  
ATOM   1961  CA  PHE A 125      17.368  28.047  86.617  1.00  0.090          C  
ATOM   1962  C   PHE A 125      17.147  26.605  87.027  1.00  0.090          C  
ATOM   1963  O   PHE A 125      16.731  26.305  88.150  1.00  0.090          O  
ATOM   1964  CB  PHE A 125      18.890  28.296  86.679  1.00  0.130          C  
ATOM   1965  CG  PHE A 125      19.626  27.971  87.971  1.00  0.130          C  
ATOM   1966  CD1 PHE A 125      20.162  26.691  88.183  1.00  0.130          C  
ATOM   1967  CD2 PHE A 125      19.838  28.919  88.923  1.00  0.130          C  
ATOM   1968  CE1 PHE A 125      20.858  26.393  89.322  1.00  0.130          C  
ATOM   1969  CE2 PHE A 125      20.545  28.627  90.069  1.00  0.130          C  
ATOM   1970  CZ  PHE A 125      21.053  27.362  90.263  1.00  0.130          C  
ATOM   1971  H   PHE A 125      16.335  28.793  88.410  1.00  0.110          H  
ATOM   1972  HA  PHE A 125      17.056  28.142  85.576  1.00  0.110          H  
ATOM   1973 1HB  PHE A 125      19.378  27.743  85.876  1.00  0.150          H  
ATOM   1974 2HB  PHE A 125      19.069  29.331  86.477  1.00  0.150          H  
ATOM   1975  HD1 PHE A 125      20.022  25.925  87.427  1.00  0.150          H  
ATOM   1976  HD2 PHE A 125      19.448  29.911  88.752  1.00  0.150          H  
ATOM   1977  HE1 PHE A 125      21.266  25.389  89.469  1.00  0.150          H  
ATOM   1978  HE2 PHE A 125      20.702  29.401  90.813  1.00  0.150          H  
ATOM   1979  HZ  PHE A 125      21.608  27.132  91.153  1.00  0.150          H  
ATOM   1980  N   THR A 126      17.490  25.699  86.115  1.00  0.090          N  
ATOM   1981  CA  THR A 126      17.353  24.277  86.376  1.00  0.090          C  
ATOM   1982  C   THR A 126      18.702  23.582  86.364  1.00  0.090          C  
ATOM   1983  O   THR A 126      19.445  23.652  85.379  1.00  0.090          O  
ATOM   1984  CB  THR A 126      16.465  23.611  85.299  1.00  0.130          C  
ATOM   1985  OG1 THR A 126      15.175  24.217  85.279  1.00  0.130          O  
ATOM   1986  CG2 THR A 126      16.298  22.159  85.635  1.00  0.130          C  
ATOM   1987  H   THR A 126      17.830  26.006  85.214  1.00  0.110          H  
ATOM   1988  HA  THR A 126      16.905  24.131  87.357  1.00  0.110          H  
ATOM   1989  HB  THR A 126      16.922  23.711  84.316  1.00  0.150          H  
ATOM   1990  HG1 THR A 126      14.684  23.888  84.520  1.00  0.150          H  
ATOM   1991 1HG2 THR A 126      15.669  21.706  84.906  1.00  0.150          H  
ATOM   1992 2HG2 THR A 126      17.251  21.657  85.635  1.00  0.150          H  
ATOM   1993 3HG2 THR A 126      15.841  22.056  86.615  1.00  0.150          H  
ATOM   1994  N   ASP A 127      19.016  22.841  87.422  1.00  0.090          N  
ATOM   1995  CA  ASP A 127      20.293  22.129  87.453  1.00  0.090          C  
ATOM   1996  C   ASP A 127      20.194  20.797  86.711  1.00  0.090          C  
ATOM   1997  O   ASP A 127      20.265  19.716  87.300  1.00  0.090          O  
ATOM   1998  CB  ASP A 127      20.763  21.886  88.881  1.00  0.130          C  
ATOM   1999  CG  ASP A 127      22.199  21.295  88.953  1.00  0.130          C  
ATOM   2000  OD1 ASP A 127      22.968  21.374  88.015  1.00  0.130          O  
ATOM   2001  OD2 ASP A 127      22.499  20.709  89.945  1.00  0.130          O  
ATOM   2002  H   ASP A 127      18.350  22.800  88.202  1.00  0.110          H  
ATOM   2003  HA  ASP A 127      21.041  22.742  86.951  1.00  0.110          H  
ATOM   2004 1HB  ASP A 127      20.741  22.827  89.436  1.00  0.150          H  
ATOM   2005 2HB  ASP A 127      20.075  21.203  89.379  1.00  0.150          H  
ATOM   2006  N   SER A 128      20.048  20.893  85.395  1.00  0.090          N  
ATOM   2007  CA  SER A 128      19.839  19.752  84.503  1.00  0.090          C  
ATOM   2008  C   SER A 128      21.094  18.912  84.319  1.00  0.080          C  
ATOM   2009  O   SER A 128      21.044  17.793  83.807  1.00  0.080          O  
ATOM   2010  CB  SER A 128      19.346  20.254  83.164  1.00  0.130          C  
ATOM   2011  OG  SER A 128      20.346  20.978  82.502  1.00  0.130          O  
ATOM   2012  H   SER A 128      20.026  21.843  85.015  1.00  0.110          H  
ATOM   2013  HA  SER A 128      19.072  19.115  84.932  1.00  0.110          H  
ATOM   2014 1HB  SER A 128      19.031  19.411  82.551  1.00  0.150          H  
ATOM   2015 2HB  SER A 128      18.474  20.891  83.319  1.00  0.150          H  
ATOM   2016  HG  SER A 128      19.934  21.343  81.714  1.00  0.150          H  
ATOM   2017  N   GLU A 129      22.229  19.472  84.718  1.00  0.080          N  
ATOM   2018  CA  GLU A 129      23.515  18.804  84.641  1.00  0.080          C  
ATOM   2019  C   GLU A 129      23.854  18.092  85.947  1.00  0.090          C  
ATOM   2020  O   GLU A 129      24.897  17.437  86.044  1.00  0.090          O  
ATOM   2021  CB  GLU A 129      24.614  19.807  84.280  1.00  0.110          C  
ATOM   2022  CG  GLU A 129      24.471  20.427  82.890  1.00  0.110          C  
ATOM   2023  CD  GLU A 129      25.558  21.429  82.569  1.00  0.110          C  
ATOM   2024  OE1 GLU A 129      26.367  21.694  83.426  1.00  0.110          O  
ATOM   2025  OE2 GLU A 129      25.576  21.925  81.467  1.00  0.110          O  
ATOM   2026  H   GLU A 129      22.176  20.413  85.087  1.00  0.100          H  
ATOM   2027  HA  GLU A 129      23.465  18.054  83.853  1.00  0.100          H  
ATOM   2028 1HB  GLU A 129      24.613  20.618  85.009  1.00  0.130          H  
ATOM   2029 2HB  GLU A 129      25.586  19.317  84.329  1.00  0.130          H  
ATOM   2030 1HG  GLU A 129      24.495  19.629  82.148  1.00  0.130          H  
ATOM   2031 2HG  GLU A 129      23.498  20.915  82.821  1.00  0.130          H  
ATOM   2032  N   TYR A 130      22.998  18.254  86.964  1.00  0.090          N  
ATOM   2033  CA  TYR A 130      23.189  17.668  88.286  1.00  0.110          C  
ATOM   2034  C   TYR A 130      24.557  17.991  88.893  1.00  0.120          C  
ATOM   2035  O   TYR A 130      25.228  17.099  89.423  1.00  0.130          O  
ATOM   2036  CB  TYR A 130      22.992  16.156  88.203  1.00  0.150          C  
ATOM   2037  CG  TYR A 130      21.682  15.790  87.554  1.00  0.150          C  
ATOM   2038  CD1 TYR A 130      21.696  15.371  86.241  1.00  0.150          C  
ATOM   2039  CD2 TYR A 130      20.477  15.889  88.238  1.00  0.150          C  
ATOM   2040  CE1 TYR A 130      20.539  15.057  85.601  1.00  0.150          C  
ATOM   2041  CE2 TYR A 130      19.310  15.568  87.589  1.00  0.150          C  
ATOM   2042  CZ  TYR A 130      19.348  15.157  86.262  1.00  0.150          C  
ATOM   2043  OH  TYR A 130      18.208  14.832  85.596  1.00  0.150          O  
ATOM   2044  H   TYR A 130      22.135  18.786  86.820  1.00  0.110          H  
ATOM   2045  HA  TYR A 130      22.433  18.091  88.950  1.00  0.130          H  
ATOM   2046 1HB  TYR A 130      23.803  15.701  87.634  1.00  0.180          H  
ATOM   2047 2HB  TYR A 130      23.011  15.735  89.201  1.00  0.180          H  
ATOM   2048  HD1 TYR A 130      22.644  15.300  85.706  1.00  0.180          H  
ATOM   2049  HD2 TYR A 130      20.453  16.222  89.275  1.00  0.180          H  
ATOM   2050  HE1 TYR A 130      20.563  14.734  84.561  1.00  0.180          H  
ATOM   2051  HE2 TYR A 130      18.365  15.647  88.115  1.00  0.180          H  
ATOM   2052  HH  TYR A 130      17.499  14.701  86.246  1.00  0.180          H  
ATOM   2053  N   GLN A 131      24.986  19.259  88.802  1.00  0.120          N  
ATOM   2054  CA  GLN A 131      26.283  19.644  89.348  1.00  0.140          C  
ATOM   2055  C   GLN A 131      26.202  20.205  90.764  1.00  0.160          C  
ATOM   2056  O   GLN A 131      27.207  20.214  91.478  1.00  0.220          O  
ATOM   2057  CB  GLN A 131      26.942  20.666  88.425  1.00  0.190          C  
ATOM   2058  CG  GLN A 131      27.195  20.125  87.035  1.00  0.190          C  
ATOM   2059  CD  GLN A 131      28.153  18.965  87.031  1.00  0.190          C  
ATOM   2060  OE1 GLN A 131      29.301  19.109  87.468  1.00  0.190          O  
ATOM   2061  NE2 GLN A 131      27.701  17.807  86.565  1.00  0.190          N  
ATOM   2062  H   GLN A 131      24.376  19.967  88.357  1.00  0.140          H  
ATOM   2063  HA  GLN A 131      26.910  18.755  89.387  1.00  0.170          H  
ATOM   2064 1HB  GLN A 131      26.293  21.540  88.333  1.00  0.230          H  
ATOM   2065 2HB  GLN A 131      27.887  20.995  88.852  1.00  0.230          H  
ATOM   2066 1HG  GLN A 131      26.258  19.769  86.644  1.00  0.230          H  
ATOM   2067 2HG  GLN A 131      27.591  20.914  86.395  1.00  0.230          H  
ATOM   2068 1HE2 GLN A 131      28.293  17.004  86.552  1.00  0.230          H  
ATOM   2069 2HE2 GLN A 131      26.729  17.719  86.236  1.00  0.230          H  
ATOM   2070  N   LEU A 132      25.017  20.676  91.161  1.00  0.110          N  
ATOM   2071  CA  LEU A 132      24.762  21.311  92.446  1.00  0.110          C  
ATOM   2072  C   LEU A 132      24.302  20.185  93.403  1.00  0.100          C  
ATOM   2073  O   LEU A 132      23.614  19.267  92.957  1.00  0.090          O  
ATOM   2074  CB  LEU A 132      23.677  22.404  92.221  1.00  0.150          C  
ATOM   2075  CG  LEU A 132      23.296  23.354  93.352  1.00  0.150          C  
ATOM   2076  CD1 LEU A 132      24.453  24.268  93.695  1.00  0.150          C  
ATOM   2077  CD2 LEU A 132      22.079  24.203  92.920  1.00  0.150          C  
ATOM   2078  H   LEU A 132      24.203  20.619  90.532  1.00  0.130          H  
ATOM   2079  HA  LEU A 132      25.678  21.770  92.778  1.00  0.130          H  
ATOM   2080 1HB  LEU A 132      23.947  22.984  91.361  1.00  0.180          H  
ATOM   2081 2HB  LEU A 132      22.760  21.881  91.975  1.00  0.180          H  
ATOM   2082  HG  LEU A 132      23.047  22.778  94.207  1.00  0.180          H  
ATOM   2083 1HD1 LEU A 132      24.163  24.907  94.507  1.00  0.180          H  
ATOM   2084 2HD1 LEU A 132      25.296  23.695  93.993  1.00  0.180          H  
ATOM   2085 3HD1 LEU A 132      24.715  24.871  92.835  1.00  0.180          H  
ATOM   2086 1HD2 LEU A 132      21.791  24.870  93.732  1.00  0.180          H  
ATOM   2087 2HD2 LEU A 132      22.335  24.791  92.038  1.00  0.180          H  
ATOM   2088 3HD2 LEU A 132      21.251  23.539  92.687  1.00  0.180          H  
ATOM   2089  N   PRO A 133      24.664  20.163  94.700  1.00  0.100          N  
ATOM   2090  CA  PRO A 133      24.254  19.117  95.615  1.00  0.100          C  
ATOM   2091  C   PRO A 133      22.747  18.928  95.570  1.00  0.090          C  
ATOM   2092  O   PRO A 133      21.967  19.892  95.616  1.00  0.080          O  
ATOM   2093  CB  PRO A 133      24.742  19.662  96.957  1.00  0.150          C  
ATOM   2094  CG  PRO A 133      25.934  20.512  96.578  1.00  0.150          C  
ATOM   2095  CD  PRO A 133      25.522  21.173  95.297  1.00  0.150          C  
ATOM   2096  HA  PRO A 133      24.772  18.182  95.352  1.00  0.120          H  
ATOM   2097 1HB  PRO A 133      23.939  20.237  97.442  1.00  0.180          H  
ATOM   2098 2HB  PRO A 133      25.000  18.834  97.636  1.00  0.180          H  
ATOM   2099 1HG  PRO A 133      26.161  21.234  97.352  1.00  0.180          H  
ATOM   2100 2HG  PRO A 133      26.831  19.887  96.460  1.00  0.180          H  
ATOM   2101 1HD  PRO A 133      24.963  22.080  95.528  1.00  0.180          H  
ATOM   2102 2HD  PRO A 133      26.389  21.347  94.705  1.00  0.180          H  
ATOM   2103  N   TYR A 134      22.341  17.675  95.494  1.00  0.080          N  
ATOM   2104  CA  TYR A 134      20.939  17.365  95.428  1.00  0.080          C  
ATOM   2105  C   TYR A 134      20.393  17.424  96.860  1.00  0.070          C  
ATOM   2106  O   TYR A 134      21.043  16.929  97.784  1.00  0.070          O  
ATOM   2107  CB  TYR A 134      20.776  16.012  94.733  1.00  0.110          C  
ATOM   2108  CG  TYR A 134      19.400  15.695  94.217  1.00  0.110          C  
ATOM   2109  CD1 TYR A 134      18.995  16.271  93.002  1.00  0.110          C  
ATOM   2110  CD2 TYR A 134      18.570  14.840  94.872  1.00  0.110          C  
ATOM   2111  CE1 TYR A 134      17.760  15.978  92.477  1.00  0.110          C  
ATOM   2112  CE2 TYR A 134      17.340  14.549  94.334  1.00  0.110          C  
ATOM   2113  CZ  TYR A 134      16.943  15.108  93.160  1.00  0.110          C  
ATOM   2114  OH  TYR A 134      15.714  14.807  92.683  1.00  0.110          O  
ATOM   2115  H   TYR A 134      23.020  16.929  95.463  1.00  0.100          H  
ATOM   2116  HA  TYR A 134      20.441  18.112  94.837  1.00  0.100          H  
ATOM   2117 1HB  TYR A 134      21.467  15.964  93.891  1.00  0.130          H  
ATOM   2118 2HB  TYR A 134      21.060  15.222  95.426  1.00  0.130          H  
ATOM   2119  HD1 TYR A 134      19.662  16.953  92.472  1.00  0.130          H  
ATOM   2120  HD2 TYR A 134      18.876  14.383  95.815  1.00  0.130          H  
ATOM   2121  HE1 TYR A 134      17.429  16.423  91.532  1.00  0.130          H  
ATOM   2122  HE2 TYR A 134      16.672  13.865  94.855  1.00  0.130          H  
ATOM   2123  HH  TYR A 134      15.261  14.246  93.322  1.00  0.130          H  
ATOM   2124  N   VAL A 135      19.232  18.048  97.048  1.00  0.070          N  
ATOM   2125  CA  VAL A 135      18.592  18.139  98.359  1.00  0.060          C  
ATOM   2126  C   VAL A 135      17.207  17.495  98.356  1.00  0.050          C  
ATOM   2127  O   VAL A 135      16.650  17.190  99.414  1.00  0.050          O  
ATOM   2128  CB  VAL A 135      18.464  19.612  98.807  1.00  0.090          C  
ATOM   2129  CG1 VAL A 135      19.863  20.208  98.888  1.00  0.090          C  
ATOM   2130  CG2 VAL A 135      17.528  20.437  97.851  1.00  0.090          C  
ATOM   2131  H   VAL A 135      18.788  18.444  96.240  1.00  0.080          H  
ATOM   2132  HA  VAL A 135      19.213  17.611  99.082  1.00  0.070          H  
ATOM   2133  HB  VAL A 135      18.042  19.639  99.810  1.00  0.110          H  
ATOM   2134 1HG1 VAL A 135      19.791  21.226  99.230  1.00  0.110          H  
ATOM   2135 2HG1 VAL A 135      20.470  19.631  99.582  1.00  0.110          H  
ATOM   2136 3HG1 VAL A 135      20.333  20.190  97.909  1.00  0.110          H  
ATOM   2137 1HG2 VAL A 135      17.462  21.461  98.216  1.00  0.110          H  
ATOM   2138 2HG2 VAL A 135      17.932  20.442  96.854  1.00  0.110          H  
ATOM   2139 3HG2 VAL A 135      16.526  20.008  97.831  1.00  0.110          H  
ATOM   2140  N   LEU A 136      16.664  17.270  97.165  1.00  0.060          N  
ATOM   2141  CA  LEU A 136      15.361  16.643  97.044  1.00  0.050          C  
ATOM   2142  C   LEU A 136      15.508  15.159  97.348  1.00  0.050          C  
ATOM   2143  O   LEU A 136      16.603  14.604  97.306  1.00  0.060          O  
ATOM   2144  CB  LEU A 136      14.788  16.804  95.630  1.00  0.070          C  
ATOM   2145  CG  LEU A 136      14.502  18.204  95.115  1.00  0.070          C  
ATOM   2146  CD1 LEU A 136      14.113  18.099  93.639  1.00  0.070          C  
ATOM   2147  CD2 LEU A 136      13.389  18.829  95.870  1.00  0.070          C  
ATOM   2148  H   LEU A 136      17.143  17.600  96.325  1.00  0.070          H  
ATOM   2149  HA  LEU A 136      14.684  17.081  97.774  1.00  0.060          H  
ATOM   2150 1HB  LEU A 136      15.479  16.397  94.960  1.00  0.090          H  
ATOM   2151 2HB  LEU A 136      13.868  16.228  95.558  1.00  0.090          H  
ATOM   2152  HG  LEU A 136      15.381  18.812  95.220  1.00  0.090          H  
ATOM   2153 1HD1 LEU A 136      13.908  19.092  93.240  1.00  0.090          H  
ATOM   2154 2HD1 LEU A 136      14.928  17.642  93.068  1.00  0.090          H  
ATOM   2155 3HD1 LEU A 136      13.226  17.489  93.548  1.00  0.090          H  
ATOM   2156 1HD2 LEU A 136      13.193  19.826  95.470  1.00  0.090          H  
ATOM   2157 2HD2 LEU A 136      12.500  18.212  95.756  1.00  0.090          H  
ATOM   2158 3HD2 LEU A 136      13.637  18.914  96.922  1.00  0.090          H  
ATOM   2159  N   GLY A 137      14.413  14.508  97.731  1.00  0.050          N  
ATOM   2160  CA  GLY A 137      14.462  13.064  98.008  1.00  0.050          C  
ATOM   2161  C   GLY A 137      14.762  12.757  99.480  1.00  0.050          C  
ATOM   2162  O   GLY A 137      14.691  11.610  99.917  1.00  0.060          O  
ATOM   2163  H   GLY A 137      13.536  15.007  97.791  1.00  0.060          H  
ATOM   2164 1HA  GLY A 137      13.514  12.603  97.726  1.00  0.060          H  
ATOM   2165 2HA  GLY A 137      15.226  12.607  97.383  1.00  0.060          H  
ATOM   2166  N   SER A 138      15.047  13.806 100.253  1.00  0.050          N  
ATOM   2167  CA  SER A 138      15.367  13.742 101.682  1.00  0.060          C  
ATOM   2168  C   SER A 138      14.122  13.889 102.558  1.00  0.060          C  
ATOM   2169  O   SER A 138      14.209  13.919 103.785  1.00  0.070          O  
ATOM   2170  CB  SER A 138      16.379  14.814 102.028  1.00  0.080          C  
ATOM   2171  OG  SER A 138      17.617  14.586 101.397  1.00  0.080          O  
ATOM   2172  H   SER A 138      15.102  14.715  99.812  1.00  0.060          H  
ATOM   2173  HA  SER A 138      15.814  12.768 101.888  1.00  0.070          H  
ATOM   2174 1HB  SER A 138      15.987  15.761 101.696  1.00  0.100          H  
ATOM   2175 2HB  SER A 138      16.512  14.872 103.107  1.00  0.100          H  
ATOM   2176  HG  SER A 138      18.148  15.366 101.567  1.00  0.100          H  
ATOM   2177  N   ALA A 139      12.965  13.991 101.903  1.00  0.050          N  
ATOM   2178  CA  ALA A 139      11.646  14.155 102.524  1.00  0.050          C  
ATOM   2179  C   ALA A 139      11.529  15.401 103.409  1.00  0.050          C  
ATOM   2180  O   ALA A 139      11.018  15.339 104.530  1.00  0.060          O  
ATOM   2181  CB  ALA A 139      11.297  12.923 103.328  1.00  0.070          C  
ATOM   2182  H   ALA A 139      13.021  13.939 100.899  1.00  0.060          H  
ATOM   2183  HA  ALA A 139      10.920  14.253 101.720  1.00  0.060          H  
ATOM   2184 1HB  ALA A 139      10.295  13.031 103.737  1.00  0.080          H  
ATOM   2185 2HB  ALA A 139      11.335  12.050 102.675  1.00  0.080          H  
ATOM   2186 3HB  ALA A 139      12.007  12.798 104.142  1.00  0.080          H  
ATOM   2187  N   HIS A 140      11.965  16.540 102.875  1.00  0.040          N  
ATOM   2188  CA  HIS A 140      11.873  17.819 103.567  1.00  0.050          C  
ATOM   2189  C   HIS A 140      10.458  18.378 103.512  1.00  0.040          C  
ATOM   2190  O   HIS A 140       9.562  17.814 102.887  1.00  0.040          O  
ATOM   2191  CB  HIS A 140      12.807  18.870 102.940  1.00  0.070          C  
ATOM   2192  CG  HIS A 140      14.259  18.602 103.081  1.00  0.070          C  
ATOM   2193  ND1 HIS A 140      14.882  18.514 104.305  1.00  0.070          N  
ATOM   2194  CD2 HIS A 140      15.227  18.446 102.152  1.00  0.070          C  
ATOM   2195  CE1 HIS A 140      16.171  18.295 104.123  1.00  0.070          C  
ATOM   2196  NE2 HIS A 140      16.408  18.256 102.828  1.00  0.070          N  
ATOM   2197  H   HIS A 140      12.388  16.515 101.961  1.00  0.050          H  
ATOM   2198  HA  HIS A 140      12.147  17.691 104.614  1.00  0.060          H  
ATOM   2199 1HB  HIS A 140      12.584  18.950 101.875  1.00  0.080          H  
ATOM   2200 2HB  HIS A 140      12.607  19.848 103.375  1.00  0.080          H  
ATOM   2201  HD2 HIS A 140      15.098  18.471 101.069  1.00  0.080          H  
ATOM   2202  HE1 HIS A 140      16.914  18.176 104.911  1.00  0.080          H  
ATOM   2203  HE2 HIS A 140      17.312  18.107 102.400  1.00  0.080          H  
ATOM   2204  N   GLN A 141      10.247  19.504 104.177  1.00  0.070          N  
ATOM   2205  CA  GLN A 141       8.961  20.186 104.160  1.00  0.040          C  
ATOM   2206  C   GLN A 141       9.021  21.317 103.151  1.00  0.030          C  
ATOM   2207  O   GLN A 141      10.109  21.718 102.745  1.00  0.050          O  
ATOM   2208  CB  GLN A 141       8.588  20.694 105.548  1.00  0.070          C  
ATOM   2209  CG  GLN A 141       8.462  19.586 106.557  1.00  0.070          C  
ATOM   2210  CD  GLN A 141       7.381  18.627 106.137  1.00  0.070          C  
ATOM   2211  OE1 GLN A 141       6.247  19.042 105.883  1.00  0.070          O  
ATOM   2212  NE2 GLN A 141       7.717  17.353 106.041  1.00  0.070          N  
ATOM   2213  H   GLN A 141      11.012  19.917 104.692  1.00  0.080          H  
ATOM   2214  HA  GLN A 141       8.194  19.488 103.824  1.00  0.050          H  
ATOM   2215 1HB  GLN A 141       9.346  21.394 105.898  1.00  0.080          H  
ATOM   2216 2HB  GLN A 141       7.641  21.228 105.505  1.00  0.080          H  
ATOM   2217 1HG  GLN A 141       9.402  19.040 106.617  1.00  0.080          H  
ATOM   2218 2HG  GLN A 141       8.201  20.004 107.528  1.00  0.080          H  
ATOM   2219 1HE2 GLN A 141       7.043  16.678 105.752  1.00  0.080          H  
ATOM   2220 2HE2 GLN A 141       8.655  17.061 106.250  1.00  0.080          H  
ATOM   2221  N   GLY A 142       7.860  21.832 102.735  1.00  0.020          N  
ATOM   2222  CA  GLY A 142       7.840  22.933 101.765  1.00  0.020          C  
ATOM   2223  C   GLY A 142       7.455  22.471 100.357  1.00  0.020          C  
ATOM   2224  O   GLY A 142       7.642  23.200  99.383  1.00  0.030          O  
ATOM   2225  H   GLY A 142       6.991  21.472 103.106  1.00  0.020          H  
ATOM   2226 1HA  GLY A 142       7.133  23.692 102.099  1.00  0.020          H  
ATOM   2227 2HA  GLY A 142       8.817  23.412 101.735  1.00  0.020          H  
ATOM   2228  N   CYS A 143       6.942  21.248 100.251  1.00  0.010          N  
ATOM   2229  CA  CYS A 143       6.520  20.693  98.974  1.00  0.010          C  
ATOM   2230  C   CYS A 143       5.179  21.273  98.566  1.00  0.020          C  
ATOM   2231  O   CYS A 143       4.446  21.812  99.400  1.00  0.030          O  
ATOM   2232  CB  CYS A 143       6.372  19.178  99.053  1.00  0.010          C  
ATOM   2233  SG  CYS A 143       7.884  18.309  99.401  1.00  0.010          S  
ATOM   2234  H   CYS A 143       6.823  20.682 101.075  1.00  0.010          H  
ATOM   2235  HA  CYS A 143       7.262  20.946  98.224  1.00  0.010          H  
ATOM   2236 1HB  CYS A 143       5.646  18.923  99.822  1.00  0.020          H  
ATOM   2237 2HB  CYS A 143       5.986  18.805  98.104  1.00  0.020          H  
ATOM   2238  HG  CYS A 143       8.481  18.490  98.198  1.00  0.020          H  
ATOM   2239  N   LEU A 144       4.821  21.093  97.302  1.00  0.030          N  
ATOM   2240  CA  LEU A 144       3.535  21.588  96.835  1.00  0.040          C  
ATOM   2241  C   LEU A 144       2.419  20.964  97.715  1.00  0.050          C  
ATOM   2242  O   LEU A 144       2.425  19.749  97.919  1.00  0.030          O  
ATOM   2243  CB  LEU A 144       3.258  21.164  95.378  1.00  0.050          C  
ATOM   2244  CG  LEU A 144       4.214  21.635  94.248  1.00  0.050          C  
ATOM   2245  CD1 LEU A 144       3.685  21.092  92.916  1.00  0.050          C  
ATOM   2246  CD2 LEU A 144       4.358  23.105  94.222  1.00  0.050          C  
ATOM   2247  H   LEU A 144       5.506  20.670  96.670  1.00  0.040          H  
ATOM   2248  HA  LEU A 144       3.554  22.663  96.891  1.00  0.050          H  
ATOM   2249 1HB  LEU A 144       3.278  20.120  95.339  1.00  0.060          H  
ATOM   2250 2HB  LEU A 144       2.262  21.448  95.123  1.00  0.060          H  
ATOM   2251  HG  LEU A 144       5.197  21.201  94.415  1.00  0.060          H  
ATOM   2252 1HD1 LEU A 144       4.356  21.384  92.123  1.00  0.060          H  
ATOM   2253 2HD1 LEU A 144       3.621  20.009  92.955  1.00  0.060          H  
ATOM   2254 3HD1 LEU A 144       2.694  21.504  92.715  1.00  0.060          H  
ATOM   2255 1HD2 LEU A 144       5.043  23.385  93.424  1.00  0.060          H  
ATOM   2256 2HD2 LEU A 144       3.401  23.570  94.050  1.00  0.060          H  
ATOM   2257 3HD2 LEU A 144       4.763  23.429  95.169  1.00  0.060          H  
ATOM   2258  N   PRO A 145       1.437  21.749  98.212  1.00  0.110          N  
ATOM   2259  CA  PRO A 145       0.311  21.325  99.043  1.00  0.130          C  
ATOM   2260  C   PRO A 145      -0.569  20.257  98.387  1.00  0.130          C  
ATOM   2261  O   PRO A 145      -0.716  20.277  97.168  1.00  0.170          O  
ATOM   2262  CB  PRO A 145      -0.500  22.628  99.189  1.00  0.200          C  
ATOM   2263  CG  PRO A 145       0.498  23.729  99.024  1.00  0.200          C  
ATOM   2264  CD  PRO A 145       1.526  23.211  98.046  1.00  0.200          C  
ATOM   2265  HA  PRO A 145       0.730  20.998 100.003  1.00  0.160          H  
ATOM   2266 1HB  PRO A 145      -1.304  22.666  98.428  1.00  0.230          H  
ATOM   2267 2HB  PRO A 145      -1.000  22.668 100.172  1.00  0.230          H  
ATOM   2268 1HG  PRO A 145      -0.007  24.647  98.658  1.00  0.230          H  
ATOM   2269 2HG  PRO A 145       0.929  23.978 100.005  1.00  0.230          H  
ATOM   2270 1HD  PRO A 145       1.327  23.525  97.023  1.00  0.230          H  
ATOM   2271 2HD  PRO A 145       2.493  23.568  98.423  1.00  0.230          H  
ATOM   2272  N   PRO A 146      -1.212  19.365  99.176  1.00  0.120          N  
ATOM   2273  CA  PRO A 146      -2.147  18.317  98.755  1.00  0.100          C  
ATOM   2274  C   PRO A 146      -3.490  18.880  98.293  1.00  0.090          C  
ATOM   2275  O   PRO A 146      -4.285  18.199  97.652  1.00  0.090          O  
ATOM   2276  CB  PRO A 146      -2.348  17.514 100.050  1.00  0.150          C  
ATOM   2277  CG  PRO A 146      -2.090  18.494 101.167  1.00  0.150          C  
ATOM   2278  CD  PRO A 146      -0.997  19.406 100.647  1.00  0.150          C  
ATOM   2279  HA  PRO A 146      -1.693  17.701  97.965  1.00  0.120          H  
ATOM   2280 1HB  PRO A 146      -3.372  17.100 100.080  1.00  0.180          H  
ATOM   2281 2HB  PRO A 146      -1.678  16.660 100.096  1.00  0.180          H  
ATOM   2282 1HG  PRO A 146      -3.017  19.032 101.426  1.00  0.180          H  
ATOM   2283 2HG  PRO A 146      -1.787  17.937 102.071  1.00  0.180          H  
ATOM   2284 1HD  PRO A 146      -1.163  20.411 101.058  1.00  0.180          H  
ATOM   2285 2HD  PRO A 146      -0.005  18.997 100.908  1.00  0.180          H  
ATOM   2286  N   PHE A 147      -3.735  20.129  98.655  1.00  0.080          N  
ATOM   2287  CA  PHE A 147      -4.978  20.823  98.400  1.00  0.060          C  
ATOM   2288  C   PHE A 147      -4.733  22.054  97.513  1.00  0.070          C  
ATOM   2289  O   PHE A 147      -4.239  23.055  98.028  1.00  0.060          O  
ATOM   2290  CB  PHE A 147      -5.595  21.214  99.734  1.00  0.090          C  
ATOM   2291  CG  PHE A 147      -6.926  21.844  99.644  1.00  0.090          C  
ATOM   2292  CD1 PHE A 147      -7.960  21.238  98.947  1.00  0.090          C  
ATOM   2293  CD2 PHE A 147      -7.164  23.045 100.277  1.00  0.090          C  
ATOM   2294  CE1 PHE A 147      -9.183  21.834  98.867  1.00  0.090          C  
ATOM   2295  CE2 PHE A 147      -8.390  23.634 100.205  1.00  0.090          C  
ATOM   2296  CZ  PHE A 147      -9.396  23.034  99.488  1.00  0.090          C  
ATOM   2297  H   PHE A 147      -3.031  20.630  99.175  1.00  0.100          H  
ATOM   2298  HA  PHE A 147      -5.655  20.123  97.935  1.00  0.070          H  
ATOM   2299 1HB  PHE A 147      -5.680  20.330 100.334  1.00  0.110          H  
ATOM   2300 2HB  PHE A 147      -4.926  21.903 100.262  1.00  0.110          H  
ATOM   2301  HD1 PHE A 147      -7.801  20.280  98.457  1.00  0.110          H  
ATOM   2302  HD2 PHE A 147      -6.352  23.528 100.842  1.00  0.110          H  
ATOM   2303  HE1 PHE A 147      -9.991  21.355  98.311  1.00  0.110          H  
ATOM   2304  HE2 PHE A 147      -8.564  24.587 100.711  1.00  0.110          H  
ATOM   2305  HZ  PHE A 147     -10.374  23.511  99.423  1.00  0.110          H  
ATOM   2306  N   PRO A 148      -5.060  22.013  96.195  1.00  0.100          N  
ATOM   2307  CA  PRO A 148      -4.760  23.023  95.172  1.00  0.120          C  
ATOM   2308  C   PRO A 148      -5.030  24.470  95.545  1.00  0.090          C  
ATOM   2309  O   PRO A 148      -4.303  25.354  95.109  1.00  0.090          O  
ATOM   2310  CB  PRO A 148      -5.687  22.591  94.026  1.00  0.180          C  
ATOM   2311  CG  PRO A 148      -5.797  21.093  94.173  1.00  0.180          C  
ATOM   2312  CD  PRO A 148      -5.821  20.847  95.662  1.00  0.180          C  
ATOM   2313  HA  PRO A 148      -3.726  22.928  94.888  1.00  0.140          H  
ATOM   2314 1HB  PRO A 148      -6.654  23.108  94.102  1.00  0.220          H  
ATOM   2315 2HB  PRO A 148      -5.243  22.891  93.061  1.00  0.220          H  
ATOM   2316 1HG  PRO A 148      -6.709  20.732  93.668  1.00  0.220          H  
ATOM   2317 2HG  PRO A 148      -4.956  20.596  93.678  1.00  0.220          H  
ATOM   2318 1HD  PRO A 148      -6.854  20.831  96.043  1.00  0.220          H  
ATOM   2319 2HD  PRO A 148      -5.278  19.899  95.843  1.00  0.220          H  
ATOM   2320  N   ALA A 149      -6.068  24.715  96.326  1.00  0.080          N  
ATOM   2321  CA  ALA A 149      -6.401  26.060  96.776  1.00  0.060          C  
ATOM   2322  C   ALA A 149      -5.257  26.757  97.536  1.00  0.040          C  
ATOM   2323  O   ALA A 149      -5.144  27.986  97.507  1.00  0.040          O  
ATOM   2324  CB  ALA A 149      -7.608  26.010  97.676  1.00  0.090          C  
ATOM   2325  H   ALA A 149      -6.671  23.956  96.606  1.00  0.100          H  
ATOM   2326  HA  ALA A 149      -6.631  26.655  95.893  1.00  0.070          H  
ATOM   2327 1HB  ALA A 149      -7.876  27.019  97.981  1.00  0.110          H  
ATOM   2328 2HB  ALA A 149      -8.444  25.549  97.154  1.00  0.110          H  
ATOM   2329 3HB  ALA A 149      -7.347  25.433  98.538  1.00  0.110          H  
ATOM   2330  N   ASP A 150      -4.495  25.983  98.310  1.00  0.040          N  
ATOM   2331  CA  ASP A 150      -3.454  26.491  99.194  1.00  0.040          C  
ATOM   2332  C   ASP A 150      -2.267  27.175  98.529  1.00  0.040          C  
ATOM   2333  O   ASP A 150      -1.835  26.830  97.426  1.00  0.040          O  
ATOM   2334  CB  ASP A 150      -2.936  25.363 100.079  1.00  0.060          C  
ATOM   2335  CG  ASP A 150      -3.913  24.939 101.189  1.00  0.060          C  
ATOM   2336  OD1 ASP A 150      -4.827  25.668 101.511  1.00  0.060          O  
ATOM   2337  OD2 ASP A 150      -3.748  23.847 101.673  1.00  0.060          O  
ATOM   2338  H   ASP A 150      -4.597  24.965  98.258  1.00  0.050          H  
ATOM   2339  HA  ASP A 150      -3.922  27.227  99.845  1.00  0.050          H  
ATOM   2340 1HB  ASP A 150      -2.741  24.499  99.455  1.00  0.070          H  
ATOM   2341 2HB  ASP A 150      -1.987  25.662 100.532  1.00  0.070          H  
ATOM   2342  N   VAL A 151      -1.697  28.117  99.270  1.00  0.060          N  
ATOM   2343  CA  VAL A 151      -0.496  28.837  98.870  1.00  0.070          C  
ATOM   2344  C   VAL A 151       0.654  28.392  99.746  1.00  0.060          C  
ATOM   2345  O   VAL A 151       0.496  28.253 100.960  1.00  0.050          O  
ATOM   2346  CB  VAL A 151      -0.690  30.376  98.948  1.00  0.090          C  
ATOM   2347  CG1 VAL A 151      -1.123  30.812 100.348  1.00  0.090          C  
ATOM   2348  CG2 VAL A 151       0.646  31.096  98.585  1.00  0.090          C  
ATOM   2349  H   VAL A 151      -2.125  28.329 100.159  1.00  0.070          H  
ATOM   2350  HA  VAL A 151      -0.270  28.576  97.843  1.00  0.080          H  
ATOM   2351  HB  VAL A 151      -1.469  30.663  98.244  1.00  0.110          H  
ATOM   2352 1HG1 VAL A 151      -1.262  31.892 100.360  1.00  0.110          H  
ATOM   2353 2HG1 VAL A 151      -2.059  30.330 100.610  1.00  0.110          H  
ATOM   2354 3HG1 VAL A 151      -0.364  30.548 101.081  1.00  0.110          H  
ATOM   2355 1HG2 VAL A 151       0.496  32.173  98.615  1.00  0.110          H  
ATOM   2356 2HG2 VAL A 151       1.433  30.834  99.292  1.00  0.110          H  
ATOM   2357 3HG2 VAL A 151       0.957  30.810  97.600  1.00  0.110          H  
ATOM   2358  N   PHE A 152       1.805  28.144  99.134  1.00  0.070          N  
ATOM   2359  CA  PHE A 152       2.945  27.691  99.916  1.00  0.060          C  
ATOM   2360  C   PHE A 152       4.130  28.623  99.787  1.00  0.060          C  
ATOM   2361  O   PHE A 152       4.276  29.348  98.798  1.00  0.070          O  
ATOM   2362  CB  PHE A 152       3.354  26.286  99.472  1.00  0.090          C  
ATOM   2363  CG  PHE A 152       3.975  26.197  98.089  1.00  0.090          C  
ATOM   2364  CD1 PHE A 152       5.360  26.179  97.951  1.00  0.090          C  
ATOM   2365  CD2 PHE A 152       3.202  26.178  96.941  1.00  0.090          C  
ATOM   2366  CE1 PHE A 152       5.956  26.135  96.723  1.00  0.090          C  
ATOM   2367  CE2 PHE A 152       3.802  26.134  95.710  1.00  0.090          C  
ATOM   2368  CZ  PHE A 152       5.185  26.115  95.606  1.00  0.090          C  
ATOM   2369  H   PHE A 152       1.856  28.277  98.118  1.00  0.080          H  
ATOM   2370  HA  PHE A 152       2.659  27.656 100.967  1.00  0.070          H  
ATOM   2371 1HB  PHE A 152       4.067  25.874 100.186  1.00  0.110          H  
ATOM   2372 2HB  PHE A 152       2.490  25.668  99.493  1.00  0.110          H  
ATOM   2373  HD1 PHE A 152       5.974  26.190  98.840  1.00  0.110          H  
ATOM   2374  HD2 PHE A 152       2.112  26.211  97.019  1.00  0.110          H  
ATOM   2375  HE1 PHE A 152       7.043  26.118  96.647  1.00  0.110          H  
ATOM   2376  HE2 PHE A 152       3.198  26.132  94.814  1.00  0.110          H  
ATOM   2377  HZ  PHE A 152       5.649  26.088  94.632  1.00  0.110          H  
ATOM   2378  N   MET A 153       5.001  28.570 100.783  1.00  0.060          N  
ATOM   2379  CA  MET A 153       6.223  29.338 100.718  1.00  0.060          C  
ATOM   2380  C   MET A 153       7.266  28.488 100.039  1.00  0.060          C  
ATOM   2381  O   MET A 153       7.367  27.295 100.324  1.00  0.060          O  
ATOM   2382  CB  MET A 153       6.697  29.743 102.107  1.00  0.080          C  
ATOM   2383  CG  MET A 153       5.693  30.574 102.923  1.00  0.080          C  
ATOM   2384  SD  MET A 153       5.165  32.093 102.094  1.00  0.080          S  
ATOM   2385  CE  MET A 153       6.670  33.040 101.944  1.00  0.080          C  
ATOM   2386  H   MET A 153       4.820  27.973 101.577  1.00  0.070          H  
ATOM   2387  HA  MET A 153       6.064  30.227 100.113  1.00  0.070          H  
ATOM   2388 1HB  MET A 153       6.909  28.844 102.680  1.00  0.100          H  
ATOM   2389 2HB  MET A 153       7.635  30.288 102.027  1.00  0.100          H  
ATOM   2390 1HG  MET A 153       4.808  29.971 103.119  1.00  0.100          H  
ATOM   2391 2HG  MET A 153       6.139  30.841 103.881  1.00  0.100          H  
ATOM   2392 1HE  MET A 153       6.458  33.990 101.452  1.00  0.100          H  
ATOM   2393 2HE  MET A 153       7.093  33.227 102.931  1.00  0.100          H  
ATOM   2394 3HE  MET A 153       7.365  32.480 101.346  1.00  0.100          H  
ATOM   2395  N   VAL A 154       8.068  29.093  99.188  1.00  0.070          N  
ATOM   2396  CA  VAL A 154       9.113  28.354  98.515  1.00  0.080          C  
ATOM   2397  C   VAL A 154      10.267  28.206  99.523  1.00  0.120          C  
ATOM   2398  O   VAL A 154      10.708  29.231 100.043  1.00  0.260          O  
ATOM   2399  CB  VAL A 154       9.573  29.140  97.260  1.00  0.110          C  
ATOM   2400  CG1 VAL A 154      10.697  28.432  96.575  1.00  0.110          C  
ATOM   2401  CG2 VAL A 154       8.398  29.335  96.288  1.00  0.110          C  
ATOM   2402  H   VAL A 154       7.911  30.088  99.003  1.00  0.080          H  
ATOM   2403  HA  VAL A 154       8.699  27.401  98.207  1.00  0.100          H  
ATOM   2404  HB  VAL A 154       9.937  30.108  97.579  1.00  0.130          H  
ATOM   2405 1HG1 VAL A 154      11.017  29.001  95.725  1.00  0.130          H  
ATOM   2406 2HG1 VAL A 154      11.531  28.311  97.261  1.00  0.130          H  
ATOM   2407 3HG1 VAL A 154      10.351  27.464  96.245  1.00  0.130          H  
ATOM   2408 1HG2 VAL A 154       8.735  29.906  95.420  1.00  0.130          H  
ATOM   2409 2HG2 VAL A 154       8.029  28.365  95.960  1.00  0.130          H  
ATOM   2410 3HG2 VAL A 154       7.602  29.876  96.791  1.00  0.130          H  
ATOM   2411  N   PRO A 155      10.738  26.978  99.847  1.00  0.100          N  
ATOM   2412  CA  PRO A 155      11.793  26.688 100.811  1.00  0.120          C  
ATOM   2413  C   PRO A 155      13.145  27.201 100.361  1.00  0.080          C  
ATOM   2414  O   PRO A 155      13.425  27.272  99.164  1.00  0.060          O  
ATOM   2415  CB  PRO A 155      11.773  25.153 100.898  1.00  0.180          C  
ATOM   2416  CG  PRO A 155      11.169  24.693  99.593  1.00  0.180          C  
ATOM   2417  CD  PRO A 155      10.163  25.766  99.221  1.00  0.180          C  
ATOM   2418  HA  PRO A 155      11.521  27.134 101.779  1.00  0.140          H  
ATOM   2419 1HB  PRO A 155      12.801  24.774 101.038  1.00  0.220          H  
ATOM   2420 2HB  PRO A 155      11.190  24.827 101.774  1.00  0.220          H  
ATOM   2421 1HG  PRO A 155      11.950  24.580  98.823  1.00  0.220          H  
ATOM   2422 2HG  PRO A 155      10.700  23.699  99.716  1.00  0.220          H  
ATOM   2423 1HD  PRO A 155      10.146  25.840  98.141  1.00  0.220          H  
ATOM   2424 2HD  PRO A 155       9.165  25.530  99.644  1.00  0.220          H  
ATOM   2425  N   GLN A 156      13.992  27.526 101.335  1.00  0.100          N  
ATOM   2426  CA  GLN A 156      15.354  27.986 101.083  1.00  0.080          C  
ATOM   2427  C   GLN A 156      16.285  26.852 100.694  1.00  0.070          C  
ATOM   2428  O   GLN A 156      16.292  25.812 101.353  1.00  0.080          O  
ATOM   2429  CB  GLN A 156      15.905  28.657 102.331  1.00  0.120          C  
ATOM   2430  CG  GLN A 156      17.232  29.298 102.133  1.00  0.120          C  
ATOM   2431  CD  GLN A 156      17.656  30.094 103.296  1.00  0.120          C  
ATOM   2432  OE1 GLN A 156      17.041  30.094 104.370  1.00  0.120          O  
ATOM   2433  NE2 GLN A 156      18.719  30.808 103.090  1.00  0.120          N  
ATOM   2434  H   GLN A 156      13.681  27.453 102.295  1.00  0.120          H  
ATOM   2435  HA  GLN A 156      15.336  28.714 100.277  1.00  0.100          H  
ATOM   2436 1HB  GLN A 156      15.221  29.378 102.691  1.00  0.140          H  
ATOM   2437 2HB  GLN A 156      16.022  27.910 103.113  1.00  0.140          H  
ATOM   2438 1HG  GLN A 156      17.985  28.528 101.981  1.00  0.140          H  
ATOM   2439 2HG  GLN A 156      17.199  29.955 101.257  1.00  0.140          H  
ATOM   2440 1HE2 GLN A 156      19.087  31.413 103.812  1.00  0.140          H  
ATOM   2441 2HE2 GLN A 156      19.162  30.768 102.161  1.00  0.140          H  
ATOM   2442  N   TYR A 157      17.091  27.060  99.654  1.00  0.070          N  
ATOM   2443  CA  TYR A 157      18.090  26.089  99.226  1.00  0.070          C  
ATOM   2444  C   TYR A 157      19.355  26.210 100.071  1.00  0.070          C  
ATOM   2445  O   TYR A 157      19.748  27.305 100.497  1.00  0.070          O  
ATOM   2446  CB  TYR A 157      18.458  26.205  97.725  1.00  0.100          C  
ATOM   2447  CG  TYR A 157      19.493  25.122  97.284  1.00  0.100          C  
ATOM   2448  CD1 TYR A 157      19.096  23.834  96.948  1.00  0.100          C  
ATOM   2449  CD2 TYR A 157      20.843  25.418  97.270  1.00  0.100          C  
ATOM   2450  CE1 TYR A 157      20.073  22.892  96.631  1.00  0.100          C  
ATOM   2451  CE2 TYR A 157      21.766  24.508  96.969  1.00  0.100          C  
ATOM   2452  CZ  TYR A 157      21.414  23.256  96.668  1.00  0.100          C  
ATOM   2453  OH  TYR A 157      22.413  22.363  96.435  1.00  0.100          O  
ATOM   2454  H   TYR A 157      17.035  27.940  99.134  1.00  0.080          H  
ATOM   2455  HA  TYR A 157      17.690  25.090  99.394  1.00  0.080          H  
ATOM   2456 1HB  TYR A 157      17.567  26.101  97.111  1.00  0.120          H  
ATOM   2457 2HB  TYR A 157      18.868  27.184  97.520  1.00  0.120          H  
ATOM   2458  HD1 TYR A 157      18.040  23.561  96.950  1.00  0.120          H  
ATOM   2459  HD2 TYR A 157      21.175  26.365  97.522  1.00  0.120          H  
ATOM   2460  HE1 TYR A 157      19.794  21.875  96.382  1.00  0.120          H  
ATOM   2461  HE2 TYR A 157      22.815  24.781  96.990  1.00  0.120          H  
ATOM   2462  HH  TYR A 157      22.056  21.499  96.159  1.00  0.120          H  
ATOM   2463  N   GLY A 158      19.982  25.078 100.329  1.00  0.070          N  
ATOM   2464  CA  GLY A 158      21.260  25.031 101.016  1.00  0.080          C  
ATOM   2465  C   GLY A 158      21.725  23.594 101.039  1.00  0.090          C  
ATOM   2466  O   GLY A 158      20.967  22.693 100.687  1.00  0.090          O  
ATOM   2467  H   GLY A 158      19.575  24.207 100.014  1.00  0.080          H  
ATOM   2468 1HA  GLY A 158      21.992  25.651 100.497  1.00  0.100          H  
ATOM   2469 2HA  GLY A 158      21.160  25.412 102.031  1.00  0.100          H  
ATOM   2470  N   TYR A 159      22.950  23.370 101.478  1.00  0.090          N  
ATOM   2471  CA  TYR A 159      23.489  22.017 101.502  1.00  0.100          C  
ATOM   2472  C   TYR A 159      24.602  21.815 102.508  1.00  0.100          C  
ATOM   2473  O   TYR A 159      25.268  22.763 102.929  1.00  0.100          O  
ATOM   2474  CB  TYR A 159      24.017  21.660 100.112  1.00  0.140          C  
ATOM   2475  CG  TYR A 159      25.144  22.579  99.650  1.00  0.140          C  
ATOM   2476  CD1 TYR A 159      26.488  22.269  99.900  1.00  0.140          C  
ATOM   2477  CD2 TYR A 159      24.823  23.736  98.972  1.00  0.140          C  
ATOM   2478  CE1 TYR A 159      27.474  23.129  99.462  1.00  0.140          C  
ATOM   2479  CE2 TYR A 159      25.803  24.590  98.538  1.00  0.140          C  
ATOM   2480  CZ  TYR A 159      27.118  24.292  98.780  1.00  0.140          C  
ATOM   2481  OH  TYR A 159      28.088  25.140  98.352  1.00  0.140          O  
ATOM   2482  H   TYR A 159      23.508  24.177 101.773  1.00  0.110          H  
ATOM   2483  HA  TYR A 159      22.681  21.333 101.765  1.00  0.120          H  
ATOM   2484 1HB  TYR A 159      24.391  20.635 100.113  1.00  0.160          H  
ATOM   2485 2HB  TYR A 159      23.205  21.717  99.383  1.00  0.160          H  
ATOM   2486  HD1 TYR A 159      26.755  21.356 100.434  1.00  0.160          H  
ATOM   2487  HD2 TYR A 159      23.787  23.965  98.788  1.00  0.160          H  
ATOM   2488  HE1 TYR A 159      28.526  22.898  99.649  1.00  0.160          H  
ATOM   2489  HE2 TYR A 159      25.537  25.504  98.003  1.00  0.160          H  
ATOM   2490  HH  TYR A 159      27.691  25.918  97.927  1.00  0.160          H  
ATOM   2491  N   LEU A 160      24.846  20.552 102.849  1.00  0.100          N  
ATOM   2492  CA  LEU A 160      25.972  20.202 103.704  1.00  0.100          C  
ATOM   2493  C   LEU A 160      27.100  19.609 102.887  1.00  0.100          C  
ATOM   2494  O   LEU A 160      26.880  19.034 101.817  1.00  0.110          O  
ATOM   2495  CB  LEU A 160      25.559  19.262 104.843  1.00  0.140          C  
ATOM   2496  CG  LEU A 160      24.460  19.788 105.842  1.00  0.140          C  
ATOM   2497  CD1 LEU A 160      24.158  18.689 106.853  1.00  0.140          C  
ATOM   2498  CD2 LEU A 160      24.942  21.075 106.567  1.00  0.140          C  
ATOM   2499  H   LEU A 160      24.253  19.817 102.488  1.00  0.120          H  
ATOM   2500  HA  LEU A 160      26.368  21.096 104.150  1.00  0.120          H  
ATOM   2501 1HB  LEU A 160      25.204  18.332 104.409  1.00  0.170          H  
ATOM   2502 2HB  LEU A 160      26.454  19.042 105.431  1.00  0.170          H  
ATOM   2503  HG  LEU A 160      23.543  20.008 105.297  1.00  0.170          H  
ATOM   2504 1HD1 LEU A 160      23.388  19.031 107.546  1.00  0.170          H  
ATOM   2505 2HD1 LEU A 160      23.804  17.800 106.331  1.00  0.170          H  
ATOM   2506 3HD1 LEU A 160      25.054  18.443 107.408  1.00  0.170          H  
ATOM   2507 1HD2 LEU A 160      24.171  21.406 107.260  1.00  0.170          H  
ATOM   2508 2HD2 LEU A 160      25.855  20.873 107.115  1.00  0.170          H  
ATOM   2509 3HD2 LEU A 160      25.120  21.854 105.856  1.00  0.170          H  
ATOM   2510  N   THR A 161      28.306  19.758 103.406  1.00  0.110          N  
ATOM   2511  CA  THR A 161      29.517  19.253 102.779  1.00  0.120          C  
ATOM   2512  C   THR A 161      30.508  18.653 103.784  1.00  0.130          C  
ATOM   2513  O   THR A 161      30.148  18.329 104.914  1.00  0.140          O  
ATOM   2514  CB  THR A 161      30.144  20.360 101.918  1.00  0.160          C  
ATOM   2515  OG1 THR A 161      31.224  19.819 101.145  1.00  0.160          O  
ATOM   2516  CG2 THR A 161      30.613  21.492 102.761  1.00  0.160          C  
ATOM   2517  H   THR A 161      28.385  20.254 104.297  1.00  0.130          H  
ATOM   2518  HA  THR A 161      29.229  18.452 102.099  1.00  0.140          H  
ATOM   2519  HB  THR A 161      29.384  20.736 101.232  1.00  0.200          H  
ATOM   2520  HG1 THR A 161      31.537  20.515 100.540  1.00  0.200          H  
ATOM   2521 1HG2 THR A 161      31.017  22.264 102.115  1.00  0.200          H  
ATOM   2522 2HG2 THR A 161      29.790  21.890 103.317  1.00  0.200          H  
ATOM   2523 3HG2 THR A 161      31.373  21.146 103.442  1.00  0.200          H  
ATOM   2524  N   LEU A 162      31.742  18.441 103.343  1.00  0.140          N  
ATOM   2525  CA  LEU A 162      32.767  17.804 104.175  1.00  0.140          C  
ATOM   2526  C   LEU A 162      33.089  18.600 105.451  1.00  0.150          C  
ATOM   2527  O   LEU A 162      33.415  19.799 105.403  1.00  0.190          O  
ATOM   2528  CB  LEU A 162      34.048  17.622 103.354  1.00  0.200          C  
ATOM   2529  CG  LEU A 162      34.030  16.642 102.166  1.00  0.200          C  
ATOM   2530  CD1 LEU A 162      35.342  16.794 101.396  1.00  0.200          C  
ATOM   2531  CD2 LEU A 162      33.897  15.209 102.669  1.00  0.200          C  
ATOM   2532  H   LEU A 162      31.936  18.757 102.398  1.00  0.170          H  
ATOM   2533  HA  LEU A 162      32.390  16.834 104.489  1.00  0.170          H  
ATOM   2534 1HB  LEU A 162      34.340  18.586 102.968  1.00  0.240          H  
ATOM   2535 2HB  LEU A 162      34.810  17.269 104.020  1.00  0.240          H  
ATOM   2536  HG  LEU A 162      33.204  16.882 101.499  1.00  0.240          H  
ATOM   2537 1HD1 LEU A 162      35.351  16.114 100.545  1.00  0.240          H  
ATOM   2538 2HD1 LEU A 162      35.437  17.808 101.039  1.00  0.240          H  
ATOM   2539 3HD1 LEU A 162      36.173  16.560 102.047  1.00  0.240          H  
ATOM   2540 1HD2 LEU A 162      33.904  14.528 101.817  1.00  0.240          H  
ATOM   2541 2HD2 LEU A 162      34.735  14.974 103.326  1.00  0.240          H  
ATOM   2542 3HD2 LEU A 162      32.967  15.080 103.212  1.00  0.240          H  
ATOM   2543  N   ASN A 163      33.142  17.889 106.591  1.00  0.140          N  
ATOM   2544  CA  ASN A 163      33.411  18.544 107.868  1.00  0.120          C  
ATOM   2545  C   ASN A 163      34.344  17.775 108.816  1.00  0.090          C  
ATOM   2546  O   ASN A 163      34.378  16.542 108.840  1.00  0.120          O  
ATOM   2547  CB  ASN A 163      32.087  18.764 108.565  1.00  0.180          C  
ATOM   2548  CG  ASN A 163      31.449  17.473 108.982  1.00  0.180          C  
ATOM   2549  OD1 ASN A 163      31.107  16.624 108.142  1.00  0.180          O  
ATOM   2550  ND2 ASN A 163      31.269  17.302 110.262  1.00  0.180          N  
ATOM   2551  H   ASN A 163      32.899  16.904 106.580  1.00  0.170          H  
ATOM   2552  HA  ASN A 163      33.873  19.513 107.675  1.00  0.140          H  
ATOM   2553 1HB  ASN A 163      32.217  19.419 109.431  1.00  0.210          H  
ATOM   2554 2HB  ASN A 163      31.407  19.240 107.884  1.00  0.210          H  
ATOM   2555 1HD2 ASN A 163      30.842  16.463 110.599  1.00  0.210          H  
ATOM   2556 2HD2 ASN A 163      31.552  18.036 110.911  1.00  0.210          H  
ATOM   2557  N   ASN A 164      35.072  18.556 109.615  1.00  0.130          N  
ATOM   2558  CA  ASN A 164      35.930  18.119 110.706  1.00  0.140          C  
ATOM   2559  C   ASN A 164      35.246  18.580 111.976  1.00  0.140          C  
ATOM   2560  O   ASN A 164      35.565  19.643 112.526  1.00  0.130          O  
ATOM   2561  CB  ASN A 164      37.318  18.731 110.631  1.00  0.190          C  
ATOM   2562  CG  ASN A 164      38.110  18.324 109.451  1.00  0.190          C  
ATOM   2563  OD1 ASN A 164      38.129  17.153 109.049  1.00  0.190          O  
ATOM   2564  ND2 ASN A 164      38.803  19.277 108.884  1.00  0.190          N  
ATOM   2565  H   ASN A 164      34.966  19.557 109.476  1.00  0.160          H  
ATOM   2566  HA  ASN A 164      35.992  17.030 110.718  1.00  0.170          H  
ATOM   2567 1HB  ASN A 164      37.218  19.817 110.606  1.00  0.230          H  
ATOM   2568 2HB  ASN A 164      37.874  18.477 111.532  1.00  0.230          H  
ATOM   2569 1HD2 ASN A 164      39.375  19.078 108.092  1.00  0.230          H  
ATOM   2570 2HD2 ASN A 164      38.773  20.208 109.258  1.00  0.230          H  
ATOM   2571  N   GLY A 165      34.293  17.807 112.445  1.00  0.170          N  
ATOM   2572  CA  GLY A 165      33.469  18.294 113.527  1.00  0.180          C  
ATOM   2573  C   GLY A 165      32.731  19.527 113.012  1.00  0.160          C  
ATOM   2574  O   GLY A 165      32.030  19.452 112.005  1.00  0.130          O  
ATOM   2575  H   GLY A 165      34.096  16.921 111.999  1.00  0.200          H  
ATOM   2576 1HA  GLY A 165      32.768  17.522 113.796  1.00  0.220          H  
ATOM   2577 2HA  GLY A 165      34.072  18.536 114.401  1.00  0.220          H  
ATOM   2578  N   SER A 166      32.846  20.656 113.700  1.00  0.170          N  
ATOM   2579  CA  SER A 166      32.162  21.874 113.260  1.00  0.160          C  
ATOM   2580  C   SER A 166      32.934  22.657 112.179  1.00  0.150          C  
ATOM   2581  O   SER A 166      32.416  23.628 111.618  1.00  0.150          O  
ATOM   2582  CB  SER A 166      31.902  22.772 114.462  1.00  0.230          C  
ATOM   2583  OG  SER A 166      33.107  23.277 115.016  1.00  0.230          O  
ATOM   2584  H   SER A 166      33.425  20.691 114.528  1.00  0.200          H  
ATOM   2585  HA  SER A 166      31.197  21.586 112.833  1.00  0.190          H  
ATOM   2586 1HB  SER A 166      31.258  23.603 114.161  1.00  0.270          H  
ATOM   2587 2HB  SER A 166      31.358  22.207 115.220  1.00  0.270          H  
ATOM   2588  HG  SER A 166      32.841  23.738 115.821  1.00  0.270          H  
ATOM   2589  N   GLN A 167      34.179  22.260 111.894  1.00  0.160          N  
ATOM   2590  CA  GLN A 167      35.018  23.014 110.962  1.00  0.150          C  
ATOM   2591  C   GLN A 167      35.023  22.482 109.536  1.00  0.150          C  
ATOM   2592  O   GLN A 167      34.755  21.311 109.277  1.00  0.170          O  
ATOM   2593  CB  GLN A 167      36.444  23.073 111.502  1.00  0.210          C  
ATOM   2594  CG  GLN A 167      36.523  23.725 112.867  1.00  0.210          C  
ATOM   2595  CD  GLN A 167      36.049  25.147 112.824  1.00  0.210          C  
ATOM   2596  OE1 GLN A 167      36.603  25.966 112.086  1.00  0.210          O  
ATOM   2597  NE2 GLN A 167      35.008  25.451 113.590  1.00  0.210          N  
ATOM   2598  H   GLN A 167      34.556  21.418 112.336  1.00  0.190          H  
ATOM   2599  HA  GLN A 167      34.632  24.031 110.914  1.00  0.180          H  
ATOM   2600 1HB  GLN A 167      36.835  22.060 111.593  1.00  0.260          H  
ATOM   2601 2HB  GLN A 167      37.084  23.615 110.808  1.00  0.260          H  
ATOM   2602 1HG  GLN A 167      35.892  23.175 113.565  1.00  0.260          H  
ATOM   2603 2HG  GLN A 167      37.556  23.714 113.209  1.00  0.260          H  
ATOM   2604 1HE2 GLN A 167      34.643  26.383 113.591  1.00  0.260          H  
ATOM   2605 2HE2 GLN A 167      34.565  24.742 114.166  1.00  0.260          H  
ATOM   2606  N   ALA A 168      35.340  23.351 108.587  1.00  0.120          N  
ATOM   2607  CA  ALA A 168      35.415  22.927 107.195  1.00  0.130          C  
ATOM   2608  C   ALA A 168      36.670  22.116 106.869  1.00  0.110          C  
ATOM   2609  O   ALA A 168      37.765  22.398 107.362  1.00  0.160          O  
ATOM   2610  CB  ALA A 168      35.374  24.140 106.287  1.00  0.180          C  
ATOM   2611  H   ALA A 168      35.535  24.314 108.831  1.00  0.140          H  
ATOM   2612  HA  ALA A 168      34.545  22.299 106.989  1.00  0.160          H  
ATOM   2613 1HB  ALA A 168      35.388  23.811 105.246  1.00  0.210          H  
ATOM   2614 2HB  ALA A 168      34.471  24.701 106.480  1.00  0.210          H  
ATOM   2615 3HB  ALA A 168      36.240  24.769 106.480  1.00  0.210          H  
ATOM   2616  N   VAL A 169      36.496  21.169 105.957  1.00  0.160          N  
ATOM   2617  CA  VAL A 169      37.561  20.368 105.358  1.00  0.130          C  
ATOM   2618  C   VAL A 169      38.183  21.117 104.172  1.00  0.180          C  
ATOM   2619  O   VAL A 169      37.468  21.709 103.378  1.00  0.190          O  
ATOM   2620  CB  VAL A 169      36.974  19.007 104.939  1.00  0.190          C  
ATOM   2621  CG1 VAL A 169      37.938  18.141 104.181  1.00  0.190          C  
ATOM   2622  CG2 VAL A 169      36.579  18.292 106.163  1.00  0.190          C  
ATOM   2623  H   VAL A 169      35.527  20.968 105.681  1.00  0.190          H  
ATOM   2624  HA  VAL A 169      38.330  20.201 106.112  1.00  0.160          H  
ATOM   2625  HB  VAL A 169      36.120  19.190 104.320  1.00  0.230          H  
ATOM   2626 1HG1 VAL A 169      37.451  17.202 103.937  1.00  0.230          H  
ATOM   2627 2HG1 VAL A 169      38.217  18.618 103.298  1.00  0.230          H  
ATOM   2628 3HG1 VAL A 169      38.816  17.943 104.794  1.00  0.230          H  
ATOM   2629 1HG2 VAL A 169      36.120  17.337 105.928  1.00  0.230          H  
ATOM   2630 2HG2 VAL A 169      37.448  18.123 106.759  1.00  0.230          H  
ATOM   2631 3HG2 VAL A 169      35.892  18.898 106.702  1.00  0.230          H  
ATOM   2632  N   GLY A 170      39.509  21.086 104.020  1.00  0.210          N  
ATOM   2633  CA  GLY A 170      40.169  21.776 102.890  1.00  0.270          C  
ATOM   2634  C   GLY A 170      39.631  21.352 101.507  1.00  0.280          C  
ATOM   2635  O   GLY A 170      39.622  22.138 100.563  1.00  0.330          O  
ATOM   2636  H   GLY A 170      40.070  20.600 104.705  1.00  0.250          H  
ATOM   2637 1HA  GLY A 170      40.041  22.852 103.011  1.00  0.320          H  
ATOM   2638 2HA  GLY A 170      41.240  21.583 102.933  1.00  0.320          H  
ATOM   2639  N   ARG A 171      39.172  20.110 101.404  1.00  0.240          N  
ATOM   2640  CA  ARG A 171      38.605  19.537 100.186  1.00  0.260          C  
ATOM   2641  C   ARG A 171      37.132  19.911  99.983  1.00  0.240          C  
ATOM   2642  O   ARG A 171      36.523  19.517  98.986  1.00  0.260          O  
ATOM   2643  CB  ARG A 171      38.647  18.021 100.229  1.00  0.360          C  
ATOM   2644  CG  ARG A 171      39.999  17.363 100.257  1.00  0.360          C  
ATOM   2645  CD  ARG A 171      39.836  15.886 100.393  1.00  0.360          C  
ATOM   2646  NE  ARG A 171      39.265  15.506 101.702  1.00  0.360          N  
ATOM   2647  CZ  ARG A 171      38.660  14.325 101.985  1.00  0.360          C  
ATOM   2648  NH1 ARG A 171      38.521  13.403 101.054  1.00  0.360          N  
ATOM   2649  NH2 ARG A 171      38.203  14.096 103.207  1.00  0.360          N  
ATOM   2650  H   ARG A 171      39.256  19.518 102.211  1.00  0.290          H  
ATOM   2651  HA  ARG A 171      39.179  19.899  99.333  1.00  0.310          H  
ATOM   2652 1HB  ARG A 171      38.112  17.689 101.102  1.00  0.430          H  
ATOM   2653 2HB  ARG A 171      38.117  17.625  99.364  1.00  0.430          H  
ATOM   2654 1HG  ARG A 171      40.532  17.575  99.330  1.00  0.430          H  
ATOM   2655 2HG  ARG A 171      40.575  17.732 101.105  1.00  0.430          H  
ATOM   2656 1HD  ARG A 171      39.169  15.536  99.608  1.00  0.430          H  
ATOM   2657 2HD  ARG A 171      40.809  15.404 100.290  1.00  0.430          H  
ATOM   2658  HE  ARG A 171      39.357  16.169 102.458  1.00  0.430          H  
ATOM   2659 1HH1 ARG A 171      38.866  13.565 100.120  1.00  0.430          H  
ATOM   2660 2HH1 ARG A 171      38.070  12.526 101.274  1.00  0.430          H  
ATOM   2661 1HH2 ARG A 171      38.311  14.794 103.929  1.00  0.430          H  
ATOM   2662 2HH2 ARG A 171      37.753  13.218 103.424  1.00  0.430          H  
ATOM   2663  N   SER A 172      36.529  20.569 100.964  1.00  0.200          N  
ATOM   2664  CA  SER A 172      35.124  20.918 100.923  1.00  0.180          C  
ATOM   2665  C   SER A 172      34.772  21.811  99.749  1.00  0.200          C  
ATOM   2666  O   SER A 172      35.429  22.823  99.489  1.00  0.230          O  
ATOM   2667  CB  SER A 172      34.748  21.609 102.204  1.00  0.260          C  
ATOM   2668  OG  SER A 172      33.453  22.033 102.157  1.00  0.260          O  
ATOM   2669  H   SER A 172      37.068  20.903 101.761  1.00  0.240          H  
ATOM   2670  HA  SER A 172      34.542  20.002 100.834  1.00  0.220          H  
ATOM   2671 1HB  SER A 172      34.884  20.934 103.045  1.00  0.310          H  
ATOM   2672 2HB  SER A 172      35.395  22.465 102.358  1.00  0.310          H  
ATOM   2673  HG  SER A 172      33.223  22.257 103.059  1.00  0.310          H  
ATOM   2674  N   SER A 173      33.709  21.443  99.049  1.00  0.180          N  
ATOM   2675  CA  SER A 173      33.218  22.211  97.923  1.00  0.180          C  
ATOM   2676  C   SER A 173      32.362  23.393  98.356  1.00  0.150          C  
ATOM   2677  O   SER A 173      31.882  23.462  99.489  1.00  0.140          O  
ATOM   2678  CB  SER A 173      32.418  21.304  97.004  1.00  0.250          C  
ATOM   2679  OG  SER A 173      31.250  20.849  97.642  1.00  0.250          O  
ATOM   2680  H   SER A 173      33.232  20.593  99.300  1.00  0.220          H  
ATOM   2681  HA  SER A 173      34.078  22.598  97.374  1.00  0.220          H  
ATOM   2682 1HB  SER A 173      32.151  21.846  96.095  1.00  0.300          H  
ATOM   2683 2HB  SER A 173      33.031  20.453  96.711  1.00  0.300          H  
ATOM   2684  HG  SER A 173      30.816  20.254  97.017  1.00  0.300          H  
ATOM   2685  N   PHE A 174      32.148  24.303  97.420  1.00  0.140          N  
ATOM   2686  CA  PHE A 174      31.266  25.443  97.587  1.00  0.120          C  
ATOM   2687  C   PHE A 174      30.647  25.838  96.277  1.00  0.090          C  
ATOM   2688  O   PHE A 174      31.344  25.997  95.272  1.00  0.070          O  
ATOM   2689  CB  PHE A 174      31.964  26.662  98.176  1.00  0.180          C  
ATOM   2690  CG  PHE A 174      31.061  27.897  98.119  1.00  0.180          C  
ATOM   2691  CD1 PHE A 174      29.932  27.996  98.883  1.00  0.180          C  
ATOM   2692  CD2 PHE A 174      31.362  28.949  97.277  1.00  0.180          C  
ATOM   2693  CE1 PHE A 174      29.105  29.095  98.822  1.00  0.180          C  
ATOM   2694  CE2 PHE A 174      30.546  30.056  97.213  1.00  0.180          C  
ATOM   2695  CZ  PHE A 174      29.411  30.127  97.984  1.00  0.180          C  
ATOM   2696  H   PHE A 174      32.602  24.184  96.527  1.00  0.170          H  
ATOM   2697  HA  PHE A 174      30.477  25.152  98.273  1.00  0.140          H  
ATOM   2698 1HB  PHE A 174      32.229  26.470  99.215  1.00  0.210          H  
ATOM   2699 2HB  PHE A 174      32.878  26.871  97.628  1.00  0.210          H  
ATOM   2700  HD1 PHE A 174      29.689  27.182  99.529  1.00  0.210          H  
ATOM   2701  HD2 PHE A 174      32.257  28.894  96.656  1.00  0.210          H  
ATOM   2702  HE1 PHE A 174      28.207  29.140  99.436  1.00  0.210          H  
ATOM   2703  HE2 PHE A 174      30.801  30.873  96.548  1.00  0.210          H  
ATOM   2704  HZ  PHE A 174      28.763  31.001  97.927  1.00  0.210          H  
ATOM   2705  N   TYR A 175      29.339  26.016  96.289  1.00  0.070          N  
ATOM   2706  CA  TYR A 175      28.638  26.427  95.107  1.00  0.040          C  
ATOM   2707  C   TYR A 175      27.964  27.753  95.237  1.00  0.070          C  
ATOM   2708  O   TYR A 175      27.113  27.962  96.102  1.00  0.080          O  
ATOM   2709  CB  TYR A 175      27.571  25.414  94.767  1.00  0.070          C  
ATOM   2710  CG  TYR A 175      28.090  24.126  94.330  1.00  0.070          C  
ATOM   2711  CD1 TYR A 175      28.563  23.197  95.250  1.00  0.070          C  
ATOM   2712  CD2 TYR A 175      28.059  23.839  92.990  1.00  0.070          C  
ATOM   2713  CE1 TYR A 175      29.013  21.991  94.807  1.00  0.070          C  
ATOM   2714  CE2 TYR A 175      28.489  22.640  92.554  1.00  0.070          C  
ATOM   2715  CZ  TYR A 175      28.971  21.711  93.449  1.00  0.070          C  
ATOM   2716  OH  TYR A 175      29.357  20.483  92.992  1.00  0.070          O  
ATOM   2717  H   TYR A 175      28.812  25.830  97.137  1.00  0.080          H  
ATOM   2718  HA  TYR A 175      29.351  26.497  94.286  1.00  0.050          H  
ATOM   2719 1HB  TYR A 175      26.933  25.248  95.634  1.00  0.080          H  
ATOM   2720 2HB  TYR A 175      26.943  25.819  93.974  1.00  0.080          H  
ATOM   2721  HD1 TYR A 175      28.573  23.417  96.314  1.00  0.080          H  
ATOM   2722  HD2 TYR A 175      27.673  24.571  92.281  1.00  0.080          H  
ATOM   2723  HE1 TYR A 175      29.377  21.250  95.514  1.00  0.080          H  
ATOM   2724  HE2 TYR A 175      28.450  22.402  91.490  1.00  0.080          H  
ATOM   2725  HH  TYR A 175      28.790  20.261  92.212  1.00  0.080          H  
ATOM   2726  N   CYS A 176      28.303  28.620  94.316  1.00  0.070          N  
ATOM   2727  CA  CYS A 176      27.674  29.908  94.216  1.00  0.060          C  
ATOM   2728  C   CYS A 176      26.702  29.731  93.064  1.00  0.060          C  
ATOM   2729  O   CYS A 176      27.086  29.321  91.965  1.00  0.060          O  
ATOM   2730  CB  CYS A 176      28.683  31.008  93.994  1.00  0.090          C  
ATOM   2731  SG  CYS A 176      27.979  32.626  93.871  1.00  0.090          S  
ATOM   2732  H   CYS A 176      29.031  28.356  93.665  1.00  0.080          H  
ATOM   2733  HA  CYS A 176      27.120  30.124  95.129  1.00  0.070          H  
ATOM   2734 1HB  CYS A 176      29.381  31.018  94.806  1.00  0.110          H  
ATOM   2735 2HB  CYS A 176      29.223  30.802  93.124  1.00  0.110          H  
ATOM   2736  HG  CYS A 176      29.122  33.275  93.646  1.00  0.110          H  
ATOM   2737  N   LEU A 177      25.436  30.009  93.298  1.00  0.070          N  
ATOM   2738  CA  LEU A 177      24.413  29.700  92.314  1.00  0.090          C  
ATOM   2739  C   LEU A 177      24.353  30.767  91.230  1.00  0.090          C  
ATOM   2740  O   LEU A 177      23.661  30.645  90.222  1.00  0.110          O  
ATOM   2741  CB  LEU A 177      23.072  29.523  93.014  1.00  0.120          C  
ATOM   2742  CG  LEU A 177      22.783  28.110  93.641  1.00  0.120          C  
ATOM   2743  CD1 LEU A 177      23.723  27.826  94.830  1.00  0.120          C  
ATOM   2744  CD2 LEU A 177      21.375  28.084  94.105  1.00  0.120          C  
ATOM   2745  H   LEU A 177      25.159  30.408  94.192  1.00  0.080          H  
ATOM   2746  HA  LEU A 177      24.663  28.749  91.866  1.00  0.110          H  
ATOM   2747 1HB  LEU A 177      23.025  30.235  93.821  1.00  0.140          H  
ATOM   2748 2HB  LEU A 177      22.284  29.760  92.319  1.00  0.140          H  
ATOM   2749  HG  LEU A 177      22.943  27.337  92.899  1.00  0.140          H  
ATOM   2750 1HD1 LEU A 177      23.479  26.864  95.256  1.00  0.140          H  
ATOM   2751 2HD1 LEU A 177      24.759  27.814  94.516  1.00  0.140          H  
ATOM   2752 3HD1 LEU A 177      23.584  28.589  95.590  1.00  0.140          H  
ATOM   2753 1HD2 LEU A 177      21.145  27.114  94.541  1.00  0.140          H  
ATOM   2754 2HD2 LEU A 177      21.267  28.846  94.847  1.00  0.140          H  
ATOM   2755 3HD2 LEU A 177      20.706  28.285  93.275  1.00  0.140          H  
ATOM   2756  N   GLU A 178      25.182  31.782  91.400  1.00  0.080          N  
ATOM   2757  CA  GLU A 178      25.258  32.922  90.517  1.00  0.100          C  
ATOM   2758  C   GLU A 178      26.097  32.565  89.305  1.00  0.120          C  
ATOM   2759  O   GLU A 178      26.186  33.340  88.354  1.00  0.150          O  
ATOM   2760  CB  GLU A 178      25.951  34.074  91.235  1.00  0.130          C  
ATOM   2761  CG  GLU A 178      25.274  34.510  92.523  1.00  0.130          C  
ATOM   2762  CD  GLU A 178      23.966  35.103  92.343  1.00  0.130          C  
ATOM   2763  OE1 GLU A 178      23.862  36.002  91.547  1.00  0.130          O  
ATOM   2764  OE2 GLU A 178      23.023  34.657  92.984  1.00  0.130          O  
ATOM   2765  H   GLU A 178      25.772  31.774  92.219  1.00  0.100          H  
ATOM   2766  HA  GLU A 178      24.254  33.207  90.196  1.00  0.120          H  
ATOM   2767 1HB  GLU A 178      26.980  33.807  91.438  1.00  0.160          H  
ATOM   2768 2HB  GLU A 178      25.975  34.940  90.574  1.00  0.160          H  
ATOM   2769 1HG  GLU A 178      25.169  33.649  93.163  1.00  0.160          H  
ATOM   2770 2HG  GLU A 178      25.923  35.223  93.031  1.00  0.160          H  
ATOM   2771  N   TYR A 179      26.713  31.377  89.315  1.00  0.120          N  
ATOM   2772  CA  TYR A 179      27.510  30.999  88.169  1.00  0.170          C  
ATOM   2773  C   TYR A 179      26.759  30.023  87.289  1.00  0.120          C  
ATOM   2774  O   TYR A 179      27.324  29.468  86.346  1.00  0.100          O  
ATOM   2775  CB  TYR A 179      28.865  30.452  88.579  1.00  0.220          C  
ATOM   2776  CG  TYR A 179      29.691  31.483  89.289  1.00  0.220          C  
ATOM   2777  CD1 TYR A 179      30.039  31.275  90.582  1.00  0.220          C  
ATOM   2778  CD2 TYR A 179      30.062  32.659  88.649  1.00  0.220          C  
ATOM   2779  CE1 TYR A 179      30.771  32.221  91.266  1.00  0.220          C  
ATOM   2780  CE2 TYR A 179      30.788  33.609  89.330  1.00  0.220          C  
ATOM   2781  CZ  TYR A 179      31.142  33.387  90.639  1.00  0.220          C  
ATOM   2782  OH  TYR A 179      31.862  34.324  91.335  1.00  0.220          O  
ATOM   2783  H   TYR A 179      26.649  30.753  90.125  1.00  0.140          H  
ATOM   2784  HA  TYR A 179      27.684  31.885  87.564  1.00  0.200          H  
ATOM   2785 1HB  TYR A 179      28.727  29.596  89.245  1.00  0.260          H  
ATOM   2786 2HB  TYR A 179      29.411  30.112  87.701  1.00  0.260          H  
ATOM   2787  HD1 TYR A 179      29.736  30.352  91.067  1.00  0.260          H  
ATOM   2788  HD2 TYR A 179      29.779  32.836  87.613  1.00  0.260          H  
ATOM   2789  HE1 TYR A 179      31.055  32.050  92.302  1.00  0.260          H  
ATOM   2790  HE2 TYR A 179      31.079  34.534  88.833  1.00  0.260          H  
ATOM   2791  HH  TYR A 179      32.003  35.098  90.782  1.00  0.260          H  
ATOM   2792  N   PHE A 180      25.472  29.831  87.574  1.00  0.110          N  
ATOM   2793  CA  PHE A 180      24.638  28.995  86.744  1.00  0.090          C  
ATOM   2794  C   PHE A 180      23.888  29.965  85.839  1.00  0.090          C  
ATOM   2795  O   PHE A 180      23.509  31.040  86.300  1.00  0.090          O  
ATOM   2796  CB  PHE A 180      23.649  28.188  87.594  1.00  0.130          C  
ATOM   2797  CG  PHE A 180      24.257  27.045  88.391  1.00  0.130          C  
ATOM   2798  CD1 PHE A 180      24.982  27.296  89.527  1.00  0.130          C  
ATOM   2799  CD2 PHE A 180      24.050  25.714  88.022  1.00  0.130          C  
ATOM   2800  CE1 PHE A 180      25.518  26.277  90.284  1.00  0.130          C  
ATOM   2801  CE2 PHE A 180      24.582  24.676  88.781  1.00  0.130          C  
ATOM   2802  CZ  PHE A 180      25.322  24.965  89.910  1.00  0.130          C  
ATOM   2803  H   PHE A 180      25.041  30.295  88.381  1.00  0.130          H  
ATOM   2804  HA  PHE A 180      25.264  28.307  86.192  1.00  0.110          H  
ATOM   2805 1HB  PHE A 180      23.159  28.862  88.302  1.00  0.160          H  
ATOM   2806 2HB  PHE A 180      22.865  27.784  86.953  1.00  0.160          H  
ATOM   2807  HD1 PHE A 180      25.140  28.322  89.812  1.00  0.160          H  
ATOM   2808  HD2 PHE A 180      23.459  25.490  87.130  1.00  0.160          H  
ATOM   2809  HE1 PHE A 180      26.099  26.517  91.178  1.00  0.160          H  
ATOM   2810  HE2 PHE A 180      24.415  23.631  88.484  1.00  0.160          H  
ATOM   2811  HZ  PHE A 180      25.747  24.157  90.504  1.00  0.160          H  
ATOM   2812  N   PRO A 181      23.691  29.674  84.550  1.00  0.080          N  
ATOM   2813  CA  PRO A 181      22.869  30.476  83.674  1.00  0.080          C  
ATOM   2814  C   PRO A 181      21.485  30.509  84.284  1.00  0.080          C  
ATOM   2815  O   PRO A 181      21.028  29.478  84.775  1.00  0.080          O  
ATOM   2816  CB  PRO A 181      22.894  29.683  82.361  1.00  0.120          C  
ATOM   2817  CG  PRO A 181      24.188  28.890  82.421  1.00  0.120          C  
ATOM   2818  CD  PRO A 181      24.367  28.541  83.895  1.00  0.120          C  
ATOM   2819  HA  PRO A 181      23.292  31.485  83.572  1.00  0.100          H  
ATOM   2820 1HB  PRO A 181      22.002  29.042  82.292  1.00  0.140          H  
ATOM   2821 2HB  PRO A 181      22.856  30.375  81.507  1.00  0.140          H  
ATOM   2822 1HG  PRO A 181      24.114  27.997  81.779  1.00  0.140          H  
ATOM   2823 2HG  PRO A 181      25.021  29.493  82.029  1.00  0.140          H  
ATOM   2824 1HD  PRO A 181      23.879  27.588  84.153  1.00  0.140          H  
ATOM   2825 2HD  PRO A 181      25.451  28.542  84.099  1.00  0.140          H  
ATOM   2826  N   SER A 182      20.791  31.634  84.182  1.00  0.080          N  
ATOM   2827  CA  SER A 182      19.443  31.741  84.734  1.00  0.080          C  
ATOM   2828  C   SER A 182      18.628  32.713  83.911  1.00  0.080          C  
ATOM   2829  O   SER A 182      19.170  33.627  83.282  1.00  0.070          O  
ATOM   2830  CB  SER A 182      19.500  32.241  86.170  1.00  0.110          C  
ATOM   2831  OG  SER A 182      19.973  33.572  86.205  1.00  0.110          O  
ATOM   2832  H   SER A 182      21.206  32.452  83.760  1.00  0.100          H  
ATOM   2833  HA  SER A 182      18.955  30.769  84.692  1.00  0.100          H  
ATOM   2834 1HB  SER A 182      18.508  32.186  86.616  1.00  0.130          H  
ATOM   2835 2HB  SER A 182      20.163  31.601  86.756  1.00  0.130          H  
ATOM   2836  HG  SER A 182      20.016  33.856  87.142  1.00  0.130          H  
ATOM   2837  N   GLN A 183      17.316  32.514  83.901  1.00  0.090          N  
ATOM   2838  CA  GLN A 183      16.434  33.416  83.185  1.00  0.080          C  
ATOM   2839  C   GLN A 183      15.808  34.420  84.118  1.00  0.090          C  
ATOM   2840  O   GLN A 183      15.261  34.034  85.150  1.00  0.150          O  
ATOM   2841  CB  GLN A 183      15.321  32.628  82.482  1.00  0.120          C  
ATOM   2842  CG  GLN A 183      14.358  33.483  81.654  1.00  0.120          C  
ATOM   2843  CD  GLN A 183      13.284  32.649  80.984  1.00  0.120          C  
ATOM   2844  OE1 GLN A 183      13.184  31.447  81.235  1.00  0.120          O  
ATOM   2845  NE2 GLN A 183      12.479  33.271  80.136  1.00  0.120          N  
ATOM   2846  H   GLN A 183      16.931  31.720  84.422  1.00  0.110          H  
ATOM   2847  HA  GLN A 183      17.015  33.958  82.440  1.00  0.100          H  
ATOM   2848 1HB  GLN A 183      15.765  31.883  81.823  1.00  0.140          H  
ATOM   2849 2HB  GLN A 183      14.733  32.093  83.233  1.00  0.140          H  
ATOM   2850 1HG  GLN A 183      13.864  34.205  82.300  1.00  0.140          H  
ATOM   2851 2HG  GLN A 183      14.920  34.004  80.881  1.00  0.140          H  
ATOM   2852 1HE2 GLN A 183      11.740  32.765  79.673  1.00  0.140          H  
ATOM   2853 2HE2 GLN A 183      12.591  34.247  79.953  1.00  0.140          H  
ATOM   2854  N   MET A 184      15.886  35.707  83.776  1.00  0.090          N  
ATOM   2855  CA  MET A 184      15.194  36.697  84.590  1.00  0.120          C  
ATOM   2856  C   MET A 184      13.771  36.845  84.120  1.00  0.110          C  
ATOM   2857  O   MET A 184      13.512  37.098  82.943  1.00  0.220          O  
ATOM   2858  CB  MET A 184      15.902  38.046  84.586  1.00  0.160          C  
ATOM   2859  CG  MET A 184      17.195  38.057  85.334  1.00  0.160          C  
ATOM   2860  SD  MET A 184      18.005  39.655  85.352  1.00  0.160          S  
ATOM   2861  CE  MET A 184      19.309  39.326  86.540  1.00  0.160          C  
ATOM   2862  H   MET A 184      16.390  35.982  82.943  1.00  0.110          H  
ATOM   2863  HA  MET A 184      15.157  36.343  85.617  1.00  0.140          H  
ATOM   2864 1HB  MET A 184      16.107  38.342  83.559  1.00  0.190          H  
ATOM   2865 2HB  MET A 184      15.253  38.792  85.007  1.00  0.190          H  
ATOM   2866 1HG  MET A 184      16.966  37.799  86.356  1.00  0.190          H  
ATOM   2867 2HG  MET A 184      17.878  37.309  84.929  1.00  0.190          H  
ATOM   2868 1HE  MET A 184      19.917  40.221  86.671  1.00  0.190          H  
ATOM   2869 2HE  MET A 184      18.861  39.052  87.495  1.00  0.190          H  
ATOM   2870 3HE  MET A 184      19.936  38.507  86.184  1.00  0.190          H  
ATOM   2871  N   LEU A 185      12.850  36.743  85.052  1.00  0.140          N  
ATOM   2872  CA  LEU A 185      11.454  36.859  84.743  1.00  0.140          C  
ATOM   2873  C   LEU A 185      10.923  38.157  85.278  1.00  0.150          C  
ATOM   2874  O   LEU A 185      11.174  38.522  86.423  1.00  0.160          O  
ATOM   2875  CB  LEU A 185      10.706  35.690  85.392  1.00  0.200          C  
ATOM   2876  CG  LEU A 185      11.240  34.286  85.026  1.00  0.200          C  
ATOM   2877  CD1 LEU A 185      10.489  33.245  85.817  1.00  0.200          C  
ATOM   2878  CD2 LEU A 185      11.087  34.043  83.532  1.00  0.200          C  
ATOM   2879  H   LEU A 185      13.132  36.504  85.998  1.00  0.170          H  
ATOM   2880  HA  LEU A 185      11.317  36.857  83.665  1.00  0.170          H  
ATOM   2881 1HB  LEU A 185      10.779  35.795  86.476  1.00  0.240          H  
ATOM   2882 2HB  LEU A 185       9.654  35.744  85.106  1.00  0.240          H  
ATOM   2883  HG  LEU A 185      12.298  34.217  85.306  1.00  0.240          H  
ATOM   2884 1HD1 LEU A 185      10.885  32.278  85.595  1.00  0.240          H  
ATOM   2885 2HD1 LEU A 185      10.613  33.441  86.882  1.00  0.240          H  
ATOM   2886 3HD1 LEU A 185       9.441  33.277  85.552  1.00  0.240          H  
ATOM   2887 1HD2 LEU A 185      11.461  33.054  83.282  1.00  0.240          H  
ATOM   2888 2HD2 LEU A 185      10.041  34.114  83.264  1.00  0.240          H  
ATOM   2889 3HD2 LEU A 185      11.645  34.775  82.966  1.00  0.240          H  
ATOM   2890  N   ARG A 186      10.157  38.833  84.453  1.00  0.150          N  
ATOM   2891  CA  ARG A 186       9.503  40.087  84.780  1.00  0.170          C  
ATOM   2892  C   ARG A 186       8.027  39.807  84.645  1.00  0.160          C  
ATOM   2893  O   ARG A 186       7.661  38.927  83.867  1.00  0.140          O  
ATOM   2894  CB  ARG A 186       9.928  41.186  83.817  1.00  0.230          C  
ATOM   2895  CG  ARG A 186       9.407  42.567  84.135  1.00  0.230          C  
ATOM   2896  CD  ARG A 186       9.996  43.584  83.248  1.00  0.230          C  
ATOM   2897  NE  ARG A 186       9.429  44.888  83.510  1.00  0.230          N  
ATOM   2898  CZ  ARG A 186       9.627  46.003  82.798  1.00  0.230          C  
ATOM   2899  NH1 ARG A 186      10.404  46.025  81.729  1.00  0.230          N  
ATOM   2900  NH2 ARG A 186       9.005  47.074  83.214  1.00  0.230          N  
ATOM   2901  H   ARG A 186      10.032  38.454  83.526  1.00  0.180          H  
ATOM   2902  HA  ARG A 186       9.733  40.380  85.807  1.00  0.200          H  
ATOM   2903 1HB  ARG A 186      11.007  41.235  83.753  1.00  0.280          H  
ATOM   2904 2HB  ARG A 186       9.559  40.935  82.822  1.00  0.280          H  
ATOM   2905 1HG  ARG A 186       8.325  42.608  83.995  1.00  0.280          H  
ATOM   2906 2HG  ARG A 186       9.656  42.829  85.170  1.00  0.280          H  
ATOM   2907 1HD  ARG A 186      11.072  43.634  83.424  1.00  0.280          H  
ATOM   2908 2HD  ARG A 186       9.796  43.318  82.213  1.00  0.280          H  
ATOM   2909  HE  ARG A 186       8.808  44.994  84.330  1.00  0.280          H  
ATOM   2910 1HH1 ARG A 186      10.874  45.186  81.426  1.00  0.280          H  
ATOM   2911 2HH1 ARG A 186      10.530  46.884  81.212  1.00  0.280          H  
ATOM   2912 1HH2 ARG A 186       8.414  46.969  84.056  1.00  0.280          H  
ATOM   2913 2HH2 ARG A 186       9.096  47.954  82.734  1.00  0.280          H  
ATOM   2914  N   THR A 187       7.176  40.516  85.362  1.00  0.160          N  
ATOM   2915  CA  THR A 187       5.758  40.264  85.216  1.00  0.150          C  
ATOM   2916  C   THR A 187       5.375  40.350  83.741  1.00  0.120          C  
ATOM   2917  O   THR A 187       5.642  41.351  83.078  1.00  0.110          O  
ATOM   2918  CB  THR A 187       4.985  41.271  86.081  1.00  0.210          C  
ATOM   2919  OG1 THR A 187       5.433  41.119  87.423  1.00  0.210          O  
ATOM   2920  CG2 THR A 187       3.498  41.067  86.030  1.00  0.210          C  
ATOM   2921  H   THR A 187       7.486  41.228  86.012  1.00  0.190          H  
ATOM   2922  HA  THR A 187       5.542  39.256  85.571  1.00  0.180          H  
ATOM   2923  HB  THR A 187       5.216  42.279  85.744  1.00  0.260          H  
ATOM   2924  HG1 THR A 187       5.279  40.173  87.679  1.00  0.260          H  
ATOM   2925 1HG2 THR A 187       3.014  41.799  86.675  1.00  0.260          H  
ATOM   2926 2HG2 THR A 187       3.137  41.185  85.017  1.00  0.260          H  
ATOM   2927 3HG2 THR A 187       3.266  40.066  86.382  1.00  0.260          H  
ATOM   2928  N   GLY A 188       4.713  39.290  83.268  1.00  0.110          N  
ATOM   2929  CA  GLY A 188       4.275  39.103  81.887  1.00  0.090          C  
ATOM   2930  C   GLY A 188       5.096  37.997  81.190  1.00  0.080          C  
ATOM   2931  O   GLY A 188       4.654  37.418  80.195  1.00  0.060          O  
ATOM   2932  H   GLY A 188       4.555  38.540  83.917  1.00  0.130          H  
ATOM   2933 1HA  GLY A 188       3.213  38.854  81.866  1.00  0.110          H  
ATOM   2934 2HA  GLY A 188       4.387  40.040  81.353  1.00  0.110          H  
ATOM   2935  N   ASN A 189       6.266  37.677  81.745  1.00  0.080          N  
ATOM   2936  CA  ASN A 189       7.136  36.620  81.235  1.00  0.080          C  
ATOM   2937  C   ASN A 189       6.802  35.304  81.955  1.00  0.070          C  
ATOM   2938  O   ASN A 189       5.960  35.287  82.864  1.00  0.080          O  
ATOM   2939  CB  ASN A 189       8.594  37.035  81.456  1.00  0.110          C  
ATOM   2940  CG  ASN A 189       9.608  36.395  80.520  1.00  0.110          C  
ATOM   2941  OD1 ASN A 189       9.384  35.299  79.999  1.00  0.110          O  
ATOM   2942  ND2 ASN A 189      10.715  37.069  80.303  1.00  0.110          N  
ATOM   2943  H   ASN A 189       6.583  38.204  82.558  1.00  0.100          H  
ATOM   2944  HA  ASN A 189       6.950  36.479  80.170  1.00  0.100          H  
ATOM   2945 1HB  ASN A 189       8.667  38.121  81.362  1.00  0.130          H  
ATOM   2946 2HB  ASN A 189       8.872  36.784  82.481  1.00  0.130          H  
ATOM   2947 1HD2 ASN A 189      11.418  36.699  79.697  1.00  0.130          H  
ATOM   2948 2HD2 ASN A 189      10.864  37.955  80.738  1.00  0.130          H  
ATOM   2949  N   ASN A 190       7.497  34.223  81.594  1.00  0.070          N  
ATOM   2950  CA  ASN A 190       7.310  32.919  82.233  1.00  0.080          C  
ATOM   2951  C   ASN A 190       8.543  32.010  82.095  1.00  0.070          C  
ATOM   2952  O   ASN A 190       9.537  32.365  81.463  1.00  0.070          O  
ATOM   2953  CB  ASN A 190       6.035  32.247  81.704  1.00  0.110          C  
ATOM   2954  CG  ASN A 190       5.984  32.063  80.205  1.00  0.110          C  
ATOM   2955  OD1 ASN A 190       7.013  31.919  79.528  1.00  0.110          O  
ATOM   2956  ND2 ASN A 190       4.774  32.047  79.653  1.00  0.110          N  
ATOM   2957  H   ASN A 190       8.166  34.314  80.835  1.00  0.080          H  
ATOM   2958  HA  ASN A 190       7.171  33.083  83.302  1.00  0.100          H  
ATOM   2959 1HB  ASN A 190       5.933  31.264  82.139  1.00  0.130          H  
ATOM   2960 2HB  ASN A 190       5.169  32.818  82.022  1.00  0.130          H  
ATOM   2961 1HD2 ASN A 190       4.684  31.925  78.663  1.00  0.130          H  
ATOM   2962 2HD2 ASN A 190       3.922  32.145  80.224  1.00  0.130          H  
ATOM   2963  N   PHE A 191       8.454  30.815  82.666  1.00  0.080          N  
ATOM   2964  CA  PHE A 191       9.555  29.849  82.619  1.00  0.080          C  
ATOM   2965  C   PHE A 191       9.066  28.442  82.410  1.00  0.070          C  
ATOM   2966  O   PHE A 191       8.184  27.971  83.126  1.00  0.070          O  
ATOM   2967  CB  PHE A 191      10.336  29.896  83.929  1.00  0.110          C  
ATOM   2968  CG  PHE A 191      11.416  28.883  84.092  1.00  0.110          C  
ATOM   2969  CD1 PHE A 191      12.694  29.140  83.664  1.00  0.110          C  
ATOM   2970  CD2 PHE A 191      11.138  27.642  84.684  1.00  0.110          C  
ATOM   2971  CE1 PHE A 191      13.684  28.201  83.817  1.00  0.110          C  
ATOM   2972  CE2 PHE A 191      12.124  26.700  84.833  1.00  0.110          C  
ATOM   2973  CZ  PHE A 191      13.399  26.982  84.401  1.00  0.110          C  
ATOM   2974  H   PHE A 191       7.599  30.593  83.180  1.00  0.100          H  
ATOM   2975  HA  PHE A 191      10.218  30.112  81.793  1.00  0.100          H  
ATOM   2976 1HB  PHE A 191      10.803  30.855  83.978  1.00  0.130          H  
ATOM   2977 2HB  PHE A 191       9.675  29.812  84.750  1.00  0.130          H  
ATOM   2978  HD1 PHE A 191      12.920  30.098  83.205  1.00  0.130          H  
ATOM   2979  HD2 PHE A 191      10.120  27.427  85.022  1.00  0.130          H  
ATOM   2980  HE1 PHE A 191      14.696  28.423  83.477  1.00  0.130          H  
ATOM   2981  HE2 PHE A 191      11.906  25.739  85.291  1.00  0.130          H  
ATOM   2982  HZ  PHE A 191      14.186  26.252  84.518  1.00  0.130          H  
ATOM   2983  N   THR A 192       9.661  27.739  81.457  1.00  0.070          N  
ATOM   2984  CA  THR A 192       9.262  26.367  81.199  1.00  0.070          C  
ATOM   2985  C   THR A 192      10.440  25.413  81.205  1.00  0.070          C  
ATOM   2986  O   THR A 192      11.565  25.781  80.851  1.00  0.080          O  
ATOM   2987  CB  THR A 192       8.558  26.269  79.835  1.00  0.100          C  
ATOM   2988  OG1 THR A 192       9.473  26.683  78.802  1.00  0.100          O  
ATOM   2989  CG2 THR A 192       7.323  27.168  79.811  1.00  0.100          C  
ATOM   2990  H   THR A 192      10.387  28.157  80.891  1.00  0.080          H  
ATOM   2991  HA  THR A 192       8.572  26.047  81.977  1.00  0.080          H  
ATOM   2992  HB  THR A 192       8.259  25.237  79.656  1.00  0.120          H  
ATOM   2993  HG1 THR A 192      10.203  26.054  78.742  1.00  0.120          H  
ATOM   2994 1HG2 THR A 192       6.835  27.086  78.843  1.00  0.120          H  
ATOM   2995 2HG2 THR A 192       6.648  26.842  80.586  1.00  0.120          H  
ATOM   2996 3HG2 THR A 192       7.603  28.205  79.982  1.00  0.120          H  
ATOM   2997  N   PHE A 193      10.150  24.157  81.524  1.00  0.070          N  
ATOM   2998  CA  PHE A 193      11.129  23.077  81.522  1.00  0.070          C  
ATOM   2999  C   PHE A 193      10.530  21.684  81.274  1.00  0.060          C  
ATOM   3000  O   PHE A 193       9.475  21.348  81.817  1.00  0.050          O  
ATOM   3001  CB  PHE A 193      11.889  23.100  82.854  1.00  0.100          C  
ATOM   3002  CG  PHE A 193      12.734  21.922  83.040  1.00  0.100          C  
ATOM   3003  CD1 PHE A 193      13.954  21.815  82.421  1.00  0.100          C  
ATOM   3004  CD2 PHE A 193      12.285  20.878  83.830  1.00  0.100          C  
ATOM   3005  CE1 PHE A 193      14.704  20.680  82.568  1.00  0.100          C  
ATOM   3006  CE2 PHE A 193      13.027  19.763  83.985  1.00  0.100          C  
ATOM   3007  CZ  PHE A 193      14.238  19.657  83.344  1.00  0.100          C  
ATOM   3008  H   PHE A 193       9.196  23.966  81.844  1.00  0.080          H  
ATOM   3009  HA  PHE A 193      11.841  23.276  80.719  1.00  0.080          H  
ATOM   3010 1HB  PHE A 193      12.523  23.987  82.890  1.00  0.120          H  
ATOM   3011 2HB  PHE A 193      11.199  23.169  83.678  1.00  0.120          H  
ATOM   3012  HD1 PHE A 193      14.315  22.632  81.792  1.00  0.120          H  
ATOM   3013  HD2 PHE A 193      11.317  20.953  84.320  1.00  0.120          H  
ATOM   3014  HE1 PHE A 193      15.664  20.589  82.062  1.00  0.120          H  
ATOM   3015  HE2 PHE A 193      12.656  18.949  84.604  1.00  0.120          H  
ATOM   3016  HZ  PHE A 193      14.828  18.756  83.447  1.00  0.120          H  
ATOM   3017  N   SER A 194      11.208  20.849  80.475  1.00  0.070          N  
ATOM   3018  CA  SER A 194      10.732  19.480  80.286  1.00  0.070          C  
ATOM   3019  C   SER A 194      11.813  18.455  80.641  1.00  0.080          C  
ATOM   3020  O   SER A 194      13.007  18.662  80.408  1.00  0.110          O  
ATOM   3021  CB  SER A 194      10.274  19.275  78.856  1.00  0.100          C  
ATOM   3022  OG  SER A 194      11.341  19.431  77.953  1.00  0.100          O  
ATOM   3023  H   SER A 194      12.048  21.141  79.993  1.00  0.080          H  
ATOM   3024  HA  SER A 194       9.885  19.308  80.947  1.00  0.080          H  
ATOM   3025 1HB  SER A 194       9.848  18.276  78.755  1.00  0.120          H  
ATOM   3026 2HB  SER A 194       9.485  19.989  78.623  1.00  0.120          H  
ATOM   3027  HG  SER A 194      10.974  19.271  77.080  1.00  0.120          H  
ATOM   3028  N   TYR A 195      11.348  17.306  81.129  1.00  0.070          N  
ATOM   3029  CA  TYR A 195      12.174  16.174  81.553  1.00  0.070          C  
ATOM   3030  C   TYR A 195      11.576  14.798  81.249  1.00  0.070          C  
ATOM   3031  O   TYR A 195      10.373  14.572  81.386  1.00  0.080          O  
ATOM   3032  CB  TYR A 195      12.432  16.313  83.049  1.00  0.100          C  
ATOM   3033  CG  TYR A 195      13.030  15.129  83.751  1.00  0.100          C  
ATOM   3034  CD1 TYR A 195      14.390  14.894  83.774  1.00  0.100          C  
ATOM   3035  CD2 TYR A 195      12.185  14.261  84.389  1.00  0.100          C  
ATOM   3036  CE1 TYR A 195      14.858  13.776  84.447  1.00  0.100          C  
ATOM   3037  CE2 TYR A 195      12.652  13.199  85.023  1.00  0.100          C  
ATOM   3038  CZ  TYR A 195      13.942  12.932  85.072  1.00  0.100          C  
ATOM   3039  OH  TYR A 195      14.341  11.813  85.746  1.00  0.100          O  
ATOM   3040  H   TYR A 195      10.337  17.258  81.272  1.00  0.080          H  
ATOM   3041  HA  TYR A 195      13.126  16.240  81.026  1.00  0.080          H  
ATOM   3042 1HB  TYR A 195      13.114  17.116  83.180  1.00  0.120          H  
ATOM   3043 2HB  TYR A 195      11.525  16.590  83.533  1.00  0.120          H  
ATOM   3044  HD1 TYR A 195      15.083  15.571  83.276  1.00  0.120          H  
ATOM   3045  HD2 TYR A 195      11.131  14.421  84.384  1.00  0.120          H  
ATOM   3046  HE1 TYR A 195      15.926  13.559  84.488  1.00  0.120          H  
ATOM   3047  HE2 TYR A 195      11.977  12.551  85.508  1.00  0.120          H  
ATOM   3048  HH  TYR A 195      15.301  11.794  85.783  1.00  0.120          H  
ATOM   3049  N   THR A 196      12.423  13.865  80.831  1.00  0.080          N  
ATOM   3050  CA  THR A 196      11.976  12.492  80.597  1.00  0.080          C  
ATOM   3051  C   THR A 196      12.617  11.593  81.649  1.00  0.080          C  
ATOM   3052  O   THR A 196      13.818  11.699  81.901  1.00  0.070          O  
ATOM   3053  CB  THR A 196      12.334  12.008  79.171  1.00  0.110          C  
ATOM   3054  OG1 THR A 196      11.696  12.858  78.204  1.00  0.110          O  
ATOM   3055  CG2 THR A 196      11.827  10.581  78.960  1.00  0.110          C  
ATOM   3056  H   THR A 196      13.398  14.096  80.706  1.00  0.100          H  
ATOM   3057  HA  THR A 196      10.898  12.431  80.719  1.00  0.100          H  
ATOM   3058  HB  THR A 196      13.412  12.039  79.026  1.00  0.130          H  
ATOM   3059  HG1 THR A 196      12.107  13.724  78.229  1.00  0.130          H  
ATOM   3060 1HG2 THR A 196      12.071  10.261  77.950  1.00  0.130          H  
ATOM   3061 2HG2 THR A 196      12.299   9.904  79.666  1.00  0.130          H  
ATOM   3062 3HG2 THR A 196      10.749  10.549  79.099  1.00  0.130          H  
ATOM   3063  N   PHE A 197      11.810  10.728  82.264  1.00  0.090          N  
ATOM   3064  CA  PHE A 197      12.278   9.821  83.303  1.00  0.090          C  
ATOM   3065  C   PHE A 197      12.980   8.638  82.660  1.00  0.100          C  
ATOM   3066  O   PHE A 197      12.609   8.193  81.573  1.00  0.110          O  
ATOM   3067  CB  PHE A 197      11.105   9.319  84.162  1.00  0.130          C  
ATOM   3068  CG  PHE A 197      10.500  10.330  85.141  1.00  0.130          C  
ATOM   3069  CD1 PHE A 197       9.561  11.267  84.723  1.00  0.130          C  
ATOM   3070  CD2 PHE A 197      10.837  10.307  86.492  1.00  0.130          C  
ATOM   3071  CE1 PHE A 197       8.981  12.155  85.599  1.00  0.130          C  
ATOM   3072  CE2 PHE A 197      10.255  11.207  87.388  1.00  0.130          C  
ATOM   3073  CZ  PHE A 197       9.323  12.134  86.931  1.00  0.130          C  
ATOM   3074  H   PHE A 197      10.832  10.668  81.978  1.00  0.110          H  
ATOM   3075  HA  PHE A 197      12.992  10.343  83.939  1.00  0.110          H  
ATOM   3076 1HB  PHE A 197      10.311   8.972  83.508  1.00  0.150          H  
ATOM   3077 2HB  PHE A 197      11.430   8.449  84.734  1.00  0.150          H  
ATOM   3078  HD1 PHE A 197       9.290  11.303  83.699  1.00  0.150          H  
ATOM   3079  HD2 PHE A 197      11.562   9.574  86.845  1.00  0.150          H  
ATOM   3080  HE1 PHE A 197       8.249  12.865  85.230  1.00  0.150          H  
ATOM   3081  HE2 PHE A 197      10.529  11.182  88.444  1.00  0.150          H  
ATOM   3082  HZ  PHE A 197       8.861  12.838  87.623  1.00  0.150          H  
ATOM   3083  N   GLU A 198      13.988   8.113  83.337  1.00  0.100          N  
ATOM   3084  CA  GLU A 198      14.715   6.965  82.817  1.00  0.080          C  
ATOM   3085  C   GLU A 198      13.939   5.665  82.999  1.00  0.060          C  
ATOM   3086  O   GLU A 198      12.885   5.632  83.640  1.00  0.060          O  
ATOM   3087  CB  GLU A 198      16.083   6.896  83.502  1.00  0.120          C  
ATOM   3088  CG  GLU A 198      16.011   6.674  84.996  1.00  0.120          C  
ATOM   3089  CD  GLU A 198      17.345   6.729  85.670  1.00  0.120          C  
ATOM   3090  OE1 GLU A 198      17.578   7.681  86.395  1.00  0.120          O  
ATOM   3091  OE2 GLU A 198      18.138   5.855  85.475  1.00  0.120          O  
ATOM   3092  H   GLU A 198      14.271   8.535  84.210  1.00  0.120          H  
ATOM   3093  HA  GLU A 198      14.873   7.118  81.748  1.00  0.100          H  
ATOM   3094 1HB  GLU A 198      16.672   6.088  83.071  1.00  0.140          H  
ATOM   3095 2HB  GLU A 198      16.623   7.827  83.328  1.00  0.140          H  
ATOM   3096 1HG  GLU A 198      15.387   7.440  85.423  1.00  0.140          H  
ATOM   3097 2HG  GLU A 198      15.543   5.707  85.201  1.00  0.140          H  
ATOM   3098  N   ASP A 199      14.502   4.559  82.505  1.00  0.050          N  
ATOM   3099  CA  ASP A 199      13.830   3.255  82.537  1.00  0.050          C  
ATOM   3100  C   ASP A 199      13.930   2.583  83.905  1.00  0.050          C  
ATOM   3101  O   ASP A 199      14.645   1.600  84.095  1.00  0.040          O  
ATOM   3102  CB  ASP A 199      14.446   2.342  81.454  1.00  0.070          C  
ATOM   3103  CG  ASP A 199      13.686   0.998  81.162  1.00  0.070          C  
ATOM   3104  OD1 ASP A 199      12.541   0.857  81.544  1.00  0.070          O  
ATOM   3105  OD2 ASP A 199      14.272   0.148  80.526  1.00  0.070          O  
ATOM   3106  H   ASP A 199      15.394   4.633  82.040  1.00  0.060          H  
ATOM   3107  HA  ASP A 199      12.774   3.409  82.311  1.00  0.060          H  
ATOM   3108 1HB  ASP A 199      14.510   2.897  80.520  1.00  0.080          H  
ATOM   3109 2HB  ASP A 199      15.467   2.091  81.745  1.00  0.080          H  
ATOM   3110  N   VAL A 200      13.199   3.144  84.850  1.00  0.120          N  
ATOM   3111  CA  VAL A 200      13.157   2.685  86.229  1.00  0.130          C  
ATOM   3112  C   VAL A 200      12.092   1.575  86.307  1.00  0.130          C  
ATOM   3113  O   VAL A 200      11.166   1.599  85.513  1.00  0.180          O  
ATOM   3114  CB  VAL A 200      12.844   3.887  87.167  1.00  0.180          C  
ATOM   3115  CG1 VAL A 200      11.423   4.400  86.944  1.00  0.180          C  
ATOM   3116  CG2 VAL A 200      13.055   3.504  88.624  1.00  0.180          C  
ATOM   3117  H   VAL A 200      12.694   3.982  84.557  1.00  0.140          H  
ATOM   3118  HA  VAL A 200      14.142   2.317  86.487  1.00  0.160          H  
ATOM   3119  HB  VAL A 200      13.526   4.699  86.910  1.00  0.210          H  
ATOM   3120 1HG1 VAL A 200      11.236   5.261  87.584  1.00  0.210          H  
ATOM   3121 2HG1 VAL A 200      11.300   4.698  85.905  1.00  0.210          H  
ATOM   3122 3HG1 VAL A 200      10.710   3.613  87.189  1.00  0.210          H  
ATOM   3123 1HG2 VAL A 200      12.880   4.356  89.247  1.00  0.210          H  
ATOM   3124 2HG2 VAL A 200      12.369   2.705  88.903  1.00  0.210          H  
ATOM   3125 3HG2 VAL A 200      14.086   3.178  88.765  1.00  0.210          H  
ATOM   3126  N   PRO A 201      12.249   0.514  87.104  1.00  0.130          N  
ATOM   3127  CA  PRO A 201      11.241  -0.520  87.294  1.00  0.140          C  
ATOM   3128  C   PRO A 201       9.932   0.049  87.832  1.00  0.110          C  
ATOM   3129  O   PRO A 201       9.938   1.035  88.565  1.00  0.150          O  
ATOM   3130  CB  PRO A 201      11.904  -1.449  88.318  1.00  0.210          C  
ATOM   3131  CG  PRO A 201      13.394  -1.240  88.126  1.00  0.210          C  
ATOM   3132  CD  PRO A 201      13.550   0.215  87.754  1.00  0.210          C  
ATOM   3133  HA  PRO A 201      11.073  -1.038  86.340  1.00  0.170          H  
ATOM   3134 1HB  PRO A 201      11.556  -1.191  89.332  1.00  0.250          H  
ATOM   3135 2HB  PRO A 201      11.593  -2.487  88.134  1.00  0.250          H  
ATOM   3136 1HG  PRO A 201      13.932  -1.497  89.052  1.00  0.250          H  
ATOM   3137 2HG  PRO A 201      13.773  -1.914  87.342  1.00  0.250          H  
ATOM   3138 1HD  PRO A 201      13.711   0.810  88.649  1.00  0.250          H  
ATOM   3139 2HD  PRO A 201      14.382   0.281  87.038  1.00  0.250          H  
ATOM   3140  N   PHE A 202       8.829  -0.619  87.495  1.00  0.130          N  
ATOM   3141  CA  PHE A 202       7.498  -0.249  87.971  1.00  0.110          C  
ATOM   3142  C   PHE A 202       7.381  -0.544  89.448  1.00  0.110          C  
ATOM   3143  O   PHE A 202       7.906  -1.551  89.924  1.00  0.120          O  
ATOM   3144  CB  PHE A 202       6.426  -1.051  87.220  1.00  0.160          C  
ATOM   3145  CG  PHE A 202       6.182  -0.573  85.833  1.00  0.160          C  
ATOM   3146  CD1 PHE A 202       6.910  -1.024  84.751  1.00  0.160          C  
ATOM   3147  CD2 PHE A 202       5.195   0.327  85.619  1.00  0.160          C  
ATOM   3148  CE1 PHE A 202       6.638  -0.536  83.490  1.00  0.160          C  
ATOM   3149  CE2 PHE A 202       4.913   0.824  84.386  1.00  0.160          C  
ATOM   3150  CZ  PHE A 202       5.637   0.397  83.313  1.00  0.160          C  
ATOM   3151  H   PHE A 202       8.918  -1.415  86.883  1.00  0.160          H  
ATOM   3152  HA  PHE A 202       7.344   0.817  87.816  1.00  0.130          H  
ATOM   3153 1HB  PHE A 202       6.713  -2.097  87.178  1.00  0.190          H  
ATOM   3154 2HB  PHE A 202       5.484  -0.995  87.774  1.00  0.190          H  
ATOM   3155  HD1 PHE A 202       7.702  -1.755  84.891  1.00  0.190          H  
ATOM   3156  HD2 PHE A 202       4.633   0.638  86.454  1.00  0.190          H  
ATOM   3157  HE1 PHE A 202       7.215  -0.884  82.634  1.00  0.190          H  
ATOM   3158  HE2 PHE A 202       4.112   1.553  84.266  1.00  0.190          H  
ATOM   3159  HZ  PHE A 202       5.423   0.792  82.316  1.00  0.190          H  
ATOM   3160  N   HIS A 203       6.692   0.328  90.173  1.00  0.090          N  
ATOM   3161  CA  HIS A 203       6.464   0.107  91.586  1.00  0.090          C  
ATOM   3162  C   HIS A 203       5.486  -1.009  91.749  1.00  0.080          C  
ATOM   3163  O   HIS A 203       4.459  -1.017  91.070  1.00  0.090          O  
ATOM   3164  CB  HIS A 203       5.918   1.343  92.306  1.00  0.130          C  
ATOM   3165  CG  HIS A 203       5.741   1.095  93.781  1.00  0.130          C  
ATOM   3166  ND1 HIS A 203       6.809   0.911  94.626  1.00  0.130          N  
ATOM   3167  CD2 HIS A 203       4.626   0.974  94.552  1.00  0.130          C  
ATOM   3168  CE1 HIS A 203       6.365   0.688  95.857  1.00  0.130          C  
ATOM   3169  NE2 HIS A 203       5.047   0.724  95.841  1.00  0.130          N  
ATOM   3170  H   HIS A 203       6.283   1.141  89.713  1.00  0.110          H  
ATOM   3171  HA  HIS A 203       7.394  -0.187  92.071  1.00  0.110          H  
ATOM   3172 1HB  HIS A 203       6.606   2.170  92.183  1.00  0.150          H  
ATOM   3173 2HB  HIS A 203       4.961   1.636  91.874  1.00  0.150          H  
ATOM   3174  HD2 HIS A 203       3.590   1.050  94.221  1.00  0.150          H  
ATOM   3175  HE1 HIS A 203       6.988   0.508  96.732  1.00  0.150          H  
ATOM   3176  HE2 HIS A 203       4.420   0.580  96.667  1.00  0.150          H  
ATOM   3177  N   SER A 204       5.785  -1.952  92.638  1.00  0.120          N  
ATOM   3178  CA  SER A 204       4.867  -3.048  92.890  1.00  0.160          C  
ATOM   3179  C   SER A 204       3.805  -2.602  93.873  1.00  0.210          C  
ATOM   3180  O   SER A 204       4.085  -2.408  95.058  1.00  0.370          O  
ATOM   3181  CB  SER A 204       5.607  -4.237  93.484  1.00  0.210          C  
ATOM   3182  OG  SER A 204       6.515  -4.790  92.575  1.00  0.210          O  
ATOM   3183  H   SER A 204       6.661  -1.907  93.141  1.00  0.140          H  
ATOM   3184  HA  SER A 204       4.384  -3.338  91.954  1.00  0.190          H  
ATOM   3185 1HB  SER A 204       6.141  -3.916  94.377  1.00  0.250          H  
ATOM   3186 2HB  SER A 204       4.893  -4.989  93.800  1.00  0.250          H  
ATOM   3187  HG  SER A 204       6.908  -5.549  93.025  1.00  0.250          H  
ATOM   3188  N   SER A 205       2.575  -2.502  93.380  1.00  0.060          N  
ATOM   3189  CA  SER A 205       1.406  -2.043  94.119  1.00  0.130          C  
ATOM   3190  C   SER A 205       0.593  -3.217  94.620  1.00  0.270          C  
ATOM   3191  O   SER A 205      -0.535  -3.061  95.054  1.00  0.770          O  
ATOM   3192  CB  SER A 205       0.486  -1.166  93.269  1.00  0.150          C  
ATOM   3193  OG  SER A 205       1.082   0.046  92.871  1.00  0.150          O  
ATOM   3194  H   SER A 205       2.428  -2.718  92.398  1.00  0.070          H  
ATOM   3195  HA  SER A 205       1.746  -1.472  94.980  1.00  0.160          H  
ATOM   3196 1HB  SER A 205       0.168  -1.715  92.400  1.00  0.180          H  
ATOM   3197 2HB  SER A 205      -0.414  -0.948  93.842  1.00  0.180          H  
ATOM   3198  HG  SER A 205       0.426   0.465  92.306  1.00  0.180          H  
ATOM   3199  N   TYR A 206       1.110  -4.420  94.489  1.00  0.210          N  
ATOM   3200  CA  TYR A 206       0.353  -5.579  94.926  1.00  0.110          C  
ATOM   3201  C   TYR A 206       0.940  -6.217  96.165  1.00  0.140          C  
ATOM   3202  O   TYR A 206       2.142  -6.175  96.394  1.00  0.340          O  
ATOM   3203  CB  TYR A 206       0.331  -6.622  93.816  1.00  0.190          C  
ATOM   3204  CG  TYR A 206       1.732  -7.063  93.424  1.00  0.190          C  
ATOM   3205  CD1 TYR A 206       2.365  -8.106  94.090  1.00  0.190          C  
ATOM   3206  CD2 TYR A 206       2.385  -6.415  92.399  1.00  0.190          C  
ATOM   3207  CE1 TYR A 206       3.632  -8.480  93.721  1.00  0.190          C  
ATOM   3208  CE2 TYR A 206       3.644  -6.792  92.031  1.00  0.190          C  
ATOM   3209  CZ  TYR A 206       4.271  -7.818  92.683  1.00  0.190          C  
ATOM   3210  OH  TYR A 206       5.537  -8.186  92.304  1.00  0.190          O  
ATOM   3211  H   TYR A 206       2.037  -4.519  94.100  1.00  0.250          H  
ATOM   3212  HA  TYR A 206      -0.667  -5.276  95.161  1.00  0.130          H  
ATOM   3213 1HB  TYR A 206      -0.230  -7.501  94.148  1.00  0.230          H  
ATOM   3214 2HB  TYR A 206      -0.169  -6.218  92.936  1.00  0.230          H  
ATOM   3215  HD1 TYR A 206       1.861  -8.626  94.907  1.00  0.230          H  
ATOM   3216  HD2 TYR A 206       1.901  -5.603  91.890  1.00  0.230          H  
ATOM   3217  HE1 TYR A 206       4.123  -9.287  94.236  1.00  0.230          H  
ATOM   3218  HE2 TYR A 206       4.157  -6.276  91.224  1.00  0.230          H  
ATOM   3219  HH  TYR A 206       5.823  -8.937  92.825  1.00  0.230          H  
ATOM   3220  N   ALA A 207       0.082  -6.869  96.924  1.00  0.090          N  
ATOM   3221  CA  ALA A 207       0.436  -7.656  98.090  1.00  0.130          C  
ATOM   3222  C   ALA A 207       0.540  -9.104  97.655  1.00  0.140          C  
ATOM   3223  O   ALA A 207      -0.030  -9.461  96.625  1.00  0.120          O  
ATOM   3224  CB  ALA A 207      -0.604  -7.476  99.167  1.00  0.170          C  
ATOM   3225  H   ALA A 207      -0.901  -6.830  96.658  1.00  0.110          H  
ATOM   3226  HA  ALA A 207       1.399  -7.335  98.462  1.00  0.160          H  
ATOM   3227 1HB  ALA A 207      -0.332  -8.080 100.026  1.00  0.200          H  
ATOM   3228 2HB  ALA A 207      -0.664  -6.431  99.462  1.00  0.200          H  
ATOM   3229 3HB  ALA A 207      -1.567  -7.786  98.801  1.00  0.200          H  
ATOM   3230  N   HIS A 208       1.247  -9.961  98.373  1.00  0.170          N  
ATOM   3231  CA  HIS A 208       1.200 -11.337  97.904  1.00  0.160          C  
ATOM   3232  C   HIS A 208       0.061 -12.115  98.537  1.00  0.110          C  
ATOM   3233  O   HIS A 208      -0.291 -11.912  99.699  1.00  0.110          O  
ATOM   3234  CB  HIS A 208       2.495 -12.105  98.129  1.00  0.230          C  
ATOM   3235  CG  HIS A 208       3.616 -11.641  97.357  1.00  0.230          C  
ATOM   3236  ND1 HIS A 208       4.664 -10.954  97.914  1.00  0.230          N  
ATOM   3237  CD2 HIS A 208       3.883 -11.739  96.034  1.00  0.230          C  
ATOM   3238  CE1 HIS A 208       5.540 -10.670  96.970  1.00  0.230          C  
ATOM   3239  NE2 HIS A 208       5.090 -11.132  95.824  1.00  0.230          N  
ATOM   3240  H   HIS A 208       1.752  -9.694  99.213  1.00  0.200          H  
ATOM   3241  HA  HIS A 208       1.036 -11.341  96.835  1.00  0.190          H  
ATOM   3242 1HB  HIS A 208       2.768 -12.050  99.145  1.00  0.270          H  
ATOM   3243 2HB  HIS A 208       2.340 -13.154  97.889  1.00  0.270          H  
ATOM   3244  HD2 HIS A 208       3.258 -12.223  95.277  1.00  0.270          H  
ATOM   3245  HE1 HIS A 208       6.464 -10.165  97.110  1.00  0.270          H  
ATOM   3246  HE2 HIS A 208       5.556 -11.061  94.930  1.00  0.270          H  
ATOM   3247  N   SER A 209      -0.487 -13.031  97.748  1.00  0.100          N  
ATOM   3248  CA  SER A 209      -1.528 -13.982  98.118  1.00  0.070          C  
ATOM   3249  C   SER A 209      -0.953 -15.219  98.807  1.00  0.090          C  
ATOM   3250  O   SER A 209      -1.674 -16.027  99.397  1.00  0.180          O  
ATOM   3251  CB  SER A 209      -2.205 -14.433  96.848  1.00  0.110          C  
ATOM   3252  OG  SER A 209      -1.276 -15.159  96.087  1.00  0.110          O  
ATOM   3253  H   SER A 209      -0.151 -13.075  96.784  1.00  0.120          H  
ATOM   3254  HA  SER A 209      -2.236 -13.489  98.785  1.00  0.080          H  
ATOM   3255 1HB  SER A 209      -3.066 -15.054  97.080  1.00  0.130          H  
ATOM   3256 2HB  SER A 209      -2.551 -13.569  96.281  1.00  0.130          H  
ATOM   3257  HG  SER A 209      -1.704 -15.422  95.254  1.00  0.130          H  
ATOM   3258  N   GLN A 210       0.358 -15.367  98.696  1.00  0.070          N  
ATOM   3259  CA  GLN A 210       1.115 -16.495  99.197  1.00  0.090          C  
ATOM   3260  C   GLN A 210       2.318 -16.015  99.965  1.00  0.050          C  
ATOM   3261  O   GLN A 210       2.848 -14.946  99.678  1.00  0.050          O  
ATOM   3262  CB  GLN A 210       1.633 -17.332  98.032  1.00  0.120          C  
ATOM   3263  CG  GLN A 210       0.596 -17.960  97.149  1.00  0.120          C  
ATOM   3264  CD  GLN A 210       1.241 -18.655  95.979  1.00  0.120          C  
ATOM   3265  OE1 GLN A 210       2.021 -18.037  95.233  1.00  0.120          O  
ATOM   3266  NE2 GLN A 210       0.942 -19.936  95.799  1.00  0.120          N  
ATOM   3267  H   GLN A 210       0.852 -14.649  98.198  1.00  0.080          H  
ATOM   3268  HA  GLN A 210       0.486 -17.093  99.856  1.00  0.110          H  
ATOM   3269 1HB  GLN A 210       2.267 -16.711  97.403  1.00  0.140          H  
ATOM   3270 2HB  GLN A 210       2.251 -18.127  98.432  1.00  0.140          H  
ATOM   3271 1HG  GLN A 210       0.031 -18.691  97.726  1.00  0.140          H  
ATOM   3272 2HG  GLN A 210      -0.065 -17.198  96.766  1.00  0.140          H  
ATOM   3273 1HE2 GLN A 210       1.351 -20.444  95.036  1.00  0.140          H  
ATOM   3274 2HE2 GLN A 210       0.311 -20.402  96.424  1.00  0.140          H  
ATOM   3275  N   SER A 211       2.790 -16.823 100.897  1.00  0.090          N  
ATOM   3276  CA  SER A 211       4.036 -16.540 101.586  1.00  0.120          C  
ATOM   3277  C   SER A 211       5.153 -17.425 101.056  1.00  0.100          C  
ATOM   3278  O   SER A 211       4.911 -18.527 100.558  1.00  0.140          O  
ATOM   3279  CB  SER A 211       3.875 -16.758 103.066  1.00  0.160          C  
ATOM   3280  OG  SER A 211       3.533 -18.086 103.311  1.00  0.160          O  
ATOM   3281  H   SER A 211       2.296 -17.673 101.131  1.00  0.110          H  
ATOM   3282  HA  SER A 211       4.316 -15.511 101.411  1.00  0.140          H  
ATOM   3283 1HB  SER A 211       4.821 -16.532 103.563  1.00  0.190          H  
ATOM   3284 2HB  SER A 211       3.120 -16.091 103.474  1.00  0.190          H  
ATOM   3285  HG  SER A 211       4.015 -18.342 104.136  1.00  0.190          H  
ATOM   3286  N   LEU A 212       6.405 -17.011 101.251  1.00  0.150          N  
ATOM   3287  CA  LEU A 212       7.513 -17.848 100.787  1.00  0.260          C  
ATOM   3288  C   LEU A 212       7.530 -19.209 101.456  1.00  0.330          C  
ATOM   3289  O   LEU A 212       7.982 -20.193 100.877  1.00  0.490          O  
ATOM   3290  CB  LEU A 212       8.877 -17.186 101.017  1.00  0.320          C  
ATOM   3291  CG  LEU A 212       9.226 -15.965 100.170  1.00  0.320          C  
ATOM   3292  CD1 LEU A 212      10.551 -15.405 100.673  1.00  0.320          C  
ATOM   3293  CD2 LEU A 212       9.329 -16.304  98.675  1.00  0.320          C  
ATOM   3294  H   LEU A 212       6.585 -16.092 101.672  1.00  0.180          H  
ATOM   3295  HA  LEU A 212       7.377 -18.021  99.725  1.00  0.310          H  
ATOM   3296 1HB  LEU A 212       8.907 -16.858 102.056  1.00  0.380          H  
ATOM   3297 2HB  LEU A 212       9.644 -17.924 100.891  1.00  0.380          H  
ATOM   3298  HG  LEU A 212       8.460 -15.235 100.308  1.00  0.380          H  
ATOM   3299 1HD1 LEU A 212      10.820 -14.507 100.120  1.00  0.380          H  
ATOM   3300 2HD1 LEU A 212      10.454 -15.160 101.728  1.00  0.380          H  
ATOM   3301 3HD1 LEU A 212      11.336 -16.148 100.545  1.00  0.380          H  
ATOM   3302 1HD2 LEU A 212       9.564 -15.401  98.131  1.00  0.380          H  
ATOM   3303 2HD2 LEU A 212      10.105 -17.026  98.509  1.00  0.380          H  
ATOM   3304 3HD2 LEU A 212       8.412 -16.695  98.303  1.00  0.380          H  
ATOM   3305  N   ASP A 213       7.062 -19.312 102.689  1.00  0.280          N  
ATOM   3306  CA  ASP A 213       7.107 -20.590 103.355  1.00  0.370          C  
ATOM   3307  C   ASP A 213       5.887 -21.493 103.091  1.00  0.230          C  
ATOM   3308  O   ASP A 213       5.763 -22.569 103.696  1.00  0.180          O  
ATOM   3309  CB  ASP A 213       7.375 -20.377 104.856  1.00  0.480          C  
ATOM   3310  CG  ASP A 213       6.318 -19.543 105.567  1.00  0.480          C  
ATOM   3311  OD1 ASP A 213       5.480 -18.979 104.892  1.00  0.480          O  
ATOM   3312  OD2 ASP A 213       6.358 -19.466 106.773  1.00  0.480          O  
ATOM   3313  H   ASP A 213       6.685 -18.515 103.205  1.00  0.340          H  
ATOM   3314  HA  ASP A 213       7.974 -21.101 102.968  1.00  0.440          H  
ATOM   3315 1HB  ASP A 213       7.441 -21.338 105.353  1.00  0.580          H  
ATOM   3316 2HB  ASP A 213       8.341 -19.886 104.980  1.00  0.580          H  
ATOM   3317  N   ARG A 214       5.012 -21.095 102.154  1.00  0.180          N  
ATOM   3318  CA  ARG A 214       3.827 -21.877 101.817  1.00  0.120          C  
ATOM   3319  C   ARG A 214       3.648 -22.088 100.312  1.00  0.120          C  
ATOM   3320  O   ARG A 214       2.521 -22.139  99.824  1.00  0.100          O  
ATOM   3321  CB  ARG A 214       2.571 -21.215 102.375  1.00  0.190          C  
ATOM   3322  CG  ARG A 214       2.472 -21.157 103.910  1.00  0.190          C  
ATOM   3323  CD  ARG A 214       2.308 -22.493 104.507  1.00  0.190          C  
ATOM   3324  NE  ARG A 214       2.155 -22.443 105.945  1.00  0.190          N  
ATOM   3325  CZ  ARG A 214       3.174 -22.453 106.839  1.00  0.190          C  
ATOM   3326  NH1 ARG A 214       4.441 -22.509 106.445  1.00  0.190          N  
ATOM   3327  NH2 ARG A 214       2.891 -22.402 108.136  1.00  0.190          N  
ATOM   3328  H   ARG A 214       5.154 -20.204 101.664  1.00  0.220          H  
ATOM   3329  HA  ARG A 214       3.937 -22.862 102.257  1.00  0.140          H  
ATOM   3330 1HB  ARG A 214       2.519 -20.192 102.006  1.00  0.230          H  
ATOM   3331 2HB  ARG A 214       1.688 -21.738 102.013  1.00  0.230          H  
ATOM   3332 1HG  ARG A 214       3.375 -20.702 104.317  1.00  0.230          H  
ATOM   3333 2HG  ARG A 214       1.614 -20.549 104.189  1.00  0.230          H  
ATOM   3334 1HD  ARG A 214       1.434 -22.986 104.084  1.00  0.230          H  
ATOM   3335 2HD  ARG A 214       3.179 -23.065 104.296  1.00  0.230          H  
ATOM   3336  HE  ARG A 214       1.212 -22.400 106.310  1.00  0.230          H  
ATOM   3337 1HH1 ARG A 214       4.699 -22.546 105.445  1.00  0.230          H  
ATOM   3338 2HH1 ARG A 214       5.179 -22.499 107.131  1.00  0.230          H  
ATOM   3339 1HH2 ARG A 214       1.927 -22.357 108.443  1.00  0.230          H  
ATOM   3340 2HH2 ARG A 214       3.634 -22.403 108.819  1.00  0.230          H  
ATOM   3341  N   LEU A 215       4.745 -22.236  99.574  1.00  0.160          N  
ATOM   3342  CA  LEU A 215       4.662 -22.418  98.119  1.00  0.180          C  
ATOM   3343  C   LEU A 215       4.694 -23.879  97.662  1.00  0.230          C  
ATOM   3344  O   LEU A 215       4.847 -24.159  96.472  1.00  0.480          O  
ATOM   3345  CB  LEU A 215       5.791 -21.641  97.437  1.00  0.240          C  
ATOM   3346  CG  LEU A 215       5.802 -20.119  97.704  1.00  0.240          C  
ATOM   3347  CD1 LEU A 215       7.005 -19.478  97.013  1.00  0.240          C  
ATOM   3348  CD2 LEU A 215       4.500 -19.486  97.240  1.00  0.240          C  
ATOM   3349  H   LEU A 215       5.648 -22.179 100.031  1.00  0.190          H  
ATOM   3350  HA  LEU A 215       3.707 -22.030  97.784  1.00  0.220          H  
ATOM   3351 1HB  LEU A 215       6.720 -22.041  97.774  1.00  0.290          H  
ATOM   3352 2HB  LEU A 215       5.720 -21.794  96.362  1.00  0.290          H  
ATOM   3353  HG  LEU A 215       5.911 -19.953  98.770  1.00  0.290          H  
ATOM   3354 1HD1 LEU A 215       7.020 -18.417  97.225  1.00  0.290          H  
ATOM   3355 2HD1 LEU A 215       7.919 -19.928  97.381  1.00  0.290          H  
ATOM   3356 3HD1 LEU A 215       6.932 -19.628  95.938  1.00  0.290          H  
ATOM   3357 1HD2 LEU A 215       4.540 -18.459  97.466  1.00  0.290          H  
ATOM   3358 2HD2 LEU A 215       4.370 -19.625  96.165  1.00  0.290          H  
ATOM   3359 3HD2 LEU A 215       3.660 -19.910  97.764  1.00  0.290          H  
ATOM   3360  N   MET A 216       4.580 -24.807  98.604  1.00  0.060          N  
ATOM   3361  CA  MET A 216       4.578 -26.236  98.313  1.00  0.060          C  
ATOM   3362  C   MET A 216       3.149 -26.749  98.311  1.00  0.120          C  
ATOM   3363  O   MET A 216       2.293 -26.194  98.994  1.00  0.180          O  
ATOM   3364  CB  MET A 216       5.374 -27.004  99.363  1.00  0.080          C  
ATOM   3365  CG  MET A 216       6.880 -26.762  99.335  1.00  0.080          C  
ATOM   3366  SD  MET A 216       7.325 -25.149  99.992  1.00  0.080          S  
ATOM   3367  CE  MET A 216       7.015 -25.335 101.723  1.00  0.080          C  
ATOM   3368  H   MET A 216       4.466 -24.505  99.559  1.00  0.070          H  
ATOM   3369  HA  MET A 216       5.005 -26.403  97.324  1.00  0.070          H  
ATOM   3370 1HB  MET A 216       4.982 -26.788 100.345  1.00  0.100          H  
ATOM   3371 2HB  MET A 216       5.224 -28.075  99.204  1.00  0.100          H  
ATOM   3372 1HG  MET A 216       7.382 -27.528  99.934  1.00  0.100          H  
ATOM   3373 2HG  MET A 216       7.244 -26.829  98.312  1.00  0.100          H  
ATOM   3374 1HE  MET A 216       7.229 -24.409 102.221  1.00  0.100          H  
ATOM   3375 2HE  MET A 216       5.983 -25.588 101.904  1.00  0.100          H  
ATOM   3376 3HE  MET A 216       7.653 -26.121 102.124  1.00  0.100          H  
ATOM   3377  N   ASN A 217       2.897 -27.833  97.579  1.00  0.110          N  
ATOM   3378  CA  ASN A 217       1.584 -28.470  97.581  1.00  0.140          C  
ATOM   3379  C   ASN A 217       1.476 -29.380  98.814  1.00  0.140          C  
ATOM   3380  O   ASN A 217       2.096 -30.443  98.809  1.00  0.140          O  
ATOM   3381  CB  ASN A 217       1.353 -29.285  96.321  1.00  0.180          C  
ATOM   3382  CG  ASN A 217      -0.051 -29.891  96.261  1.00  0.180          C  
ATOM   3383  OD1 ASN A 217      -0.717 -30.128  97.295  1.00  0.180          O  
ATOM   3384  ND2 ASN A 217      -0.509 -30.146  95.055  1.00  0.180          N  
ATOM   3385  H   ASN A 217       3.639 -28.224  97.015  1.00  0.130          H  
ATOM   3386  HA  ASN A 217       0.845 -27.681  97.605  1.00  0.170          H  
ATOM   3387 1HB  ASN A 217       1.502 -28.653  95.444  1.00  0.220          H  
ATOM   3388 2HB  ASN A 217       2.084 -30.095  96.271  1.00  0.220          H  
ATOM   3389 1HD2 ASN A 217      -1.421 -30.544  94.935  1.00  0.220          H  
ATOM   3390 2HD2 ASN A 217       0.053 -29.943  94.251  1.00  0.220          H  
ATOM   3391  N   PRO A 218       0.675 -29.032  99.847  1.00  0.150          N  
ATOM   3392  CA  PRO A 218       0.596 -29.698 101.144  1.00  0.150          C  
ATOM   3393  C   PRO A 218       0.189 -31.173 101.080  1.00  0.150          C  
ATOM   3394  O   PRO A 218       0.444 -31.947 102.018  1.00  0.150          O  
ATOM   3395  CB  PRO A 218      -0.487 -28.861 101.863  1.00  0.220          C  
ATOM   3396  CG  PRO A 218      -1.293 -28.212 100.783  1.00  0.220          C  
ATOM   3397  CD  PRO A 218      -0.325 -27.935  99.684  1.00  0.220          C  
ATOM   3398  HA  PRO A 218       1.570 -29.593 101.648  1.00  0.180          H  
ATOM   3399 1HB  PRO A 218      -1.122 -29.517 102.475  1.00  0.270          H  
ATOM   3400 2HB  PRO A 218      -0.017 -28.132 102.539  1.00  0.270          H  
ATOM   3401 1HG  PRO A 218      -2.115 -28.876 100.469  1.00  0.270          H  
ATOM   3402 2HG  PRO A 218      -1.760 -27.292 101.167  1.00  0.270          H  
ATOM   3403 1HD  PRO A 218      -0.891 -28.018  98.750  1.00  0.270          H  
ATOM   3404 2HD  PRO A 218       0.138 -26.945  99.816  1.00  0.270          H  
ATOM   3405  N   LEU A 219      -0.476 -31.535  99.976  1.00  0.170          N  
ATOM   3406  CA  LEU A 219      -0.962 -32.878  99.708  1.00  0.180          C  
ATOM   3407  C   LEU A 219       0.151 -33.890  99.482  1.00  0.170          C  
ATOM   3408  O   LEU A 219      -0.047 -35.091  99.687  1.00  0.180          O  
ATOM   3409  CB  LEU A 219      -1.872 -32.886  98.476  1.00  0.250          C  
ATOM   3410  CG  LEU A 219      -3.225 -32.127  98.591  1.00  0.250          C  
ATOM   3411  CD1 LEU A 219      -3.878 -32.106  97.219  1.00  0.250          C  
ATOM   3412  CD2 LEU A 219      -4.146 -32.801  99.615  1.00  0.250          C  
ATOM   3413  H   LEU A 219      -0.617 -30.852  99.228  1.00  0.200          H  
ATOM   3414  HA  LEU A 219      -1.520 -33.211 100.576  1.00  0.220          H  
ATOM   3415 1HB  LEU A 219      -1.323 -32.482  97.641  1.00  0.300          H  
ATOM   3416 2HB  LEU A 219      -2.103 -33.925  98.242  1.00  0.300          H  
ATOM   3417  HG  LEU A 219      -3.039 -31.097  98.895  1.00  0.300          H  
ATOM   3418 1HD1 LEU A 219      -4.820 -31.561  97.271  1.00  0.300          H  
ATOM   3419 2HD1 LEU A 219      -3.214 -31.611  96.509  1.00  0.300          H  
ATOM   3420 3HD1 LEU A 219      -4.068 -33.126  96.888  1.00  0.300          H  
ATOM   3421 1HD2 LEU A 219      -5.087 -32.254  99.665  1.00  0.300          H  
ATOM   3422 2HD2 LEU A 219      -4.342 -33.829  99.309  1.00  0.300          H  
ATOM   3423 3HD2 LEU A 219      -3.690 -32.800 100.598  1.00  0.300          H  
ATOM   3424  N   ILE A 220       1.273 -33.434  98.915  1.00  0.160          N  
ATOM   3425  CA  ILE A 220       2.330 -34.341  98.507  1.00  0.160          C  
ATOM   3426  C   ILE A 220       3.590 -34.211  99.350  1.00  0.160          C  
ATOM   3427  O   ILE A 220       4.208 -33.151  99.410  1.00  0.150          O  
ATOM   3428  CB  ILE A 220       2.667 -34.075  97.022  1.00  0.220          C  
ATOM   3429  CG1 ILE A 220       1.383 -34.308  96.161  1.00  0.220          C  
ATOM   3430  CG2 ILE A 220       3.829 -34.981  96.559  1.00  0.220          C  
ATOM   3431  CD1 ILE A 220       1.477 -33.821  94.733  1.00  0.220          C  
ATOM   3432  H   ILE A 220       1.434 -32.424  98.808  1.00  0.190          H  
ATOM   3433  HA  ILE A 220       1.966 -35.361  98.606  1.00  0.190          H  
ATOM   3434  HB  ILE A 220       2.954 -33.028  96.905  1.00  0.270          H  
ATOM   3435 1HG1 ILE A 220       1.157 -35.372  96.154  1.00  0.270          H  
ATOM   3436 2HG1 ILE A 220       0.554 -33.785  96.619  1.00  0.270          H  
ATOM   3437 1HG2 ILE A 220       4.070 -34.785  95.523  1.00  0.270          H  
ATOM   3438 2HG2 ILE A 220       4.717 -34.786  97.158  1.00  0.270          H  
ATOM   3439 3HG2 ILE A 220       3.544 -36.026  96.671  1.00  0.270          H  
ATOM   3440 1HD1 ILE A 220       0.532 -34.018  94.225  1.00  0.270          H  
ATOM   3441 2HD1 ILE A 220       1.672 -32.747  94.730  1.00  0.270          H  
ATOM   3442 3HD1 ILE A 220       2.272 -34.333  94.206  1.00  0.270          H  
ATOM   3443  N   ASP A 221       3.988 -35.312  99.977  1.00  0.160          N  
ATOM   3444  CA  ASP A 221       5.194 -35.350 100.803  1.00  0.160          C  
ATOM   3445  C   ASP A 221       6.444 -35.119  99.966  1.00  0.170          C  
ATOM   3446  O   ASP A 221       6.501 -35.534  98.804  1.00  0.180          O  
ATOM   3447  CB  ASP A 221       5.338 -36.703 101.499  1.00  0.220          C  
ATOM   3448  CG  ASP A 221       4.333 -36.951 102.611  1.00  0.220          C  
ATOM   3449  OD1 ASP A 221       3.685 -36.028 103.047  1.00  0.220          O  
ATOM   3450  OD2 ASP A 221       4.201 -38.084 102.995  1.00  0.220          O  
ATOM   3451  H   ASP A 221       3.420 -36.144  99.893  1.00  0.190          H  
ATOM   3452  HA  ASP A 221       5.137 -34.562 101.553  1.00  0.190          H  
ATOM   3453 1HB  ASP A 221       5.249 -37.498 100.762  1.00  0.270          H  
ATOM   3454 2HB  ASP A 221       6.348 -36.771 101.922  1.00  0.270          H  
ATOM   3455  N   GLN A 222       7.466 -34.518 100.569  1.00  0.150          N  
ATOM   3456  CA  GLN A 222       8.734 -34.364  99.867  1.00  0.180          C  
ATOM   3457  C   GLN A 222       9.461 -35.707  99.859  1.00  0.230          C  
ATOM   3458  O   GLN A 222       9.200 -36.563 100.703  1.00  0.220          O  
ATOM   3459  CB  GLN A 222       9.622 -33.275 100.498  1.00  0.240          C  
ATOM   3460  CG  GLN A 222       9.050 -31.861 100.392  1.00  0.240          C  
ATOM   3461  CD  GLN A 222      10.016 -30.748 100.882  1.00  0.240          C  
ATOM   3462  OE1 GLN A 222      10.778 -30.912 101.869  1.00  0.240          O  
ATOM   3463  NE2 GLN A 222       9.972 -29.621 100.163  1.00  0.240          N  
ATOM   3464  H   GLN A 222       7.345 -34.161 101.525  1.00  0.180          H  
ATOM   3465  HA  GLN A 222       8.528 -34.083  98.834  1.00  0.220          H  
ATOM   3466 1HB  GLN A 222       9.771 -33.497 101.557  1.00  0.290          H  
ATOM   3467 2HB  GLN A 222      10.600 -33.276 100.019  1.00  0.290          H  
ATOM   3468 1HG  GLN A 222       8.799 -31.664  99.351  1.00  0.290          H  
ATOM   3469 2HG  GLN A 222       8.145 -31.814 101.003  1.00  0.290          H  
ATOM   3470 1HE2 GLN A 222      10.566 -28.803 100.382  1.00  0.290          H  
ATOM   3471 2HE2 GLN A 222       9.353 -29.560  99.380  1.00  0.290          H  
ATOM   3472  N   TYR A 223      10.382 -35.878  98.909  1.00  0.290          N  
ATOM   3473  CA  TYR A 223      11.217 -37.080  98.775  1.00  0.360          C  
ATOM   3474  C   TYR A 223      12.551 -36.901  99.497  1.00  0.410          C  
ATOM   3475  O   TYR A 223      13.461 -37.725  99.404  1.00  0.510          O  
ATOM   3476  CB  TYR A 223      11.444 -37.357  97.291  1.00  0.480          C  
ATOM   3477  CG  TYR A 223      12.080 -36.184  96.576  1.00  0.480          C  
ATOM   3478  CD1 TYR A 223      13.456 -36.066  96.522  1.00  0.480          C  
ATOM   3479  CD2 TYR A 223      11.282 -35.204  96.005  1.00  0.480          C  
ATOM   3480  CE1 TYR A 223      14.029 -34.992  95.894  1.00  0.480          C  
ATOM   3481  CE2 TYR A 223      11.861 -34.123  95.387  1.00  0.480          C  
ATOM   3482  CZ  TYR A 223      13.229 -34.016  95.329  1.00  0.480          C  
ATOM   3483  OH  TYR A 223      13.807 -32.935  94.711  1.00  0.480          O  
ATOM   3484  H   TYR A 223      10.514 -35.136  98.236  1.00  0.350          H  
ATOM   3485  HA  TYR A 223      10.699 -37.923  99.224  1.00  0.430          H  
ATOM   3486 1HB  TYR A 223      12.092 -38.226  97.173  1.00  0.570          H  
ATOM   3487 2HB  TYR A 223      10.493 -37.581  96.810  1.00  0.570          H  
ATOM   3488  HD1 TYR A 223      14.090 -36.830  96.976  1.00  0.570          H  
ATOM   3489  HD2 TYR A 223      10.194 -35.287  96.050  1.00  0.570          H  
ATOM   3490  HE1 TYR A 223      15.113 -34.906  95.850  1.00  0.570          H  
ATOM   3491  HE2 TYR A 223      11.236 -33.350  94.940  1.00  0.570          H  
ATOM   3492  HH  TYR A 223      14.763 -33.011  94.758  1.00  0.570          H  
ATOM   3493  N   LEU A 224      12.643 -35.789 100.191  1.00  0.350          N  
ATOM   3494  CA  LEU A 224      13.788 -35.349 100.947  1.00  0.390          C  
ATOM   3495  C   LEU A 224      13.622 -35.722 102.411  1.00  0.420          C  
ATOM   3496  O   LEU A 224      12.503 -35.782 102.914  1.00  0.370          O  
ATOM   3497  CB  LEU A 224      13.869 -33.833 100.777  1.00  0.530          C  
ATOM   3498  CG  LEU A 224      13.997 -33.348  99.305  1.00  0.530          C  
ATOM   3499  CD1 LEU A 224      13.844 -31.873  99.255  1.00  0.530          C  
ATOM   3500  CD2 LEU A 224      15.360 -33.734  98.752  1.00  0.530          C  
ATOM   3501  H   LEU A 224      11.835 -35.193 100.191  1.00  0.420          H  
ATOM   3502  HA  LEU A 224      14.681 -35.841 100.570  1.00  0.470          H  
ATOM   3503 1HB  LEU A 224      12.969 -33.386 101.202  1.00  0.640          H  
ATOM   3504 2HB  LEU A 224      14.729 -33.465 101.335  1.00  0.640          H  
ATOM   3505  HG  LEU A 224      13.212 -33.791  98.698  1.00  0.640          H  
ATOM   3506 1HD1 LEU A 224      13.929 -31.533  98.222  1.00  0.640          H  
ATOM   3507 2HD1 LEU A 224      12.864 -31.597  99.646  1.00  0.640          H  
ATOM   3508 3HD1 LEU A 224      14.623 -31.412  99.852  1.00  0.640          H  
ATOM   3509 1HD2 LEU A 224      15.448 -33.374  97.733  1.00  0.640          H  
ATOM   3510 2HD2 LEU A 224      16.142 -33.279  99.358  1.00  0.640          H  
ATOM   3511 3HD2 LEU A 224      15.480 -34.813  98.757  1.00  0.640          H  
ATOM   3512  N   TYR A 225      14.732 -35.931 103.111  1.00  0.490          N  
ATOM   3513  CA  TYR A 225      14.683 -36.281 104.530  1.00  0.510          C  
ATOM   3514  C   TYR A 225      15.350 -35.236 105.411  1.00  0.550          C  
ATOM   3515  O   TYR A 225      16.332 -34.608 105.008  1.00  0.630          O  
ATOM   3516  CB  TYR A 225      15.354 -37.640 104.744  1.00  0.710          C  
ATOM   3517  CG  TYR A 225      14.608 -38.772 104.102  1.00  0.710          C  
ATOM   3518  CD1 TYR A 225      14.749 -39.029 102.743  1.00  0.710          C  
ATOM   3519  CD2 TYR A 225      13.786 -39.556 104.869  1.00  0.710          C  
ATOM   3520  CE1 TYR A 225      14.044 -40.048 102.162  1.00  0.710          C  
ATOM   3521  CE2 TYR A 225      13.083 -40.583 104.289  1.00  0.710          C  
ATOM   3522  CZ  TYR A 225      13.208 -40.825 102.934  1.00  0.710          C  
ATOM   3523  OH  TYR A 225      12.461 -41.811 102.334  1.00  0.710          O  
ATOM   3524  H   TYR A 225      15.629 -35.860 102.651  1.00  0.590          H  
ATOM   3525  HA  TYR A 225      13.642 -36.351 104.826  1.00  0.610          H  
ATOM   3526 1HB  TYR A 225      16.368 -37.621 104.347  1.00  0.850          H  
ATOM   3527 2HB  TYR A 225      15.420 -37.841 105.807  1.00  0.850          H  
ATOM   3528  HD1 TYR A 225      15.402 -38.412 102.129  1.00  0.850          H  
ATOM   3529  HD2 TYR A 225      13.688 -39.354 105.926  1.00  0.850          H  
ATOM   3530  HE1 TYR A 225      14.137 -40.231 101.091  1.00  0.850          H  
ATOM   3531  HE2 TYR A 225      12.414 -41.196 104.892  1.00  0.850          H  
ATOM   3532  HH  TYR A 225      11.566 -41.824 102.736  1.00  0.850          H  
ATOM   3533  N   TYR A 226      14.853 -35.098 106.638  1.00  0.510          N  
ATOM   3534  CA  TYR A 226      15.430 -34.162 107.604  1.00  0.570          C  
ATOM   3535  C   TYR A 226      15.343 -34.774 108.993  1.00  0.420          C  
ATOM   3536  O   TYR A 226      14.568 -35.706 109.214  1.00  0.250          O  
ATOM   3537  CB  TYR A 226      14.643 -32.846 107.590  1.00  0.770          C  
ATOM   3538  CG  TYR A 226      13.273 -33.003 108.224  1.00  0.770          C  
ATOM   3539  CD1 TYR A 226      13.102 -32.622 109.531  1.00  0.770          C  
ATOM   3540  CD2 TYR A 226      12.225 -33.583 107.546  1.00  0.770          C  
ATOM   3541  CE1 TYR A 226      11.906 -32.804 110.157  1.00  0.770          C  
ATOM   3542  CE2 TYR A 226      11.026 -33.778 108.191  1.00  0.770          C  
ATOM   3543  CZ  TYR A 226      10.867 -33.384 109.487  1.00  0.770          C  
ATOM   3544  OH  TYR A 226       9.667 -33.565 110.128  1.00  0.770          O  
ATOM   3545  H   TYR A 226      14.009 -35.631 106.870  1.00  0.610          H  
ATOM   3546  HA  TYR A 226      16.478 -33.985 107.364  1.00  0.680          H  
ATOM   3547 1HB  TYR A 226      15.193 -32.077 108.136  1.00  0.930          H  
ATOM   3548 2HB  TYR A 226      14.513 -32.503 106.564  1.00  0.930          H  
ATOM   3549  HD1 TYR A 226      13.928 -32.169 110.074  1.00  0.930          H  
ATOM   3550  HD2 TYR A 226      12.346 -33.907 106.514  1.00  0.930          H  
ATOM   3551  HE1 TYR A 226      11.788 -32.490 111.195  1.00  0.930          H  
ATOM   3552  HE2 TYR A 226      10.204 -34.252 107.671  1.00  0.930          H  
ATOM   3553  HH  TYR A 226       9.715 -33.189 111.013  1.00  0.930          H  
ATOM   3554  N   LEU A 227      16.133 -34.273 109.942  1.00  0.590          N  
ATOM   3555  CA  LEU A 227      16.087 -34.845 111.287  1.00  0.420          C  
ATOM   3556  C   LEU A 227      14.782 -34.542 111.973  1.00  0.360          C  
ATOM   3557  O   LEU A 227      14.441 -33.372 112.147  1.00  0.510          O  
ATOM   3558  CB  LEU A 227      17.193 -34.255 112.164  1.00  0.660          C  
ATOM   3559  CG  LEU A 227      17.324 -34.817 113.601  1.00  0.660          C  
ATOM   3560  CD1 LEU A 227      17.775 -36.226 113.534  1.00  0.660          C  
ATOM   3561  CD2 LEU A 227      18.309 -34.001 114.384  1.00  0.660          C  
ATOM   3562  H   LEU A 227      16.750 -33.481 109.753  1.00  0.710          H  
ATOM   3563  HA  LEU A 227      16.194 -35.921 111.205  1.00  0.500          H  
ATOM   3564 1HB  LEU A 227      18.135 -34.425 111.666  1.00  0.790          H  
ATOM   3565 2HB  LEU A 227      17.019 -33.190 112.239  1.00  0.790          H  
ATOM   3566  HG  LEU A 227      16.352 -34.793 114.098  1.00  0.790          H  
ATOM   3567 1HD1 LEU A 227      17.848 -36.622 114.536  1.00  0.790          H  
ATOM   3568 2HD1 LEU A 227      17.087 -36.829 112.988  1.00  0.790          H  
ATOM   3569 3HD1 LEU A 227      18.739 -36.266 113.051  1.00  0.790          H  
ATOM   3570 1HD2 LEU A 227      18.403 -34.405 115.384  1.00  0.790          H  
ATOM   3571 2HD2 LEU A 227      19.244 -34.055 113.879  1.00  0.790          H  
ATOM   3572 3HD2 LEU A 227      17.971 -32.977 114.442  1.00  0.790          H  
ATOM   3573  N   SER A 228      14.076 -35.569 112.427  1.00  0.210          N  
ATOM   3574  CA  SER A 228      12.794 -35.342 113.075  1.00  0.190          C  
ATOM   3575  C   SER A 228      12.798 -35.724 114.550  1.00  0.140          C  
ATOM   3576  O   SER A 228      12.016 -35.177 115.338  1.00  0.160          O  
ATOM   3577  CB  SER A 228      11.737 -36.147 112.367  1.00  0.270          C  
ATOM   3578  OG  SER A 228      12.011 -37.513 112.486  1.00  0.270          O  
ATOM   3579  H   SER A 228      14.414 -36.524 112.286  1.00  0.250          H  
ATOM   3580  HA  SER A 228      12.547 -34.284 112.995  1.00  0.230          H  
ATOM   3581 1HB  SER A 228      10.759 -35.926 112.784  1.00  0.330          H  
ATOM   3582 2HB  SER A 228      11.722 -35.865 111.314  1.00  0.330          H  
ATOM   3583  HG  SER A 228      11.337 -37.965 111.972  1.00  0.330          H  
ATOM   3584  N   ARG A 229      13.703 -36.626 114.939  1.00  0.110          N  
ATOM   3585  CA  ARG A 229      13.780 -37.078 116.330  1.00  0.100          C  
ATOM   3586  C   ARG A 229      15.228 -37.204 116.783  1.00  0.090          C  
ATOM   3587  O   ARG A 229      16.068 -37.757 116.068  1.00  0.070          O  
ATOM   3588  CB  ARG A 229      13.094 -38.429 116.528  1.00  0.140          C  
ATOM   3589  CG  ARG A 229      11.590 -38.474 116.252  1.00  0.140          C  
ATOM   3590  CD  ARG A 229      10.790 -37.740 117.270  1.00  0.140          C  
ATOM   3591  NE  ARG A 229       9.367 -37.888 117.033  1.00  0.140          N  
ATOM   3592  CZ  ARG A 229       8.627 -37.124 116.192  1.00  0.140          C  
ATOM   3593  NH1 ARG A 229       9.170 -36.135 115.495  1.00  0.140          N  
ATOM   3594  NH2 ARG A 229       7.330 -37.375 116.068  1.00  0.140          N  
ATOM   3595  H   ARG A 229      14.294 -37.049 114.221  1.00  0.130          H  
ATOM   3596  HA  ARG A 229      13.298 -36.337 116.965  1.00  0.120          H  
ATOM   3597 1HB  ARG A 229      13.560 -39.157 115.918  1.00  0.170          H  
ATOM   3598 2HB  ARG A 229      13.242 -38.753 117.561  1.00  0.170          H  
ATOM   3599 1HG  ARG A 229      11.382 -38.060 115.270  1.00  0.170          H  
ATOM   3600 2HG  ARG A 229      11.271 -39.517 116.267  1.00  0.170          H  
ATOM   3601 1HD  ARG A 229      11.013 -38.146 118.257  1.00  0.170          H  
ATOM   3602 2HD  ARG A 229      11.030 -36.683 117.258  1.00  0.170          H  
ATOM   3603  HE  ARG A 229       8.890 -38.625 117.536  1.00  0.170          H  
ATOM   3604 1HH1 ARG A 229      10.178 -35.904 115.566  1.00  0.170          H  
ATOM   3605 2HH1 ARG A 229       8.593 -35.582 114.880  1.00  0.170          H  
ATOM   3606 1HH2 ARG A 229       6.907 -38.126 116.596  1.00  0.170          H  
ATOM   3607 2HH2 ARG A 229       6.761 -36.817 115.448  1.00  0.170          H  
ATOM   3608  N   THR A 230      15.494 -36.804 118.033  1.00  0.120          N  
ATOM   3609  CA  THR A 230      16.834 -36.942 118.590  1.00  0.140          C  
ATOM   3610  C   THR A 230      16.982 -38.138 119.526  1.00  0.140          C  
ATOM   3611  O   THR A 230      18.093 -38.632 119.742  1.00  0.130          O  
ATOM   3612  CB  THR A 230      17.185 -35.681 119.377  1.00  0.190          C  
ATOM   3613  OG1 THR A 230      16.254 -35.538 120.483  1.00  0.190          O  
ATOM   3614  CG2 THR A 230      17.062 -34.478 118.440  1.00  0.190          C  
ATOM   3615  H   THR A 230      14.779 -36.355 118.591  1.00  0.140          H  
ATOM   3616  HA  THR A 230      17.531 -37.060 117.769  1.00  0.170          H  
ATOM   3617  HB  THR A 230      18.201 -35.752 119.765  1.00  0.230          H  
ATOM   3618  HG1 THR A 230      16.501 -36.151 121.228  1.00  0.230          H  
ATOM   3619 1HG2 THR A 230      17.305 -33.566 118.984  1.00  0.230          H  
ATOM   3620 2HG2 THR A 230      17.746 -34.603 117.611  1.00  0.230          H  
ATOM   3621 3HG2 THR A 230      16.049 -34.402 118.055  1.00  0.230          H  
ATOM   3622  N   ASN A 231      15.863 -38.619 120.059  1.00  0.170          N  
ATOM   3623  CA  ASN A 231      15.824 -39.730 121.000  1.00  0.160          C  
ATOM   3624  C   ASN A 231      14.755 -40.704 120.578  1.00  0.170          C  
ATOM   3625  O   ASN A 231      13.683 -40.290 120.129  1.00  0.230          O  
ATOM   3626  CB  ASN A 231      15.531 -39.246 122.410  1.00  0.230          C  
ATOM   3627  CG  ASN A 231      16.632 -38.442 123.017  1.00  0.230          C  
ATOM   3628  OD1 ASN A 231      16.894 -37.269 122.650  1.00  0.230          O  
ATOM   3629  ND2 ASN A 231      17.286 -39.039 124.001  1.00  0.230          N  
ATOM   3630  H   ASN A 231      14.994 -38.159 119.845  1.00  0.200          H  
ATOM   3631  HA  ASN A 231      16.764 -40.266 120.973  1.00  0.190          H  
ATOM   3632 1HB  ASN A 231      14.621 -38.648 122.406  1.00  0.270          H  
ATOM   3633 2HB  ASN A 231      15.348 -40.116 123.051  1.00  0.270          H  
ATOM   3634 1HD2 ASN A 231      18.022 -38.549 124.473  1.00  0.270          H  
ATOM   3635 2HD2 ASN A 231      17.030 -39.993 124.315  1.00  0.270          H  
ATOM   3636  N   THR A 232      15.031 -41.989 120.762  1.00  0.140          N  
ATOM   3637  CA  THR A 232      14.065 -43.031 120.461  1.00  0.220          C  
ATOM   3638  C   THR A 232      13.645 -43.669 121.771  1.00  0.250          C  
ATOM   3639  O   THR A 232      14.508 -44.186 122.475  1.00  0.210          O  
ATOM   3640  CB  THR A 232      14.678 -44.096 119.522  1.00  0.280          C  
ATOM   3641  OG1 THR A 232      15.023 -43.477 118.286  1.00  0.280          O  
ATOM   3642  CG2 THR A 232      13.717 -45.247 119.259  1.00  0.280          C  
ATOM   3643  H   THR A 232      15.938 -42.265 121.165  1.00  0.170          H  
ATOM   3644  HA  THR A 232      13.224 -42.575 119.955  1.00  0.260          H  
ATOM   3645  HB  THR A 232      15.586 -44.490 119.983  1.00  0.330          H  
ATOM   3646  HG1 THR A 232      15.722 -42.834 118.454  1.00  0.330          H  
ATOM   3647 1HG2 THR A 232      14.197 -45.966 118.598  1.00  0.330          H  
ATOM   3648 2HG2 THR A 232      13.454 -45.743 120.195  1.00  0.330          H  
ATOM   3649 3HG2 THR A 232      12.820 -44.870 118.784  1.00  0.330          H  
ATOM   3650  N   PRO A 233      12.341 -43.774 122.094  1.00  0.340          N  
ATOM   3651  CA  PRO A 233      11.831 -44.303 123.347  1.00  0.390          C  
ATOM   3652  C   PRO A 233      11.911 -45.826 123.446  1.00  0.400          C  
ATOM   3653  O   PRO A 233      10.900 -46.501 123.620  1.00  0.490          O  
ATOM   3654  CB  PRO A 233      10.380 -43.812 123.330  1.00  0.580          C  
ATOM   3655  CG  PRO A 233      10.011 -43.800 121.869  1.00  0.580          C  
ATOM   3656  CD  PRO A 233      11.277 -43.327 121.160  1.00  0.580          C  
ATOM   3657  HA  PRO A 233      12.363 -43.828 124.166  1.00  0.470          H  
ATOM   3658 1HB  PRO A 233       9.745 -44.485 123.928  1.00  0.700          H  
ATOM   3659 2HB  PRO A 233      10.315 -42.818 123.796  1.00  0.700          H  
ATOM   3660 1HG  PRO A 233       9.699 -44.811 121.557  1.00  0.700          H  
ATOM   3661 2HG  PRO A 233       9.149 -43.135 121.700  1.00  0.700          H  
ATOM   3662 1HD  PRO A 233      11.344 -43.827 120.193  1.00  0.700          H  
ATOM   3663 2HD  PRO A 233      11.274 -42.225 121.068  1.00  0.700          H  
ATOM   3664  N   SER A 234      13.122 -46.350 123.319  1.00  0.340          N  
ATOM   3665  CA  SER A 234      13.373 -47.772 123.425  1.00  0.370          C  
ATOM   3666  C   SER A 234      13.364 -48.260 124.866  1.00  0.370          C  
ATOM   3667  O   SER A 234      13.967 -47.636 125.767  1.00  0.310          O  
ATOM   3668  CB  SER A 234      14.695 -48.117 122.788  1.00  0.510          C  
ATOM   3669  OG  SER A 234      14.999 -49.465 123.003  1.00  0.510          O  
ATOM   3670  H   SER A 234      13.899 -45.728 123.129  1.00  0.410          H  
ATOM   3671  HA  SER A 234      12.584 -48.296 122.884  1.00  0.440          H  
ATOM   3672 1HB  SER A 234      14.646 -47.915 121.718  1.00  0.610          H  
ATOM   3673 2HB  SER A 234      15.480 -47.486 123.207  1.00  0.610          H  
ATOM   3674  HG  SER A 234      15.839 -49.621 122.564  1.00  0.610          H  
ATOM   3675  N   GLY A 235      12.650 -49.359 125.098  1.00  0.460          N  
ATOM   3676  CA  GLY A 235      12.603 -49.962 126.414  1.00  0.470          C  
ATOM   3677  C   GLY A 235      12.166 -48.933 127.432  1.00  0.480          C  
ATOM   3678  O   GLY A 235      11.144 -48.263 127.278  1.00  0.550          O  
ATOM   3679  H   GLY A 235      12.159 -49.791 124.328  1.00  0.550          H  
ATOM   3680 1HA  GLY A 235      11.906 -50.799 126.411  1.00  0.560          H  
ATOM   3681 2HA  GLY A 235      13.585 -50.355 126.676  1.00  0.560          H  
ATOM   3682  N   THR A 236      12.969 -48.829 128.484  1.00  0.430          N  
ATOM   3683  CA  THR A 236      12.767 -47.901 129.578  1.00  0.480          C  
ATOM   3684  C   THR A 236      13.996 -47.004 129.682  1.00  0.410          C  
ATOM   3685  O   THR A 236      14.263 -46.430 130.740  1.00  0.480          O  
ATOM   3686  CB  THR A 236      12.581 -48.643 130.909  1.00  0.650          C  
ATOM   3687  OG1 THR A 236      13.753 -49.427 131.177  1.00  0.650          O  
ATOM   3688  CG2 THR A 236      11.378 -49.569 130.805  1.00  0.650          C  
ATOM   3689  H   THR A 236      13.771 -49.440 128.540  1.00  0.520          H  
ATOM   3690  HA  THR A 236      11.895 -47.280 129.374  1.00  0.580          H  
ATOM   3691  HB  THR A 236      12.426 -47.929 131.717  1.00  0.780          H  
ATOM   3692  HG1 THR A 236      14.446 -48.839 131.519  1.00  0.780          H  
ATOM   3693 1HG2 THR A 236      11.248 -50.100 131.745  1.00  0.780          H  
ATOM   3694 2HG2 THR A 236      10.487 -48.978 130.593  1.00  0.780          H  
ATOM   3695 3HG2 THR A 236      11.531 -50.287 130.006  1.00  0.780          H  
ATOM   3696  N   THR A 237      14.786 -46.945 128.601  1.00  0.310          N  
ATOM   3697  CA  THR A 237      16.029 -46.159 128.590  1.00  0.300          C  
ATOM   3698  C   THR A 237      15.916 -44.888 127.756  1.00  0.290          C  
ATOM   3699  O   THR A 237      16.572 -43.891 128.058  1.00  0.330          O  
ATOM   3700  CB  THR A 237      17.228 -47.004 128.074  1.00  0.420          C  
ATOM   3701  OG1 THR A 237      17.451 -48.112 128.955  1.00  0.420          O  
ATOM   3702  CG2 THR A 237      18.514 -46.161 128.005  1.00  0.420          C  
ATOM   3703  H   THR A 237      14.482 -47.426 127.751  1.00  0.370          H  
ATOM   3704  HA  THR A 237      16.251 -45.859 129.613  1.00  0.360          H  
ATOM   3705  HB  THR A 237      16.998 -47.385 127.077  1.00  0.510          H  
ATOM   3706  HG1 THR A 237      16.723 -48.725 128.887  1.00  0.510          H  
ATOM   3707 1HG2 THR A 237      19.331 -46.786 127.646  1.00  0.510          H  
ATOM   3708 2HG2 THR A 237      18.395 -45.326 127.332  1.00  0.510          H  
ATOM   3709 3HG2 THR A 237      18.753 -45.788 129.000  1.00  0.510          H  
ATOM   3710  N   THR A 238      15.101 -44.936 126.696  1.00  0.270          N  
ATOM   3711  CA  THR A 238      14.892 -43.824 125.759  1.00  0.260          C  
ATOM   3712  C   THR A 238      16.207 -43.189 125.287  1.00  0.210          C  
ATOM   3713  O   THR A 238      16.341 -41.953 125.239  1.00  0.330          O  
ATOM   3714  CB  THR A 238      14.014 -42.705 126.360  1.00  0.370          C  
ATOM   3715  OG1 THR A 238      14.770 -41.974 127.308  1.00  0.370          O  
ATOM   3716  CG2 THR A 238      12.797 -43.320 127.084  1.00  0.370          C  
ATOM   3717  H   THR A 238      14.617 -45.814 126.499  1.00  0.320          H  
ATOM   3718  HA  THR A 238      14.399 -44.223 124.887  1.00  0.310          H  
ATOM   3719  HB  THR A 238      13.681 -42.037 125.565  1.00  0.440          H  
ATOM   3720  HG1 THR A 238      15.521 -41.566 126.825  1.00  0.440          H  
ATOM   3721 1HG2 THR A 238      12.195 -42.519 127.507  1.00  0.440          H  
ATOM   3722 2HG2 THR A 238      12.195 -43.894 126.395  1.00  0.440          H  
ATOM   3723 3HG2 THR A 238      13.135 -43.973 127.886  1.00  0.440          H  
ATOM   3724  N   GLN A 239      17.159 -44.061 124.952  1.00  0.110          N  
ATOM   3725  CA  GLN A 239      18.498 -43.742 124.494  1.00  0.260          C  
ATOM   3726  C   GLN A 239      18.497 -42.870 123.248  1.00  0.230          C  
ATOM   3727  O   GLN A 239      17.648 -43.027 122.357  1.00  0.200          O  
ATOM   3728  CB  GLN A 239      19.269 -45.037 124.228  1.00  0.300          C  
ATOM   3729  CG  GLN A 239      20.724 -44.855 123.852  1.00  0.300          C  
ATOM   3730  CD  GLN A 239      21.424 -46.171 123.724  1.00  0.300          C  
ATOM   3731  OE1 GLN A 239      20.789 -47.226 123.790  1.00  0.300          O  
ATOM   3732  NE2 GLN A 239      22.738 -46.134 123.546  1.00  0.300          N  
ATOM   3733  H   GLN A 239      16.920 -45.037 125.029  1.00  0.130          H  
ATOM   3734  HA  GLN A 239      19.004 -43.192 125.287  1.00  0.310          H  
ATOM   3735 1HB  GLN A 239      19.229 -45.673 125.104  1.00  0.360          H  
ATOM   3736 2HB  GLN A 239      18.787 -45.575 123.413  1.00  0.360          H  
ATOM   3737 1HG  GLN A 239      20.791 -44.354 122.885  1.00  0.360          H  
ATOM   3738 2HG  GLN A 239      21.228 -44.268 124.619  1.00  0.360          H  
ATOM   3739 1HE2 GLN A 239      23.256 -46.986 123.456  1.00  0.360          H  
ATOM   3740 2HE2 GLN A 239      23.213 -45.254 123.495  1.00  0.360          H  
ATOM   3741  N   SER A 240      19.440 -41.924 123.215  1.00  0.250          N  
ATOM   3742  CA  SER A 240      19.600 -41.014 122.090  1.00  0.210          C  
ATOM   3743  C   SER A 240      19.849 -41.787 120.804  1.00  0.210          C  
ATOM   3744  O   SER A 240      20.591 -42.774 120.800  1.00  0.280          O  
ATOM   3745  CB  SER A 240      20.785 -40.097 122.329  1.00  0.310          C  
ATOM   3746  OG  SER A 240      20.600 -39.296 123.464  1.00  0.310          O  
ATOM   3747  H   SER A 240      20.078 -41.832 123.992  1.00  0.300          H  
ATOM   3748  HA  SER A 240      18.704 -40.419 121.981  1.00  0.250          H  
ATOM   3749 1HB  SER A 240      21.688 -40.693 122.441  1.00  0.370          H  
ATOM   3750 2HB  SER A 240      20.920 -39.461 121.454  1.00  0.370          H  
ATOM   3751  HG  SER A 240      21.377 -38.732 123.515  1.00  0.370          H  
ATOM   3752  N   ARG A 241      19.223 -41.336 119.721  1.00  0.170          N  
ATOM   3753  CA  ARG A 241      19.374 -41.928 118.401  1.00  0.210          C  
ATOM   3754  C   ARG A 241      18.756 -40.990 117.391  1.00  0.180          C  
ATOM   3755  O   ARG A 241      17.593 -40.620 117.530  1.00  0.180          O  
ATOM   3756  CB  ARG A 241      18.702 -43.290 118.319  1.00  0.280          C  
ATOM   3757  CG  ARG A 241      18.877 -44.013 116.986  1.00  0.280          C  
ATOM   3758  CD  ARG A 241      18.295 -45.372 117.025  1.00  0.280          C  
ATOM   3759  NE  ARG A 241      18.487 -46.079 115.757  1.00  0.280          N  
ATOM   3760  CZ  ARG A 241      18.049 -47.329 115.483  1.00  0.280          C  
ATOM   3761  NH1 ARG A 241      17.385 -48.021 116.389  1.00  0.280          N  
ATOM   3762  NH2 ARG A 241      18.289 -47.859 114.294  1.00  0.280          N  
ATOM   3763  H   ARG A 241      18.659 -40.485 119.801  1.00  0.200          H  
ATOM   3764  HA  ARG A 241      20.435 -42.039 118.179  1.00  0.250          H  
ATOM   3765 1HB  ARG A 241      19.090 -43.943 119.098  1.00  0.330          H  
ATOM   3766 2HB  ARG A 241      17.643 -43.175 118.497  1.00  0.330          H  
ATOM   3767 1HG  ARG A 241      18.371 -43.454 116.193  1.00  0.330          H  
ATOM   3768 2HG  ARG A 241      19.937 -44.100 116.752  1.00  0.330          H  
ATOM   3769 1HD  ARG A 241      18.774 -45.946 117.819  1.00  0.330          H  
ATOM   3770 2HD  ARG A 241      17.224 -45.292 117.220  1.00  0.330          H  
ATOM   3771  HE  ARG A 241      18.993 -45.591 115.025  1.00  0.330          H  
ATOM   3772 1HH1 ARG A 241      17.199 -47.623 117.297  1.00  0.330          H  
ATOM   3773 2HH1 ARG A 241      17.062 -48.955 116.177  1.00  0.330          H  
ATOM   3774 1HH2 ARG A 241      18.798 -47.330 113.597  1.00  0.330          H  
ATOM   3775 2HH2 ARG A 241      17.967 -48.791 114.078  1.00  0.330          H  
ATOM   3776  N   LEU A 242      19.482 -40.640 116.348  1.00  0.160          N  
ATOM   3777  CA  LEU A 242      18.895 -39.707 115.405  1.00  0.160          C  
ATOM   3778  C   LEU A 242      18.054 -40.405 114.361  1.00  0.170          C  
ATOM   3779  O   LEU A 242      18.505 -41.363 113.728  1.00  0.220          O  
ATOM   3780  CB  LEU A 242      19.994 -38.913 114.695  1.00  0.220          C  
ATOM   3781  CG  LEU A 242      20.952 -38.092 115.586  1.00  0.220          C  
ATOM   3782  CD1 LEU A 242      21.902 -37.320 114.689  1.00  0.220          C  
ATOM   3783  CD2 LEU A 242      20.190 -37.185 116.505  1.00  0.220          C  
ATOM   3784  H   LEU A 242      20.425 -40.979 116.237  1.00  0.190          H  
ATOM   3785  HA  LEU A 242      18.233 -39.030 115.940  1.00  0.190          H  
ATOM   3786 1HB  LEU A 242      20.604 -39.620 114.138  1.00  0.270          H  
ATOM   3787 2HB  LEU A 242      19.538 -38.256 113.987  1.00  0.270          H  
ATOM   3788  HG  LEU A 242      21.548 -38.771 116.193  1.00  0.270          H  
ATOM   3789 1HD1 LEU A 242      22.606 -36.749 115.300  1.00  0.270          H  
ATOM   3790 2HD1 LEU A 242      22.453 -38.014 114.055  1.00  0.270          H  
ATOM   3791 3HD1 LEU A 242      21.324 -36.644 114.067  1.00  0.270          H  
ATOM   3792 1HD2 LEU A 242      20.891 -36.661 117.098  1.00  0.270          H  
ATOM   3793 2HD2 LEU A 242      19.596 -36.487 115.943  1.00  0.270          H  
ATOM   3794 3HD2 LEU A 242      19.556 -37.769 117.157  1.00  0.270          H  
ATOM   3795  N   GLN A 243      16.842 -39.892 114.150  1.00  0.140          N  
ATOM   3796  CA  GLN A 243      15.952 -40.434 113.131  1.00  0.170          C  
ATOM   3797  C   GLN A 243      15.534 -39.333 112.173  1.00  0.170          C  
ATOM   3798  O   GLN A 243      15.179 -38.219 112.590  1.00  0.160          O  
ATOM   3799  CB  GLN A 243      14.692 -41.035 113.743  1.00  0.230          C  
ATOM   3800  CG  GLN A 243      14.917 -42.168 114.731  1.00  0.230          C  
ATOM   3801  CD  GLN A 243      13.590 -42.703 115.268  1.00  0.230          C  
ATOM   3802  OE1 GLN A 243      12.543 -42.069 115.082  1.00  0.230          O  
ATOM   3803  NE2 GLN A 243      13.619 -43.856 115.911  1.00  0.230          N  
ATOM   3804  H   GLN A 243      16.530 -39.125 114.756  1.00  0.170          H  
ATOM   3805  HA  GLN A 243      16.481 -41.199 112.566  1.00  0.200          H  
ATOM   3806 1HB  GLN A 243      14.127 -40.266 114.206  1.00  0.270          H  
ATOM   3807 2HB  GLN A 243      14.072 -41.433 112.941  1.00  0.270          H  
ATOM   3808 1HG  GLN A 243      15.451 -42.977 114.238  1.00  0.270          H  
ATOM   3809 2HG  GLN A 243      15.502 -41.794 115.578  1.00  0.270          H  
ATOM   3810 1HE2 GLN A 243      12.775 -44.247 116.275  1.00  0.270          H  
ATOM   3811 2HE2 GLN A 243      14.487 -44.336 116.042  1.00  0.270          H  
ATOM   3812  N   PHE A 244      15.487 -39.683 110.897  1.00  0.210          N  
ATOM   3813  CA  PHE A 244      15.150 -38.748 109.839  1.00  0.290          C  
ATOM   3814  C   PHE A 244      13.853 -39.157 109.145  1.00  0.330          C  
ATOM   3815  O   PHE A 244      13.525 -40.346 109.087  1.00  0.390          O  
ATOM   3816  CB  PHE A 244      16.338 -38.700 108.863  1.00  0.370          C  
ATOM   3817  CG  PHE A 244      17.641 -38.148 109.506  1.00  0.370          C  
ATOM   3818  CD1 PHE A 244      18.425 -38.930 110.376  1.00  0.370          C  
ATOM   3819  CD2 PHE A 244      18.095 -36.875 109.217  1.00  0.370          C  
ATOM   3820  CE1 PHE A 244      19.578 -38.428 110.941  1.00  0.370          C  
ATOM   3821  CE2 PHE A 244      19.253 -36.375 109.783  1.00  0.370          C  
ATOM   3822  CZ  PHE A 244      19.991 -37.149 110.649  1.00  0.370          C  
ATOM   3823  H   PHE A 244      15.739 -40.629 110.643  1.00  0.250          H  
ATOM   3824  HA  PHE A 244      15.004 -37.769 110.279  1.00  0.350          H  
ATOM   3825 1HB  PHE A 244      16.536 -39.693 108.465  1.00  0.450          H  
ATOM   3826 2HB  PHE A 244      16.080 -38.056 108.030  1.00  0.450          H  
ATOM   3827  HD1 PHE A 244      18.123 -39.945 110.618  1.00  0.450          H  
ATOM   3828  HD2 PHE A 244      17.530 -36.265 108.531  1.00  0.450          H  
ATOM   3829  HE1 PHE A 244      20.163 -39.052 111.617  1.00  0.450          H  
ATOM   3830  HE2 PHE A 244      19.582 -35.371 109.543  1.00  0.450          H  
ATOM   3831  HZ  PHE A 244      20.902 -36.756 111.096  1.00  0.450          H  
ATOM   3832  N   SER A 245      13.124 -38.181 108.614  1.00  0.300          N  
ATOM   3833  CA  SER A 245      11.860 -38.451 107.923  1.00  0.290          C  
ATOM   3834  C   SER A 245      11.507 -37.414 106.867  1.00  0.290          C  
ATOM   3835  O   SER A 245      12.188 -36.402 106.707  1.00  0.300          O  
ATOM   3836  CB  SER A 245      10.720 -38.545 108.918  1.00  0.410          C  
ATOM   3837  OG  SER A 245      10.495 -37.314 109.532  1.00  0.410          O  
ATOM   3838  H   SER A 245      13.463 -37.223 108.728  1.00  0.360          H  
ATOM   3839  HA  SER A 245      11.947 -39.417 107.426  1.00  0.350          H  
ATOM   3840 1HB  SER A 245       9.815 -38.869 108.409  1.00  0.490          H  
ATOM   3841 2HB  SER A 245      10.956 -39.294 109.673  1.00  0.490          H  
ATOM   3842  HG  SER A 245       9.683 -37.410 110.036  1.00  0.490          H  
ATOM   3843  N   GLN A 246      10.465 -37.717 106.093  1.00  0.280          N  
ATOM   3844  CA  GLN A 246       9.963 -36.849 105.028  1.00  0.270          C  
ATOM   3845  C   GLN A 246       8.872 -35.927 105.567  1.00  0.240          C  
ATOM   3846  O   GLN A 246       7.985 -36.392 106.279  1.00  0.230          O  
ATOM   3847  CB  GLN A 246       9.398 -37.742 103.916  1.00  0.380          C  
ATOM   3848  CG  GLN A 246      10.458 -38.592 103.251  1.00  0.380          C  
ATOM   3849  CD  GLN A 246       9.934 -39.709 102.344  1.00  0.380          C  
ATOM   3850  OE1 GLN A 246      10.005 -40.909 102.707  1.00  0.380          O  
ATOM   3851  NE2 GLN A 246       9.407 -39.346 101.192  1.00  0.380          N  
ATOM   3852  H   GLN A 246       9.972 -38.578 106.277  1.00  0.340          H  
ATOM   3853  HA  GLN A 246      10.781 -36.241 104.645  1.00  0.320          H  
ATOM   3854 1HB  GLN A 246       8.631 -38.399 104.319  1.00  0.460          H  
ATOM   3855 2HB  GLN A 246       8.930 -37.118 103.154  1.00  0.460          H  
ATOM   3856 1HG  GLN A 246      11.103 -37.943 102.653  1.00  0.460          H  
ATOM   3857 2HG  GLN A 246      11.011 -39.024 104.035  1.00  0.460          H  
ATOM   3858 1HE2 GLN A 246       9.043 -40.030 100.562  1.00  0.460          H  
ATOM   3859 2HE2 GLN A 246       9.370 -38.353 100.946  1.00  0.460          H  
ATOM   3860  N   ALA A 247       8.910 -34.636 105.224  1.00  0.240          N  
ATOM   3861  CA  ALA A 247       7.869 -33.716 105.678  1.00  0.230          C  
ATOM   3862  C   ALA A 247       6.776 -33.529 104.629  1.00  0.170          C  
ATOM   3863  O   ALA A 247       7.063 -33.390 103.430  1.00  0.130          O  
ATOM   3864  CB  ALA A 247       8.459 -32.349 106.016  1.00  0.330          C  
ATOM   3865  H   ALA A 247       9.662 -34.295 104.642  1.00  0.290          H  
ATOM   3866  HA  ALA A 247       7.408 -34.133 106.575  1.00  0.280          H  
ATOM   3867 1HB  ALA A 247       7.665 -31.684 106.363  1.00  0.390          H  
ATOM   3868 2HB  ALA A 247       9.196 -32.425 106.780  1.00  0.390          H  
ATOM   3869 3HB  ALA A 247       8.917 -31.942 105.139  1.00  0.390          H  
ATOM   3870  N   GLY A 248       5.540 -33.454 105.123  1.00  0.170          N  
ATOM   3871  CA  GLY A 248       4.321 -33.138 104.376  1.00  0.130          C  
ATOM   3872  C   GLY A 248       3.734 -31.903 105.053  1.00  0.120          C  
ATOM   3873  O   GLY A 248       4.389 -31.343 105.930  1.00  0.120          O  
ATOM   3874  H   GLY A 248       5.441 -33.638 106.112  1.00  0.200          H  
ATOM   3875 1HA  GLY A 248       4.543 -32.942 103.328  1.00  0.160          H  
ATOM   3876 2HA  GLY A 248       3.620 -33.974 104.421  1.00  0.160          H  
ATOM   3877  N   ALA A 249       2.479 -31.520 104.769  1.00  0.120          N  
ATOM   3878  CA  ALA A 249       1.937 -30.302 105.387  1.00  0.140          C  
ATOM   3879  C   ALA A 249       1.966 -30.265 106.919  1.00  0.160          C  
ATOM   3880  O   ALA A 249       2.206 -29.214 107.514  1.00  0.200          O  
ATOM   3881  CB  ALA A 249       0.505 -30.134 104.986  1.00  0.190          C  
ATOM   3882  H   ALA A 249       1.923 -31.980 104.036  1.00  0.140          H  
ATOM   3883  HA  ALA A 249       2.517 -29.466 105.005  1.00  0.170          H  
ATOM   3884 1HB  ALA A 249       0.112 -29.200 105.387  1.00  0.230          H  
ATOM   3885 2HB  ALA A 249       0.472 -30.128 103.947  1.00  0.230          H  
ATOM   3886 3HB  ALA A 249      -0.084 -30.968 105.361  1.00  0.230          H  
ATOM   3887  N   SER A 250       1.741 -31.395 107.582  1.00  0.160          N  
ATOM   3888  CA  SER A 250       1.702 -31.394 109.047  1.00  0.180          C  
ATOM   3889  C   SER A 250       3.041 -31.008 109.683  1.00  0.200          C  
ATOM   3890  O   SER A 250       3.096 -30.574 110.838  1.00  0.220          O  
ATOM   3891  CB  SER A 250       1.260 -32.752 109.551  1.00  0.240          C  
ATOM   3892  OG  SER A 250       2.199 -33.738 109.233  1.00  0.240          O  
ATOM   3893  H   SER A 250       1.577 -32.256 107.081  1.00  0.190          H  
ATOM   3894  HA  SER A 250       0.961 -30.658 109.361  1.00  0.220          H  
ATOM   3895 1HB  SER A 250       1.132 -32.707 110.632  1.00  0.290          H  
ATOM   3896 2HB  SER A 250       0.295 -33.008 109.117  1.00  0.290          H  
ATOM   3897  HG  SER A 250       1.930 -34.529 109.711  1.00  0.290          H  
ATOM   3898  N   ASP A 251       4.113 -31.159 108.908  1.00  0.190          N  
ATOM   3899  CA  ASP A 251       5.479 -30.865 109.291  1.00  0.210          C  
ATOM   3900  C   ASP A 251       6.064 -29.797 108.371  1.00  0.230          C  
ATOM   3901  O   ASP A 251       7.287 -29.713 108.224  1.00  0.240          O  
ATOM   3902  CB  ASP A 251       6.339 -32.136 109.270  1.00  0.290          C  
ATOM   3903  CG  ASP A 251       6.009 -33.140 110.415  1.00  0.290          C  
ATOM   3904  OD1 ASP A 251       5.833 -32.716 111.538  1.00  0.290          O  
ATOM   3905  OD2 ASP A 251       5.953 -34.317 110.147  1.00  0.290          O  
ATOM   3906  H   ASP A 251       3.968 -31.470 107.949  1.00  0.230          H  
ATOM   3907  HA  ASP A 251       5.479 -30.473 110.306  1.00  0.250          H  
ATOM   3908 1HB  ASP A 251       6.195 -32.642 108.320  1.00  0.340          H  
ATOM   3909 2HB  ASP A 251       7.396 -31.868 109.339  1.00  0.340          H  
ATOM   3910  N   ILE A 252       5.203 -28.954 107.774  1.00  0.230          N  
ATOM   3911  CA  ILE A 252       5.642 -27.948 106.800  1.00  0.250          C  
ATOM   3912  C   ILE A 252       6.747 -27.037 107.307  1.00  0.250          C  
ATOM   3913  O   ILE A 252       7.611 -26.602 106.540  1.00  0.240          O  
ATOM   3914  CB  ILE A 252       4.440 -27.132 106.272  1.00  0.340          C  
ATOM   3915  CG1 ILE A 252       4.860 -26.324 105.027  1.00  0.340          C  
ATOM   3916  CG2 ILE A 252       3.867 -26.209 107.373  1.00  0.340          C  
ATOM   3917  CD1 ILE A 252       3.700 -25.861 104.170  1.00  0.340          C  
ATOM   3918  H   ILE A 252       4.196 -29.063 107.942  1.00  0.280          H  
ATOM   3919  HA  ILE A 252       6.022 -28.488 105.944  1.00  0.300          H  
ATOM   3920  HB  ILE A 252       3.675 -27.811 105.967  1.00  0.410          H  
ATOM   3921 1HG1 ILE A 252       5.398 -25.438 105.357  1.00  0.410          H  
ATOM   3922 2HG1 ILE A 252       5.524 -26.913 104.432  1.00  0.410          H  
ATOM   3923 1HG2 ILE A 252       3.006 -25.670 106.996  1.00  0.410          H  
ATOM   3924 2HG2 ILE A 252       3.557 -26.818 108.222  1.00  0.410          H  
ATOM   3925 3HG2 ILE A 252       4.612 -25.490 107.694  1.00  0.410          H  
ATOM   3926 1HD1 ILE A 252       4.077 -25.284 103.324  1.00  0.410          H  
ATOM   3927 2HD1 ILE A 252       3.157 -26.733 103.801  1.00  0.410          H  
ATOM   3928 3HD1 ILE A 252       3.038 -25.255 104.752  1.00  0.410          H  
ATOM   3929  N   ARG A 253       6.789 -26.796 108.608  1.00  0.250          N  
ATOM   3930  CA  ARG A 253       7.813 -25.951 109.191  1.00  0.260          C  
ATOM   3931  C   ARG A 253       9.240 -26.448 108.887  1.00  0.260          C  
ATOM   3932  O   ARG A 253      10.181 -25.652 108.909  1.00  0.270          O  
ATOM   3933  CB  ARG A 253       7.608 -25.891 110.697  1.00  0.360          C  
ATOM   3934  CG  ARG A 253       7.824 -27.232 111.409  1.00  0.360          C  
ATOM   3935  CD  ARG A 253       7.472 -27.192 112.842  1.00  0.360          C  
ATOM   3936  NE  ARG A 253       7.728 -28.486 113.469  1.00  0.360          N  
ATOM   3937  CZ  ARG A 253       6.866 -29.541 113.542  1.00  0.360          C  
ATOM   3938  NH1 ARG A 253       5.634 -29.475 113.064  1.00  0.360          N  
ATOM   3939  NH2 ARG A 253       7.281 -30.659 114.107  1.00  0.360          N  
ATOM   3940  H   ARG A 253       6.052 -27.161 109.196  1.00  0.300          H  
ATOM   3941  HA  ARG A 253       7.701 -24.949 108.781  1.00  0.310          H  
ATOM   3942 1HB  ARG A 253       8.300 -25.171 111.130  1.00  0.430          H  
ATOM   3943 2HB  ARG A 253       6.596 -25.554 110.916  1.00  0.430          H  
ATOM   3944 1HG  ARG A 253       7.245 -28.020 110.926  1.00  0.430          H  
ATOM   3945 2HG  ARG A 253       8.881 -27.490 111.367  1.00  0.430          H  
ATOM   3946 1HD  ARG A 253       8.093 -26.447 113.339  1.00  0.430          H  
ATOM   3947 2HD  ARG A 253       6.424 -26.935 112.971  1.00  0.430          H  
ATOM   3948  HE  ARG A 253       8.662 -28.628 113.845  1.00  0.430          H  
ATOM   3949 1HH1 ARG A 253       5.295 -28.637 112.624  1.00  0.430          H  
ATOM   3950 2HH1 ARG A 253       5.019 -30.289 113.140  1.00  0.430          H  
ATOM   3951 1HH2 ARG A 253       8.225 -30.715 114.463  1.00  0.430          H  
ATOM   3952 2HH2 ARG A 253       6.661 -31.460 114.164  1.00  0.430          H  
ATOM   3953  N   ASP A 254       9.395 -27.759 108.626  1.00  0.260          N  
ATOM   3954  CA  ASP A 254      10.686 -28.374 108.343  1.00  0.260          C  
ATOM   3955  C   ASP A 254      10.912 -28.756 106.867  1.00  0.250          C  
ATOM   3956  O   ASP A 254      11.873 -29.465 106.556  1.00  0.250          O  
ATOM   3957  CB  ASP A 254      10.884 -29.610 109.226  1.00  0.360          C  
ATOM   3958  CG  ASP A 254      11.055 -29.286 110.743  1.00  0.360          C  
ATOM   3959  OD1 ASP A 254      11.745 -28.346 111.055  1.00  0.360          O  
ATOM   3960  OD2 ASP A 254      10.493 -29.983 111.571  1.00  0.360          O  
ATOM   3961  H   ASP A 254       8.571 -28.363 108.595  1.00  0.310          H  
ATOM   3962  HA  ASP A 254      11.457 -27.654 108.612  1.00  0.310          H  
ATOM   3963 1HB  ASP A 254      10.025 -30.275 109.102  1.00  0.440          H  
ATOM   3964 2HB  ASP A 254      11.761 -30.145 108.883  1.00  0.440          H  
ATOM   3965  N   GLN A 255      10.052 -28.304 105.944  1.00  0.240          N  
ATOM   3966  CA  GLN A 255      10.261 -28.653 104.528  1.00  0.230          C  
ATOM   3967  C   GLN A 255      11.436 -27.914 103.897  1.00  0.230          C  
ATOM   3968  O   GLN A 255      11.750 -26.777 104.264  1.00  0.230          O  
ATOM   3969  CB  GLN A 255       8.992 -28.454 103.679  1.00  0.330          C  
ATOM   3970  CG  GLN A 255       7.923 -29.515 103.917  1.00  0.330          C  
ATOM   3971  CD  GLN A 255       6.661 -29.369 103.072  1.00  0.330          C  
ATOM   3972  OE1 GLN A 255       6.286 -28.289 102.628  1.00  0.330          O  
ATOM   3973  NE2 GLN A 255       6.007 -30.481 102.826  1.00  0.330          N  
ATOM   3974  H   GLN A 255       9.265 -27.710 106.226  1.00  0.290          H  
ATOM   3975  HA  GLN A 255      10.497 -29.716 104.482  1.00  0.280          H  
ATOM   3976 1HB  GLN A 255       8.549 -27.491 103.936  1.00  0.390          H  
ATOM   3977 2HB  GLN A 255       9.249 -28.424 102.626  1.00  0.390          H  
ATOM   3978 1HG  GLN A 255       8.362 -30.456 103.617  1.00  0.390          H  
ATOM   3979 2HG  GLN A 255       7.672 -29.548 104.965  1.00  0.390          H  
ATOM   3980 1HE2 GLN A 255       5.176 -30.460 102.266  1.00  0.390          H  
ATOM   3981 2HE2 GLN A 255       6.350 -31.368 103.186  1.00  0.390          H  
ATOM   3982  N   SER A 256      12.100 -28.588 102.956  1.00  0.220          N  
ATOM   3983  CA  SER A 256      13.189 -27.988 102.197  1.00  0.220          C  
ATOM   3984  C   SER A 256      12.641 -26.990 101.190  1.00  0.270          C  
ATOM   3985  O   SER A 256      11.598 -27.229 100.566  1.00  0.320          O  
ATOM   3986  CB  SER A 256      14.011 -29.047 101.515  1.00  0.310          C  
ATOM   3987  OG  SER A 256      15.005 -28.470 100.712  1.00  0.310          O  
ATOM   3988  H   SER A 256      11.801 -29.540 102.729  1.00  0.260          H  
ATOM   3989  HA  SER A 256      13.835 -27.450 102.890  1.00  0.260          H  
ATOM   3990 1HB  SER A 256      14.465 -29.696 102.262  1.00  0.370          H  
ATOM   3991 2HB  SER A 256      13.354 -29.651 100.911  1.00  0.370          H  
ATOM   3992  HG  SER A 256      15.617 -29.176 100.486  1.00  0.370          H  
ATOM   3993  N   ARG A 257      13.334 -25.865 101.028  1.00  0.230          N  
ATOM   3994  CA  ARG A 257      12.910 -24.818 100.104  1.00  0.260          C  
ATOM   3995  C   ARG A 257      14.071 -24.370  99.226  1.00  0.270          C  
ATOM   3996  O   ARG A 257      15.230 -24.455  99.631  1.00  0.290          O  
ATOM   3997  CB  ARG A 257      12.353 -23.651 100.896  1.00  0.350          C  
ATOM   3998  CG  ARG A 257      11.101 -24.003 101.697  1.00  0.350          C  
ATOM   3999  CD  ARG A 257      10.667 -22.903 102.547  1.00  0.350          C  
ATOM   4000  NE  ARG A 257       9.435 -23.218 103.240  1.00  0.350          N  
ATOM   4001  CZ  ARG A 257       9.307 -23.913 104.398  1.00  0.350          C  
ATOM   4002  NH1 ARG A 257      10.363 -24.413 105.011  1.00  0.350          N  
ATOM   4003  NH2 ARG A 257       8.094 -24.090 104.915  1.00  0.350          N  
ATOM   4004  H   ARG A 257      14.186 -25.747 101.560  1.00  0.280          H  
ATOM   4005  HA  ARG A 257      12.121 -25.214  99.462  1.00  0.310          H  
ATOM   4006 1HB  ARG A 257      13.105 -23.285 101.591  1.00  0.420          H  
ATOM   4007 2HB  ARG A 257      12.101 -22.831 100.221  1.00  0.420          H  
ATOM   4008 1HG  ARG A 257      10.291 -24.248 101.011  1.00  0.420          H  
ATOM   4009 2HG  ARG A 257      11.293 -24.856 102.338  1.00  0.420          H  
ATOM   4010 1HD  ARG A 257      11.433 -22.665 103.281  1.00  0.420          H  
ATOM   4011 2HD  ARG A 257      10.484 -22.024 101.921  1.00  0.420          H  
ATOM   4012  HE  ARG A 257       8.590 -22.879 102.814  1.00  0.420          H  
ATOM   4013 1HH1 ARG A 257      11.286 -24.309 104.616  1.00  0.420          H  
ATOM   4014 2HH1 ARG A 257      10.265 -24.914 105.888  1.00  0.420          H  
ATOM   4015 1HH2 ARG A 257       7.256 -23.676 104.460  1.00  0.420          H  
ATOM   4016 2HH2 ARG A 257       7.983 -24.654 105.762  1.00  0.420          H  
ATOM   4017  N   ASN A 258      13.752 -23.881  98.030  1.00  0.280          N  
ATOM   4018  CA  ASN A 258      14.748 -23.388  97.075  1.00  0.300          C  
ATOM   4019  C   ASN A 258      14.797 -21.861  96.993  1.00  0.300          C  
ATOM   4020  O   ASN A 258      15.260 -21.293  96.006  1.00  0.330          O  
ATOM   4021  CB  ASN A 258      14.503 -23.983  95.697  1.00  0.410          C  
ATOM   4022  CG  ASN A 258      14.748 -25.461  95.647  1.00  0.410          C  
ATOM   4023  OD1 ASN A 258      15.712 -25.976  96.223  1.00  0.410          O  
ATOM   4024  ND2 ASN A 258      13.886 -26.167  94.956  1.00  0.410          N  
ATOM   4025  H   ASN A 258      12.774 -23.845  97.770  1.00  0.340          H  
ATOM   4026  HA  ASN A 258      15.732 -23.715  97.413  1.00  0.360          H  
ATOM   4027 1HB  ASN A 258      13.487 -23.798  95.386  1.00  0.490          H  
ATOM   4028 2HB  ASN A 258      15.157 -23.500  94.973  1.00  0.490          H  
ATOM   4029 1HD2 ASN A 258      13.999 -27.160  94.882  1.00  0.490          H  
ATOM   4030 2HD2 ASN A 258      13.122 -25.720  94.492  1.00  0.490          H  
ATOM   4031  N   TRP A 259      14.283 -21.193  98.009  1.00  0.360          N  
ATOM   4032  CA  TRP A 259      14.268 -19.738  98.054  1.00  0.330          C  
ATOM   4033  C   TRP A 259      14.388 -19.227  99.481  1.00  0.290          C  
ATOM   4034  O   TRP A 259      13.988 -19.903 100.434  1.00  0.430          O  
ATOM   4035  CB  TRP A 259      12.980 -19.244  97.402  1.00  0.470          C  
ATOM   4036  CG  TRP A 259      11.805 -19.941  97.980  1.00  0.470          C  
ATOM   4037  CD1 TRP A 259      11.086 -19.559  99.025  1.00  0.470          C  
ATOM   4038  CD2 TRP A 259      11.193 -21.173  97.514  1.00  0.470          C  
ATOM   4039  NE1 TRP A 259      10.091 -20.461  99.261  1.00  0.470          N  
ATOM   4040  CE2 TRP A 259      10.156 -21.446  98.367  1.00  0.470          C  
ATOM   4041  CE3 TRP A 259      11.448 -22.045  96.459  1.00  0.470          C  
ATOM   4042  CZ2 TRP A 259       9.375 -22.558  98.237  1.00  0.470          C  
ATOM   4043  CZ3 TRP A 259      10.656 -23.174  96.320  1.00  0.470          C  
ATOM   4044  CH2 TRP A 259       9.645 -23.425  97.197  1.00  0.470          C  
ATOM   4045  H   TRP A 259      13.901 -21.707  98.789  1.00  0.430          H  
ATOM   4046  HA  TRP A 259      15.118 -19.357  97.485  1.00  0.400          H  
ATOM   4047 1HB  TRP A 259      12.870 -18.169  97.564  1.00  0.570          H  
ATOM   4048 2HB  TRP A 259      13.013 -19.423  96.330  1.00  0.570          H  
ATOM   4049  HD1 TRP A 259      11.278 -18.666  99.606  1.00  0.570          H  
ATOM   4050  HE1 TRP A 259       9.381 -20.421  99.991  1.00  0.570          H  
ATOM   4051  HE3 TRP A 259      12.254 -21.841  95.758  1.00  0.570          H  
ATOM   4052  HZ2 TRP A 259       8.564 -22.756  98.927  1.00  0.570          H  
ATOM   4053  HZ3 TRP A 259      10.861 -23.854  95.493  1.00  0.570          H  
ATOM   4054  HH2 TRP A 259       9.032 -24.320  97.072  1.00  0.570          H  
ATOM   4055  N   LEU A 260      14.896 -18.004  99.624  1.00  0.130          N  
ATOM   4056  CA  LEU A 260      15.068 -17.421 100.952  1.00  0.090          C  
ATOM   4057  C   LEU A 260      14.313 -16.093 101.175  1.00  0.080          C  
ATOM   4058  O   LEU A 260      14.102 -15.345 100.217  1.00  0.080          O  
ATOM   4059  CB  LEU A 260      16.564 -17.166 101.163  1.00  0.140          C  
ATOM   4060  CG  LEU A 260      17.503 -18.350 101.023  1.00  0.140          C  
ATOM   4061  CD1 LEU A 260      18.904 -17.814 101.042  1.00  0.140          C  
ATOM   4062  CD2 LEU A 260      17.289 -19.339 102.163  1.00  0.140          C  
ATOM   4063  H   LEU A 260      15.211 -17.501  98.783  1.00  0.160          H  
ATOM   4064  HA  LEU A 260      14.743 -18.162 101.658  1.00  0.110          H  
ATOM   4065 1HB  LEU A 260      16.903 -16.444 100.486  1.00  0.170          H  
ATOM   4066 2HB  LEU A 260      16.701 -16.765 102.151  1.00  0.170          H  
ATOM   4067  HG  LEU A 260      17.341 -18.849 100.068  1.00  0.170          H  
ATOM   4068 1HD1 LEU A 260      19.617 -18.630 100.933  1.00  0.170          H  
ATOM   4069 2HD1 LEU A 260      19.038 -17.110 100.213  1.00  0.170          H  
ATOM   4070 3HD1 LEU A 260      19.066 -17.311 101.975  1.00  0.170          H  
ATOM   4071 1HD2 LEU A 260      17.987 -20.168 102.055  1.00  0.170          H  
ATOM   4072 2HD2 LEU A 260      17.463 -18.839 103.118  1.00  0.170          H  
ATOM   4073 3HD2 LEU A 260      16.273 -19.730 102.140  1.00  0.170          H  
ATOM   4074  N   PRO A 261      13.863 -15.798 102.421  1.00  0.080          N  
ATOM   4075  CA  PRO A 261      13.349 -14.507 102.888  1.00  0.080          C  
ATOM   4076  C   PRO A 261      14.436 -13.465 102.745  1.00  0.110          C  
ATOM   4077  O   PRO A 261      15.614 -13.807 102.875  1.00  0.160          O  
ATOM   4078  CB  PRO A 261      12.991 -14.766 104.355  1.00  0.120          C  
ATOM   4079  CG  PRO A 261      12.761 -16.254 104.441  1.00  0.120          C  
ATOM   4080  CD  PRO A 261      13.725 -16.874 103.436  1.00  0.120          C  
ATOM   4081  HA  PRO A 261      12.471 -14.210 102.303  1.00  0.100          H  
ATOM   4082 1HB  PRO A 261      13.792 -14.417 105.007  1.00  0.140          H  
ATOM   4083 2HB  PRO A 261      12.097 -14.177 104.620  1.00  0.140          H  
ATOM   4084 1HG  PRO A 261      12.950 -16.600 105.474  1.00  0.140          H  
ATOM   4085 2HG  PRO A 261      11.708 -16.483 104.216  1.00  0.140          H  
ATOM   4086 1HD  PRO A 261      14.694 -17.120 103.899  1.00  0.140          H  
ATOM   4087 2HD  PRO A 261      13.210 -17.757 103.025  1.00  0.140          H  
ATOM   4088  N   GLY A 262      14.028 -12.211 102.552  1.00  0.110          N  
ATOM   4089  CA  GLY A 262      14.914 -11.071 102.325  1.00  0.130          C  
ATOM   4090  C   GLY A 262      15.859 -10.714 103.468  1.00  0.130          C  
ATOM   4091  O   GLY A 262      15.807 -11.325 104.528  1.00  0.120          O  
ATOM   4092  H   GLY A 262      13.017 -12.055 102.481  1.00  0.130          H  
ATOM   4093 1HA  GLY A 262      15.453 -11.220 101.402  1.00  0.160          H  
ATOM   4094 2HA  GLY A 262      14.263 -10.221 102.173  1.00  0.160          H  
ATOM   4095  N   PRO A 263      16.736  -9.714 103.257  1.00  0.170          N  
ATOM   4096  CA  PRO A 263      17.780  -9.239 104.155  1.00  0.150          C  
ATOM   4097  C   PRO A 263      17.170  -8.480 105.313  1.00  0.150          C  
ATOM   4098  O   PRO A 263      16.019  -8.046 105.221  1.00  0.180          O  
ATOM   4099  CB  PRO A 263      18.609  -8.328 103.250  1.00  0.220          C  
ATOM   4100  CG  PRO A 263      17.614  -7.804 102.228  1.00  0.220          C  
ATOM   4101  CD  PRO A 263      16.651  -8.938 101.996  1.00  0.220          C  
ATOM   4102  HA  PRO A 263      18.379 -10.092 104.514  1.00  0.180          H  
ATOM   4103 1HB  PRO A 263      19.077  -7.536 103.854  1.00  0.270          H  
ATOM   4104 2HB  PRO A 263      19.432  -8.909 102.807  1.00  0.270          H  
ATOM   4105 1HG  PRO A 263      17.108  -6.903 102.615  1.00  0.270          H  
ATOM   4106 2HG  PRO A 263      18.135  -7.502 101.304  1.00  0.270          H  
ATOM   4107 1HD  PRO A 263      15.651  -8.514 101.845  1.00  0.270          H  
ATOM   4108 2HD  PRO A 263      16.990  -9.524 101.150  1.00  0.270          H  
ATOM   4109  N   CYS A 264      17.916  -8.322 106.400  1.00  0.120          N  
ATOM   4110  CA  CYS A 264      17.386  -7.539 107.515  1.00  0.130          C  
ATOM   4111  C   CYS A 264      18.421  -7.013 108.498  1.00  0.120          C  
ATOM   4112  O   CYS A 264      19.477  -7.612 108.714  1.00  0.120          O  
ATOM   4113  CB  CYS A 264      16.434  -8.384 108.358  1.00  0.180          C  
ATOM   4114  SG  CYS A 264      17.280  -9.754 109.180  1.00  0.180          S  
ATOM   4115  H   CYS A 264      18.878  -8.675 106.390  1.00  0.140          H  
ATOM   4116  HA  CYS A 264      16.843  -6.690 107.099  1.00  0.160          H  
ATOM   4117 1HB  CYS A 264      15.978  -7.762 109.132  1.00  0.210          H  
ATOM   4118 2HB  CYS A 264      15.631  -8.780 107.741  1.00  0.210          H  
ATOM   4119  HG  CYS A 264      18.405  -9.047 109.418  1.00  0.210          H  
ATOM   4120  N   TYR A 265      18.034  -5.963 109.202  1.00  0.120          N  
ATOM   4121  CA  TYR A 265      18.752  -5.441 110.357  1.00  0.140          C  
ATOM   4122  C   TYR A 265      17.736  -5.335 111.465  1.00  0.160          C  
ATOM   4123  O   TYR A 265      16.765  -4.599 111.334  1.00  0.230          O  
ATOM   4124  CB  TYR A 265      19.359  -4.066 110.078  1.00  0.190          C  
ATOM   4125  CG  TYR A 265      20.444  -4.059 109.054  1.00  0.190          C  
ATOM   4126  CD1 TYR A 265      20.130  -4.079 107.720  1.00  0.190          C  
ATOM   4127  CD2 TYR A 265      21.763  -4.001 109.456  1.00  0.190          C  
ATOM   4128  CE1 TYR A 265      21.129  -4.056 106.775  1.00  0.190          C  
ATOM   4129  CE2 TYR A 265      22.769  -3.970 108.514  1.00  0.190          C  
ATOM   4130  CZ  TYR A 265      22.453  -4.000 107.177  1.00  0.190          C  
ATOM   4131  OH  TYR A 265      23.450  -3.974 106.232  1.00  0.190          O  
ATOM   4132  H   TYR A 265      17.166  -5.510 108.942  1.00  0.140          H  
ATOM   4133  HA  TYR A 265      19.528  -6.143 110.667  1.00  0.170          H  
ATOM   4134 1HB  TYR A 265      18.572  -3.384 109.747  1.00  0.230          H  
ATOM   4135 2HB  TYR A 265      19.766  -3.664 111.007  1.00  0.230          H  
ATOM   4136  HD1 TYR A 265      19.091  -4.120 107.417  1.00  0.230          H  
ATOM   4137  HD2 TYR A 265      22.011  -3.979 110.517  1.00  0.230          H  
ATOM   4138  HE1 TYR A 265      20.878  -4.079 105.716  1.00  0.230          H  
ATOM   4139  HE2 TYR A 265      23.811  -3.925 108.831  1.00  0.230          H  
ATOM   4140  HH  TYR A 265      24.305  -3.930 106.668  1.00  0.230          H  
ATOM   4141  N   ARG A 266      17.942  -6.044 112.558  1.00  0.130          N  
ATOM   4142  CA  ARG A 266      16.949  -6.019 113.613  1.00  0.120          C  
ATOM   4143  C   ARG A 266      16.812  -4.616 114.222  1.00  0.130          C  
ATOM   4144  O   ARG A 266      17.800  -3.887 114.390  1.00  0.180          O  
ATOM   4145  CB  ARG A 266      17.276  -7.063 114.662  1.00  0.170          C  
ATOM   4146  CG  ARG A 266      16.176  -7.338 115.662  1.00  0.170          C  
ATOM   4147  CD  ARG A 266      16.547  -8.448 116.521  1.00  0.170          C  
ATOM   4148  NE  ARG A 266      15.484  -8.847 117.413  1.00  0.170          N  
ATOM   4149  CZ  ARG A 266      15.634  -9.723 118.420  1.00  0.170          C  
ATOM   4150  NH1 ARG A 266      16.819 -10.277 118.668  1.00  0.170          N  
ATOM   4151  NH2 ARG A 266      14.588 -10.029 119.172  1.00  0.170          N  
ATOM   4152  H   ARG A 266      18.747  -6.673 112.624  1.00  0.160          H  
ATOM   4153  HA  ARG A 266      15.997  -6.300 113.172  1.00  0.140          H  
ATOM   4154 1HB  ARG A 266      17.504  -8.007 114.164  1.00  0.210          H  
ATOM   4155 2HB  ARG A 266      18.165  -6.764 115.213  1.00  0.210          H  
ATOM   4156 1HG  ARG A 266      15.992  -6.465 116.288  1.00  0.210          H  
ATOM   4157 2HG  ARG A 266      15.263  -7.606 115.128  1.00  0.210          H  
ATOM   4158 1HD  ARG A 266      16.812  -9.307 115.899  1.00  0.210          H  
ATOM   4159 2HD  ARG A 266      17.401  -8.145 117.119  1.00  0.210          H  
ATOM   4160  HE  ARG A 266      14.533  -8.463 117.252  1.00  0.210          H  
ATOM   4161 1HH1 ARG A 266      17.645 -10.055 118.087  1.00  0.210          H  
ATOM   4162 2HH1 ARG A 266      16.915 -10.926 119.434  1.00  0.210          H  
ATOM   4163 1HH2 ARG A 266      13.685  -9.598 118.983  1.00  0.210          H  
ATOM   4164 2HH2 ARG A 266      14.682 -10.681 119.934  1.00  0.210          H  
ATOM   4165  N   GLN A 267      15.574  -4.252 114.544  1.00  0.110          N  
ATOM   4166  CA  GLN A 267      15.249  -2.967 115.150  1.00  0.120          C  
ATOM   4167  C   GLN A 267      14.443  -3.113 116.442  1.00  0.120          C  
ATOM   4168  O   GLN A 267      13.715  -4.080 116.627  1.00  0.160          O  
ATOM   4169  CB  GLN A 267      14.468  -2.125 114.143  1.00  0.160          C  
ATOM   4170  CG  GLN A 267      15.256  -1.806 112.866  1.00  0.160          C  
ATOM   4171  CD  GLN A 267      14.464  -1.000 111.902  1.00  0.160          C  
ATOM   4172  OE1 GLN A 267      13.249  -0.967 112.052  1.00  0.160          O  
ATOM   4173  NE2 GLN A 267      15.119  -0.352 110.924  1.00  0.160          N  
ATOM   4174  H   GLN A 267      14.825  -4.906 114.314  1.00  0.130          H  
ATOM   4175  HA  GLN A 267      16.174  -2.455 115.396  1.00  0.140          H  
ATOM   4176 1HB  GLN A 267      13.566  -2.668 113.855  1.00  0.200          H  
ATOM   4177 2HB  GLN A 267      14.157  -1.189 114.606  1.00  0.200          H  
ATOM   4178 1HG  GLN A 267      16.163  -1.264 113.124  1.00  0.200          H  
ATOM   4179 2HG  GLN A 267      15.511  -2.739 112.378  1.00  0.200          H  
ATOM   4180 1HE2 GLN A 267      14.630   0.220 110.212  1.00  0.200          H  
ATOM   4181 2HE2 GLN A 267      16.110  -0.429 110.868  1.00  0.200          H  
ATOM   4182  N   GLN A 268      14.575  -2.128 117.322  1.00  0.120          N  
ATOM   4183  CA  GLN A 268      13.825  -2.044 118.575  1.00  0.120          C  
ATOM   4184  C   GLN A 268      12.326  -2.061 118.336  1.00  0.110          C  
ATOM   4185  O   GLN A 268      11.827  -1.303 117.502  1.00  0.090          O  
ATOM   4186  CB  GLN A 268      14.203  -0.743 119.311  1.00  0.170          C  
ATOM   4187  CG  GLN A 268      13.406  -0.414 120.597  1.00  0.170          C  
ATOM   4188  CD  GLN A 268      13.699  -1.322 121.767  1.00  0.170          C  
ATOM   4189  OE1 GLN A 268      14.860  -1.456 122.167  1.00  0.170          O  
ATOM   4190  NE2 GLN A 268      12.667  -1.967 122.321  1.00  0.170          N  
ATOM   4191  H   GLN A 268      15.232  -1.391 117.113  1.00  0.140          H  
ATOM   4192  HA  GLN A 268      14.088  -2.901 119.196  1.00  0.140          H  
ATOM   4193 1HB  GLN A 268      15.252  -0.792 119.593  1.00  0.200          H  
ATOM   4194 2HB  GLN A 268      14.104   0.088 118.634  1.00  0.200          H  
ATOM   4195 1HG  GLN A 268      13.682   0.593 120.888  1.00  0.200          H  
ATOM   4196 2HG  GLN A 268      12.337  -0.449 120.395  1.00  0.200          H  
ATOM   4197 1HE2 GLN A 268      12.820  -2.588 123.093  1.00  0.200          H  
ATOM   4198 2HE2 GLN A 268      11.707  -1.850 121.955  1.00  0.200          H  
ATOM   4199  N   ARG A 269      11.605  -2.918 119.052  1.00  0.110          N  
ATOM   4200  CA  ARG A 269      10.157  -2.930 118.907  1.00  0.110          C  
ATOM   4201  C   ARG A 269       9.543  -1.926 119.863  1.00  0.110          C  
ATOM   4202  O   ARG A 269       9.980  -1.809 121.017  1.00  0.120          O  
ATOM   4203  CB  ARG A 269       9.572  -4.300 119.205  1.00  0.150          C  
ATOM   4204  CG  ARG A 269       8.097  -4.442 118.842  1.00  0.150          C  
ATOM   4205  CD  ARG A 269       7.607  -5.848 118.918  1.00  0.150          C  
ATOM   4206  NE  ARG A 269       7.488  -6.318 120.289  1.00  0.150          N  
ATOM   4207  CZ  ARG A 269       6.986  -7.520 120.655  1.00  0.150          C  
ATOM   4208  NH1 ARG A 269       6.550  -8.369 119.745  1.00  0.150          N  
ATOM   4209  NH2 ARG A 269       6.926  -7.841 121.938  1.00  0.150          N  
ATOM   4210  H   ARG A 269      12.065  -3.557 119.688  1.00  0.130          H  
ATOM   4211  HA  ARG A 269       9.895  -2.641 117.888  1.00  0.130          H  
ATOM   4212 1HB  ARG A 269      10.130  -5.056 118.697  1.00  0.180          H  
ATOM   4213 2HB  ARG A 269       9.660  -4.498 120.270  1.00  0.180          H  
ATOM   4214 1HG  ARG A 269       7.513  -3.863 119.551  1.00  0.180          H  
ATOM   4215 2HG  ARG A 269       7.913  -4.059 117.841  1.00  0.180          H  
ATOM   4216 1HD  ARG A 269       6.642  -5.929 118.440  1.00  0.180          H  
ATOM   4217 2HD  ARG A 269       8.315  -6.493 118.397  1.00  0.180          H  
ATOM   4218  HE  ARG A 269       7.799  -5.698 121.025  1.00  0.180          H  
ATOM   4219 1HH1 ARG A 269       6.584  -8.131 118.764  1.00  0.180          H  
ATOM   4220 2HH1 ARG A 269       6.169  -9.267 120.023  1.00  0.180          H  
ATOM   4221 1HH2 ARG A 269       7.256  -7.191 122.637  1.00  0.180          H  
ATOM   4222 2HH2 ARG A 269       6.549  -8.734 122.217  1.00  0.180          H  
ATOM   4223  N   VAL A 270       8.541  -1.190 119.392  1.00  0.110          N  
ATOM   4224  CA  VAL A 270       7.831  -0.269 120.264  1.00  0.110          C  
ATOM   4225  C   VAL A 270       6.319  -0.498 120.139  1.00  0.110          C  
ATOM   4226  O   VAL A 270       5.817  -0.893 119.082  1.00  0.110          O  
ATOM   4227  CB  VAL A 270       8.223   1.191 119.939  1.00  0.150          C  
ATOM   4228  CG1 VAL A 270       9.725   1.419 120.198  1.00  0.150          C  
ATOM   4229  CG2 VAL A 270       7.933   1.481 118.518  1.00  0.150          C  
ATOM   4230  H   VAL A 270       8.247  -1.286 118.414  1.00  0.130          H  
ATOM   4231  HA  VAL A 270       8.119  -0.468 121.297  1.00  0.130          H  
ATOM   4232  HB  VAL A 270       7.653   1.858 120.585  1.00  0.180          H  
ATOM   4233 1HG1 VAL A 270       9.985   2.452 119.980  1.00  0.180          H  
ATOM   4234 2HG1 VAL A 270       9.943   1.200 121.241  1.00  0.180          H  
ATOM   4235 3HG1 VAL A 270      10.308   0.763 119.563  1.00  0.180          H  
ATOM   4236 1HG2 VAL A 270       8.189   2.510 118.297  1.00  0.180          H  
ATOM   4237 2HG2 VAL A 270       8.505   0.822 117.880  1.00  0.180          H  
ATOM   4238 3HG2 VAL A 270       6.892   1.321 118.334  1.00  0.180          H  
ATOM   4239  N   SER A 271       5.589  -0.259 121.215  1.00  0.110          N  
ATOM   4240  CA  SER A 271       4.141  -0.437 121.199  1.00  0.130          C  
ATOM   4241  C   SER A 271       3.373   0.835 120.906  1.00  0.120          C  
ATOM   4242  O   SER A 271       3.784   1.938 121.289  1.00  0.120          O  
ATOM   4243  CB  SER A 271       3.638  -1.005 122.494  1.00  0.170          C  
ATOM   4244  OG  SER A 271       2.238  -1.099 122.453  1.00  0.170          O  
ATOM   4245  H   SER A 271       6.039   0.053 122.075  1.00  0.130          H  
ATOM   4246  HA  SER A 271       3.893  -1.150 120.414  1.00  0.160          H  
ATOM   4247 1HB  SER A 271       4.069  -1.975 122.667  1.00  0.210          H  
ATOM   4248 2HB  SER A 271       3.935  -0.364 123.321  1.00  0.210          H  
ATOM   4249  HG  SER A 271       1.974  -1.488 123.304  1.00  0.210          H  
ATOM   4250  N   LYS A 272       2.193   0.662 120.294  1.00  0.110          N  
ATOM   4251  CA  LYS A 272       1.263   1.756 120.012  1.00  0.110          C  
ATOM   4252  C   LYS A 272       0.443   2.087 121.271  1.00  0.110          C  
ATOM   4253  O   LYS A 272      -0.346   3.035 121.291  1.00  0.110          O  
ATOM   4254  CB  LYS A 272       0.341   1.369 118.843  1.00  0.150          C  
ATOM   4255  CG  LYS A 272       1.098   1.184 117.534  1.00  0.150          C  
ATOM   4256  CD  LYS A 272       0.242   0.676 116.362  1.00  0.150          C  
ATOM   4257  CE  LYS A 272       1.144   0.376 115.114  1.00  0.150          C  
ATOM   4258  NZ  LYS A 272       0.403  -0.322 113.992  1.00  0.150          N  
ATOM   4259  H   LYS A 272       1.937  -0.282 119.988  1.00  0.130          H  
ATOM   4260  HA  LYS A 272       1.839   2.631 119.737  1.00  0.130          H  
ATOM   4261 1HB  LYS A 272      -0.169   0.432 119.074  1.00  0.180          H  
ATOM   4262 2HB  LYS A 272      -0.417   2.139 118.702  1.00  0.180          H  
ATOM   4263 1HG  LYS A 272       1.570   2.125 117.251  1.00  0.180          H  
ATOM   4264 2HG  LYS A 272       1.858   0.448 117.723  1.00  0.180          H  
ATOM   4265 1HD  LYS A 272      -0.270  -0.242 116.653  1.00  0.180          H  
ATOM   4266 2HD  LYS A 272      -0.503   1.424 116.097  1.00  0.180          H  
ATOM   4267 1HE  LYS A 272       1.558   1.311 114.737  1.00  0.180          H  
ATOM   4268 2HE  LYS A 272       1.957  -0.270 115.433  1.00  0.180          H  
ATOM   4269 1HZ  LYS A 272       1.047  -0.528 113.182  1.00  0.180          H  
ATOM   4270 2HZ  LYS A 272       0.041  -1.228 114.376  1.00  0.180          H  
ATOM   4271 3HZ  LYS A 272      -0.360   0.237 113.651  1.00  0.180          H  
ATOM   4272  N   THR A 273       0.591   1.247 122.301  1.00  0.110          N  
ATOM   4273  CA  THR A 273      -0.059   1.412 123.595  1.00  0.110          C  
ATOM   4274  C   THR A 273       1.055   1.517 124.634  1.00  0.100          C  
ATOM   4275  O   THR A 273       1.852   0.588 124.797  1.00  0.110          O  
ATOM   4276  CB  THR A 273      -1.015   0.238 123.922  1.00  0.150          C  
ATOM   4277  OG1 THR A 273      -2.038   0.164 122.925  1.00  0.150          O  
ATOM   4278  CG2 THR A 273      -1.669   0.445 125.282  1.00  0.150          C  
ATOM   4279  H   THR A 273       1.236   0.471 122.184  1.00  0.130          H  
ATOM   4280  HA  THR A 273      -0.627   2.342 123.600  1.00  0.130          H  
ATOM   4281  HB  THR A 273      -0.453  -0.700 123.930  1.00  0.180          H  
ATOM   4282  HG1 THR A 273      -1.643  -0.096 122.091  1.00  0.180          H  
ATOM   4283 1HG2 THR A 273      -2.338  -0.388 125.488  1.00  0.180          H  
ATOM   4284 2HG2 THR A 273      -0.913   0.490 126.047  1.00  0.180          H  
ATOM   4285 3HG2 THR A 273      -2.236   1.374 125.275  1.00  0.180          H  
ATOM   4286  N   SER A 274       1.079   2.625 125.380  1.00  0.090          N  
ATOM   4287  CA  SER A 274       2.163   2.918 126.323  1.00  0.090          C  
ATOM   4288  C   SER A 274       2.349   1.896 127.430  1.00  0.090          C  
ATOM   4289  O   SER A 274       3.458   1.715 127.934  1.00  0.090          O  
ATOM   4290  CB  SER A 274       1.924   4.277 126.945  1.00  0.130          C  
ATOM   4291  OG  SER A 274       0.771   4.265 127.742  1.00  0.130          O  
ATOM   4292  H   SER A 274       0.362   3.324 125.241  1.00  0.110          H  
ATOM   4293  HA  SER A 274       3.089   2.964 125.754  1.00  0.110          H  
ATOM   4294 1HB  SER A 274       2.786   4.553 127.552  1.00  0.150          H  
ATOM   4295 2HB  SER A 274       1.821   5.024 126.161  1.00  0.150          H  
ATOM   4296  HG  SER A 274       0.694   5.154 128.109  1.00  0.150          H  
ATOM   4297  N   ALA A 275       1.298   1.155 127.737  1.00  0.080          N  
ATOM   4298  CA  ALA A 275       1.311   0.134 128.771  1.00  0.080          C  
ATOM   4299  C   ALA A 275       2.357  -0.944 128.511  1.00  0.080          C  
ATOM   4300  O   ALA A 275       2.819  -1.596 129.449  1.00  0.070          O  
ATOM   4301  CB  ALA A 275      -0.054  -0.521 128.871  1.00  0.110          C  
ATOM   4302  H   ALA A 275       0.425   1.373 127.280  1.00  0.100          H  
ATOM   4303  HA  ALA A 275       1.551   0.619 129.716  1.00  0.100          H  
ATOM   4304 1HB  ALA A 275      -0.042  -1.263 129.669  1.00  0.130          H  
ATOM   4305 2HB  ALA A 275      -0.806   0.236 129.086  1.00  0.130          H  
ATOM   4306 3HB  ALA A 275      -0.287  -1.012 127.926  1.00  0.130          H  
ATOM   4307  N   ASP A 276       2.682  -1.178 127.238  1.00  0.080          N  
ATOM   4308  CA  ASP A 276       3.618  -2.225 126.865  1.00  0.070          C  
ATOM   4309  C   ASP A 276       5.030  -1.723 126.561  1.00  0.080          C  
ATOM   4310  O   ASP A 276       5.863  -2.491 126.070  1.00  0.080          O  
ATOM   4311  CB  ASP A 276       3.088  -2.952 125.637  1.00  0.100          C  
ATOM   4312  CG  ASP A 276       1.803  -3.746 125.871  1.00  0.100          C  
ATOM   4313  OD1 ASP A 276       1.678  -4.414 126.859  1.00  0.100          O  
ATOM   4314  OD2 ASP A 276       0.935  -3.678 125.018  1.00  0.100          O  
ATOM   4315  H   ASP A 276       2.297  -0.586 126.496  1.00  0.100          H  
ATOM   4316  HA  ASP A 276       3.682  -2.930 127.693  1.00  0.080          H  
ATOM   4317 1HB  ASP A 276       2.884  -2.216 124.887  1.00  0.120          H  
ATOM   4318 2HB  ASP A 276       3.854  -3.619 125.245  1.00  0.120          H  
ATOM   4319  N   ASN A 277       5.312  -0.443 126.805  1.00  0.090          N  
ATOM   4320  CA  ASN A 277       6.645   0.084 126.525  1.00  0.110          C  
ATOM   4321  C   ASN A 277       7.555   0.076 127.739  1.00  0.120          C  
ATOM   4322  O   ASN A 277       7.105   0.079 128.884  1.00  0.110          O  
ATOM   4323  CB  ASN A 277       6.575   1.460 125.888  1.00  0.150          C  
ATOM   4324  CG  ASN A 277       6.121   1.378 124.444  1.00  0.150          C  
ATOM   4325  OD1 ASN A 277       6.608   0.492 123.719  1.00  0.150          O  
ATOM   4326  ND2 ASN A 277       5.238   2.248 124.019  1.00  0.150          N  
ATOM   4327  H   ASN A 277       4.607   0.175 127.223  1.00  0.110          H  
ATOM   4328  HA  ASN A 277       7.117  -0.574 125.796  1.00  0.130          H  
ATOM   4329 1HB  ASN A 277       5.867   2.079 126.446  1.00  0.180          H  
ATOM   4330 2HB  ASN A 277       7.551   1.944 125.940  1.00  0.180          H  
ATOM   4331 1HD2 ASN A 277       4.889   2.219 123.050  1.00  0.180          H  
ATOM   4332 2HD2 ASN A 277       4.883   2.941 124.639  1.00  0.180          H  
ATOM   4333  N   ASN A 278       8.857   0.077 127.482  1.00  0.180          N  
ATOM   4334  CA  ASN A 278       9.843   0.168 128.548  1.00  0.180          C  
ATOM   4335  C   ASN A 278       9.777   1.530 129.225  1.00  0.180          C  
ATOM   4336  O   ASN A 278       9.734   2.563 128.551  1.00  0.200          O  
ATOM   4337  CB  ASN A 278      11.238  -0.045 128.000  1.00  0.250          C  
ATOM   4338  CG  ASN A 278      11.460  -1.425 127.482  1.00  0.250          C  
ATOM   4339  OD1 ASN A 278      10.855  -2.400 127.941  1.00  0.250          O  
ATOM   4340  ND2 ASN A 278      12.325  -1.532 126.512  1.00  0.250          N  
ATOM   4341  H   ASN A 278       9.159   0.025 126.519  1.00  0.220          H  
ATOM   4342  HA  ASN A 278       9.621  -0.590 129.300  1.00  0.220          H  
ATOM   4343 1HB  ASN A 278      11.422   0.664 127.195  1.00  0.300          H  
ATOM   4344 2HB  ASN A 278      11.969   0.163 128.783  1.00  0.300          H  
ATOM   4345 1HD2 ASN A 278      12.523  -2.426 126.112  1.00  0.300          H  
ATOM   4346 2HD2 ASN A 278      12.797  -0.718 126.169  1.00  0.300          H  
ATOM   4347  N   ASN A 279       9.826   1.558 130.555  1.00  0.160          N  
ATOM   4348  CA  ASN A 279       9.815   2.835 131.270  1.00  0.150          C  
ATOM   4349  C   ASN A 279      11.229   3.392 131.371  1.00  0.120          C  
ATOM   4350  O   ASN A 279      11.820   3.441 132.453  1.00  0.110          O  
ATOM   4351  CB  ASN A 279       9.194   2.684 132.648  1.00  0.210          C  
ATOM   4352  CG  ASN A 279       8.920   4.013 133.312  1.00  0.210          C  
ATOM   4353  OD1 ASN A 279       8.879   5.053 132.641  1.00  0.210          O  
ATOM   4354  ND2 ASN A 279       8.724   3.996 134.610  1.00  0.210          N  
ATOM   4355  H   ASN A 279       9.858   0.691 131.070  1.00  0.190          H  
ATOM   4356  HA  ASN A 279       9.224   3.551 130.696  1.00  0.180          H  
ATOM   4357 1HB  ASN A 279       8.256   2.134 132.564  1.00  0.260          H  
ATOM   4358 2HB  ASN A 279       9.859   2.103 133.287  1.00  0.260          H  
ATOM   4359 1HD2 ASN A 279       8.537   4.848 135.100  1.00  0.260          H  
ATOM   4360 2HD2 ASN A 279       8.767   3.132 135.109  1.00  0.260          H  
ATOM   4361  N   SER A 280      11.767   3.783 130.231  1.00  0.110          N  
ATOM   4362  CA  SER A 280      13.139   4.254 130.146  1.00  0.100          C  
ATOM   4363  C   SER A 280      13.394   5.106 128.917  1.00  0.100          C  
ATOM   4364  O   SER A 280      12.559   5.206 128.014  1.00  0.090          O  
ATOM   4365  CB  SER A 280      14.096   3.075 130.144  1.00  0.140          C  
ATOM   4366  OG  SER A 280      13.978   2.327 128.967  1.00  0.140          O  
ATOM   4367  H   SER A 280      11.178   3.695 129.400  1.00  0.130          H  
ATOM   4368  HA  SER A 280      13.341   4.864 131.027  1.00  0.120          H  
ATOM   4369 1HB  SER A 280      15.118   3.435 130.244  1.00  0.170          H  
ATOM   4370 2HB  SER A 280      13.890   2.439 131.003  1.00  0.170          H  
ATOM   4371  HG  SER A 280      14.607   1.608 129.051  1.00  0.170          H  
ATOM   4372  N   GLU A 281      14.545   5.763 128.913  1.00  0.120          N  
ATOM   4373  CA  GLU A 281      14.980   6.553 127.781  1.00  0.140          C  
ATOM   4374  C   GLU A 281      15.852   5.702 126.874  1.00  0.100          C  
ATOM   4375  O   GLU A 281      17.010   5.431 127.189  1.00  0.140          O  
ATOM   4376  CB  GLU A 281      15.738   7.788 128.280  1.00  0.190          C  
ATOM   4377  CG  GLU A 281      16.239   8.736 127.202  1.00  0.190          C  
ATOM   4378  CD  GLU A 281      16.899   9.965 127.779  1.00  0.190          C  
ATOM   4379  OE1 GLU A 281      16.785  10.180 128.962  1.00  0.190          O  
ATOM   4380  OE2 GLU A 281      17.545  10.675 127.038  1.00  0.190          O  
ATOM   4381  H   GLU A 281      15.159   5.670 129.709  1.00  0.140          H  
ATOM   4382  HA  GLU A 281      14.106   6.876 127.217  1.00  0.170          H  
ATOM   4383 1HB  GLU A 281      15.092   8.358 128.946  1.00  0.230          H  
ATOM   4384 2HB  GLU A 281      16.603   7.469 128.862  1.00  0.230          H  
ATOM   4385 1HG  GLU A 281      16.963   8.211 126.574  1.00  0.230          H  
ATOM   4386 2HG  GLU A 281      15.402   9.034 126.573  1.00  0.230          H  
ATOM   4387  N   TYR A 282      15.290   5.268 125.751  1.00  0.090          N  
ATOM   4388  CA  TYR A 282      16.013   4.386 124.845  1.00  0.080          C  
ATOM   4389  C   TYR A 282      15.987   4.864 123.390  1.00  0.100          C  
ATOM   4390  O   TYR A 282      16.619   4.259 122.521  1.00  0.100          O  
ATOM   4391  CB  TYR A 282      15.479   2.952 124.969  1.00  0.120          C  
ATOM   4392  CG  TYR A 282      14.042   2.808 124.592  1.00  0.120          C  
ATOM   4393  CD1 TYR A 282      13.684   2.536 123.280  1.00  0.120          C  
ATOM   4394  CD2 TYR A 282      13.074   2.977 125.553  1.00  0.120          C  
ATOM   4395  CE1 TYR A 282      12.358   2.435 122.942  1.00  0.120          C  
ATOM   4396  CE2 TYR A 282      11.756   2.882 125.217  1.00  0.120          C  
ATOM   4397  CZ  TYR A 282      11.391   2.613 123.919  1.00  0.120          C  
ATOM   4398  OH  TYR A 282      10.065   2.540 123.597  1.00  0.120          O  
ATOM   4399  H   TYR A 282      14.328   5.513 125.561  1.00  0.110          H  
ATOM   4400  HA  TYR A 282      17.050   4.374 125.159  1.00  0.100          H  
ATOM   4401 1HB  TYR A 282      16.069   2.288 124.336  1.00  0.140          H  
ATOM   4402 2HB  TYR A 282      15.596   2.613 125.999  1.00  0.140          H  
ATOM   4403  HD1 TYR A 282      14.454   2.404 122.520  1.00  0.140          H  
ATOM   4404  HD2 TYR A 282      13.357   3.196 126.582  1.00  0.140          H  
ATOM   4405  HE1 TYR A 282      12.073   2.225 121.914  1.00  0.140          H  
ATOM   4406  HE2 TYR A 282      10.993   3.027 125.988  1.00  0.140          H  
ATOM   4407  HH  TYR A 282       9.551   2.805 124.361  1.00  0.140          H  
ATOM   4408  N   SER A 283      15.346   6.004 123.112  1.00  0.110          N  
ATOM   4409  CA  SER A 283      15.200   6.479 121.732  1.00  0.140          C  
ATOM   4410  C   SER A 283      16.513   6.735 120.990  1.00  0.130          C  
ATOM   4411  O   SER A 283      16.541   6.734 119.759  1.00  0.190          O  
ATOM   4412  CB  SER A 283      14.380   7.752 121.716  1.00  0.180          C  
ATOM   4413  OG  SER A 283      15.065   8.803 122.341  1.00  0.180          O  
ATOM   4414  H   SER A 283      14.888   6.533 123.838  1.00  0.130          H  
ATOM   4415  HA  SER A 283      14.650   5.730 121.184  1.00  0.170          H  
ATOM   4416 1HB  SER A 283      14.158   8.023 120.685  1.00  0.220          H  
ATOM   4417 2HB  SER A 283      13.431   7.579 122.221  1.00  0.220          H  
ATOM   4418  HG  SER A 283      14.506   9.582 122.236  1.00  0.220          H  
ATOM   4419  N   TRP A 284      17.607   6.950 121.715  1.00  0.080          N  
ATOM   4420  CA  TRP A 284      18.893   7.151 121.073  1.00  0.090          C  
ATOM   4421  C   TRP A 284      19.936   6.109 121.506  1.00  0.090          C  
ATOM   4422  O   TRP A 284      21.113   6.236 121.143  1.00  0.090          O  
ATOM   4423  CB  TRP A 284      19.373   8.583 121.309  1.00  0.120          C  
ATOM   4424  CG  TRP A 284      19.458   8.963 122.724  1.00  0.120          C  
ATOM   4425  CD1 TRP A 284      18.453   9.469 123.477  1.00  0.120          C  
ATOM   4426  CD2 TRP A 284      20.618   8.926 123.578  1.00  0.120          C  
ATOM   4427  NE1 TRP A 284      18.896   9.723 124.734  1.00  0.120          N  
ATOM   4428  CE2 TRP A 284      20.216   9.399 124.818  1.00  0.120          C  
ATOM   4429  CE3 TRP A 284      21.949   8.537 123.390  1.00  0.120          C  
ATOM   4430  CZ2 TRP A 284      21.084   9.490 125.884  1.00  0.120          C  
ATOM   4431  CZ3 TRP A 284      22.825   8.630 124.458  1.00  0.120          C  
ATOM   4432  CH2 TRP A 284      22.403   9.093 125.676  1.00  0.120          C  
ATOM   4433  H   TRP A 284      17.545   6.996 122.723  1.00  0.100          H  
ATOM   4434  HA  TRP A 284      18.753   7.038 119.999  1.00  0.110          H  
ATOM   4435 1HB  TRP A 284      20.350   8.721 120.859  1.00  0.150          H  
ATOM   4436 2HB  TRP A 284      18.688   9.272 120.817  1.00  0.150          H  
ATOM   4437  HD1 TRP A 284      17.435   9.644 123.128  1.00  0.150          H  
ATOM   4438  HE1 TRP A 284      18.324  10.112 125.523  1.00  0.150          H  
ATOM   4439  HE3 TRP A 284      22.287   8.163 122.427  1.00  0.150          H  
ATOM   4440  HZ2 TRP A 284      20.758   9.862 126.858  1.00  0.150          H  
ATOM   4441  HZ3 TRP A 284      23.858   8.322 124.304  1.00  0.150          H  
ATOM   4442  HH2 TRP A 284      23.116   9.153 126.497  1.00  0.150          H  
ATOM   4443  N   THR A 285      19.525   5.102 122.303  1.00  0.100          N  
ATOM   4444  CA  THR A 285      20.478   4.092 122.788  1.00  0.120          C  
ATOM   4445  C   THR A 285      20.070   2.662 122.432  1.00  0.110          C  
ATOM   4446  O   THR A 285      20.929   1.790 122.287  1.00  0.120          O  
ATOM   4447  CB  THR A 285      20.628   4.138 124.319  1.00  0.160          C  
ATOM   4448  OG1 THR A 285      19.378   3.828 124.920  1.00  0.160          O  
ATOM   4449  CG2 THR A 285      21.032   5.510 124.753  1.00  0.160          C  
ATOM   4450  H   THR A 285      18.541   5.018 122.533  1.00  0.120          H  
ATOM   4451  HA  THR A 285      21.449   4.284 122.335  1.00  0.140          H  
ATOM   4452  HB  THR A 285      21.376   3.411 124.634  1.00  0.190          H  
ATOM   4453  HG1 THR A 285      19.505   3.668 125.867  1.00  0.190          H  
ATOM   4454 1HG2 THR A 285      21.131   5.541 125.835  1.00  0.190          H  
ATOM   4455 2HG2 THR A 285      21.983   5.761 124.293  1.00  0.190          H  
ATOM   4456 3HG2 THR A 285      20.276   6.220 124.447  1.00  0.190          H  
ATOM   4457  N   GLY A 286      18.764   2.410 122.259  1.00  0.100          N  
ATOM   4458  CA  GLY A 286      18.279   1.078 121.909  1.00  0.100          C  
ATOM   4459  C   GLY A 286      18.052   1.038 120.408  1.00  0.100          C  
ATOM   4460  O   GLY A 286      17.649   0.027 119.833  1.00  0.110          O  
ATOM   4461  H   GLY A 286      18.074   3.142 122.400  1.00  0.120          H  
ATOM   4462 1HA  GLY A 286      19.003   0.320 122.206  1.00  0.120          H  
ATOM   4463 2HA  GLY A 286      17.344   0.875 122.432  1.00  0.120          H  
ATOM   4464  N   ALA A 287      18.305   2.176 119.785  1.00  0.100          N  
ATOM   4465  CA  ALA A 287      18.106   2.395 118.369  1.00  0.100          C  
ATOM   4466  C   ALA A 287      19.144   1.693 117.525  1.00  0.100          C  
ATOM   4467  O   ALA A 287      20.318   1.621 117.898  1.00  0.090          O  
ATOM   4468  CB  ALA A 287      18.136   3.877 118.084  1.00  0.140          C  
ATOM   4469  H   ALA A 287      18.657   2.931 120.350  1.00  0.120          H  
ATOM   4470  HA  ALA A 287      17.140   1.987 118.097  1.00  0.120          H  
ATOM   4471 1HB  ALA A 287      17.957   4.022 117.033  1.00  0.170          H  
ATOM   4472 2HB  ALA A 287      17.356   4.380 118.664  1.00  0.170          H  
ATOM   4473 3HB  ALA A 287      19.106   4.281 118.352  1.00  0.170          H  
ATOM   4474  N   THR A 288      18.731   1.247 116.342  1.00  0.110          N  
ATOM   4475  CA  THR A 288      19.682   0.680 115.406  1.00  0.100          C  
ATOM   4476  C   THR A 288      20.278   1.834 114.617  1.00  0.100          C  
ATOM   4477  O   THR A 288      19.545   2.661 114.062  1.00  0.110          O  
ATOM   4478  CB  THR A 288      19.038  -0.404 114.492  1.00  0.140          C  
ATOM   4479  OG1 THR A 288      18.550  -1.481 115.330  1.00  0.140          O  
ATOM   4480  CG2 THR A 288      20.076  -0.969 113.519  1.00  0.140          C  
ATOM   4481  H   THR A 288      17.753   1.296 116.099  1.00  0.130          H  
ATOM   4482  HA  THR A 288      20.485   0.200 115.965  1.00  0.120          H  
ATOM   4483  HB  THR A 288      18.210   0.030 113.932  1.00  0.170          H  
ATOM   4484  HG1 THR A 288      18.196  -2.244 114.799  1.00  0.170          H  
ATOM   4485 1HG2 THR A 288      19.604  -1.735 112.900  1.00  0.170          H  
ATOM   4486 2HG2 THR A 288      20.461  -0.186 112.889  1.00  0.170          H  
ATOM   4487 3HG2 THR A 288      20.896  -1.412 114.080  1.00  0.170          H  
ATOM   4488  N   LYS A 289      21.605   1.891 114.610  1.00  0.100          N  
ATOM   4489  CA  LYS A 289      22.369   2.940 113.956  1.00  0.100          C  
ATOM   4490  C   LYS A 289      23.436   2.353 113.030  1.00  0.090          C  
ATOM   4491  O   LYS A 289      23.879   1.219 113.228  1.00  0.090          O  
ATOM   4492  CB  LYS A 289      23.031   3.835 115.004  1.00  0.140          C  
ATOM   4493  CG  LYS A 289      22.059   4.600 115.926  1.00  0.140          C  
ATOM   4494  CD  LYS A 289      22.804   5.537 116.859  1.00  0.140          C  
ATOM   4495  CE  LYS A 289      21.872   6.386 117.700  1.00  0.140          C  
ATOM   4496  NZ  LYS A 289      22.640   7.265 118.644  1.00  0.140          N  
ATOM   4497  H   LYS A 289      22.109   1.162 115.098  1.00  0.120          H  
ATOM   4498  HA  LYS A 289      21.696   3.548 113.364  1.00  0.120          H  
ATOM   4499 1HB  LYS A 289      23.703   3.242 115.625  1.00  0.170          H  
ATOM   4500 2HB  LYS A 289      23.633   4.575 114.482  1.00  0.170          H  
ATOM   4501 1HG  LYS A 289      21.376   5.168 115.351  1.00  0.170          H  
ATOM   4502 2HG  LYS A 289      21.488   3.885 116.523  1.00  0.170          H  
ATOM   4503 1HD  LYS A 289      23.466   4.967 117.513  1.00  0.170          H  
ATOM   4504 2HD  LYS A 289      23.402   6.220 116.264  1.00  0.170          H  
ATOM   4505 1HE  LYS A 289      21.286   7.016 117.032  1.00  0.170          H  
ATOM   4506 2HE  LYS A 289      21.194   5.751 118.275  1.00  0.170          H  
ATOM   4507 1HZ  LYS A 289      22.004   7.850 119.173  1.00  0.170          H  
ATOM   4508 2HZ  LYS A 289      23.176   6.688 119.280  1.00  0.170          H  
ATOM   4509 3HZ  LYS A 289      23.280   7.876 118.133  1.00  0.170          H  
ATOM   4510  N   TYR A 290      23.863   3.126 112.032  1.00  0.100          N  
ATOM   4511  CA  TYR A 290      24.956   2.703 111.157  1.00  0.100          C  
ATOM   4512  C   TYR A 290      26.201   3.559 111.368  1.00  0.100          C  
ATOM   4513  O   TYR A 290      26.150   4.794 111.327  1.00  0.100          O  
ATOM   4514  CB  TYR A 290      24.559   2.753 109.671  1.00  0.140          C  
ATOM   4515  CG  TYR A 290      23.482   1.744 109.181  1.00  0.140          C  
ATOM   4516  CD1 TYR A 290      23.236   0.520 109.831  1.00  0.140          C  
ATOM   4517  CD2 TYR A 290      22.746   2.062 108.040  1.00  0.140          C  
ATOM   4518  CE1 TYR A 290      22.268  -0.337 109.341  1.00  0.140          C  
ATOM   4519  CE2 TYR A 290      21.780   1.193 107.560  1.00  0.140          C  
ATOM   4520  CZ  TYR A 290      21.541   0.006 108.206  1.00  0.140          C  
ATOM   4521  OH  TYR A 290      20.578  -0.837 107.729  1.00  0.140          O  
ATOM   4522  H   TYR A 290      23.428   4.041 111.915  1.00  0.120          H  
ATOM   4523  HA  TYR A 290      25.238   1.685 111.414  1.00  0.120          H  
ATOM   4524 1HB  TYR A 290      24.195   3.758 109.448  1.00  0.170          H  
ATOM   4525 2HB  TYR A 290      25.455   2.602 109.068  1.00  0.170          H  
ATOM   4526  HD1 TYR A 290      23.786   0.232 110.719  1.00  0.170          H  
ATOM   4527  HD2 TYR A 290      22.929   3.004 107.524  1.00  0.170          H  
ATOM   4528  HE1 TYR A 290      22.076  -1.271 109.851  1.00  0.170          H  
ATOM   4529  HE2 TYR A 290      21.207   1.452 106.671  1.00  0.170          H  
ATOM   4530  HH  TYR A 290      20.542  -1.622 108.285  1.00  0.170          H  
ATOM   4531  N   HIS A 291      27.327   2.891 111.586  1.00  0.090          N  
ATOM   4532  CA  HIS A 291      28.587   3.590 111.810  1.00  0.100          C  
ATOM   4533  C   HIS A 291      29.202   4.112 110.513  1.00  0.090          C  
ATOM   4534  O   HIS A 291      29.368   3.357 109.549  1.00  0.090          O  
ATOM   4535  CB  HIS A 291      29.609   2.680 112.483  1.00  0.140          C  
ATOM   4536  CG  HIS A 291      30.791   3.429 112.962  1.00  0.140          C  
ATOM   4537  ND1 HIS A 291      30.750   4.209 114.091  1.00  0.140          N  
ATOM   4538  CD2 HIS A 291      32.041   3.551 112.457  1.00  0.140          C  
ATOM   4539  CE1 HIS A 291      31.921   4.770 114.278  1.00  0.140          C  
ATOM   4540  NE2 HIS A 291      32.736   4.389 113.292  1.00  0.140          N  
ATOM   4541  H   HIS A 291      27.295   1.882 111.615  1.00  0.110          H  
ATOM   4542  HA  HIS A 291      28.419   4.442 112.468  1.00  0.120          H  
ATOM   4543 1HB  HIS A 291      29.148   2.189 113.341  1.00  0.160          H  
ATOM   4544 2HB  HIS A 291      29.939   1.912 111.789  1.00  0.160          H  
ATOM   4545  HD1 HIS A 291      29.910   4.375 114.677  1.00  0.160          H  
ATOM   4546  HD2 HIS A 291      32.525   3.129 111.577  1.00  0.160          H  
ATOM   4547  HE1 HIS A 291      32.076   5.426 115.136  1.00  0.160          H  
ATOM   4548  N   LEU A 292      29.572   5.389 110.509  1.00  0.080          N  
ATOM   4549  CA  LEU A 292      30.228   6.019 109.372  1.00  0.080          C  
ATOM   4550  C   LEU A 292      31.119   7.196 109.762  1.00  0.100          C  
ATOM   4551  O   LEU A 292      30.671   8.185 110.340  1.00  0.110          O  
ATOM   4552  CB  LEU A 292      29.171   6.490 108.362  1.00  0.110          C  
ATOM   4553  CG  LEU A 292      29.686   7.265 107.107  1.00  0.110          C  
ATOM   4554  CD1 LEU A 292      30.576   6.369 106.236  1.00  0.110          C  
ATOM   4555  CD2 LEU A 292      28.490   7.753 106.316  1.00  0.110          C  
ATOM   4556  H   LEU A 292      29.363   5.939 111.344  1.00  0.100          H  
ATOM   4557  HA  LEU A 292      30.851   5.263 108.901  1.00  0.100          H  
ATOM   4558 1HB  LEU A 292      28.625   5.615 108.011  1.00  0.130          H  
ATOM   4559 2HB  LEU A 292      28.469   7.139 108.888  1.00  0.130          H  
ATOM   4560  HG  LEU A 292      30.268   8.120 107.424  1.00  0.130          H  
ATOM   4561 1HD1 LEU A 292      30.916   6.936 105.370  1.00  0.130          H  
ATOM   4562 2HD1 LEU A 292      31.441   6.034 106.793  1.00  0.130          H  
ATOM   4563 3HD1 LEU A 292      30.005   5.504 105.902  1.00  0.130          H  
ATOM   4564 1HD2 LEU A 292      28.831   8.312 105.443  1.00  0.130          H  
ATOM   4565 2HD2 LEU A 292      27.895   6.899 105.990  1.00  0.130          H  
ATOM   4566 3HD2 LEU A 292      27.880   8.402 106.946  1.00  0.130          H  
ATOM   4567  N   ASN A 293      32.393   7.116 109.390  1.00  0.100          N  
ATOM   4568  CA  ASN A 293      33.365   8.182 109.639  1.00  0.120          C  
ATOM   4569  C   ASN A 293      33.423   8.621 111.112  1.00  0.130          C  
ATOM   4570  O   ASN A 293      33.525   9.817 111.424  1.00  0.160          O  
ATOM   4571  CB  ASN A 293      33.077   9.364 108.731  1.00  0.160          C  
ATOM   4572  CG  ASN A 293      33.179   8.991 107.275  1.00  0.160          C  
ATOM   4573  OD1 ASN A 293      33.960   8.108 106.892  1.00  0.160          O  
ATOM   4574  ND2 ASN A 293      32.410   9.654 106.450  1.00  0.160          N  
ATOM   4575  H   ASN A 293      32.704   6.282 108.910  1.00  0.120          H  
ATOM   4576  HA  ASN A 293      34.355   7.799 109.387  1.00  0.140          H  
ATOM   4577 1HB  ASN A 293      32.080   9.758 108.929  1.00  0.190          H  
ATOM   4578 2HB  ASN A 293      33.788  10.162 108.938  1.00  0.190          H  
ATOM   4579 1HD2 ASN A 293      32.436   9.455 105.469  1.00  0.190          H  
ATOM   4580 2HD2 ASN A 293      31.795  10.362 106.800  1.00  0.190          H  
ATOM   4581  N   GLY A 294      33.355   7.646 112.012  1.00  0.110          N  
ATOM   4582  CA  GLY A 294      33.425   7.883 113.445  1.00  0.150          C  
ATOM   4583  C   GLY A 294      32.094   8.263 114.103  1.00  0.170          C  
ATOM   4584  O   GLY A 294      32.046   8.423 115.324  1.00  0.230          O  
ATOM   4585  H   GLY A 294      33.273   6.690 111.689  1.00  0.130          H  
ATOM   4586 1HA  GLY A 294      33.824   6.993 113.928  1.00  0.180          H  
ATOM   4587 2HA  GLY A 294      34.147   8.675 113.631  1.00  0.180          H  
ATOM   4588  N   ARG A 295      31.013   8.389 113.324  1.00  0.120          N  
ATOM   4589  CA  ARG A 295      29.705   8.788 113.858  1.00  0.130          C  
ATOM   4590  C   ARG A 295      28.649   7.696 113.693  1.00  0.130          C  
ATOM   4591  O   ARG A 295      28.728   6.881 112.773  1.00  0.150          O  
ATOM   4592  CB  ARG A 295      29.207  10.037 113.138  1.00  0.180          C  
ATOM   4593  CG  ARG A 295      29.720  11.353 113.677  1.00  0.180          C  
ATOM   4594  CD  ARG A 295      31.123  11.650 113.300  1.00  0.180          C  
ATOM   4595  NE  ARG A 295      31.555  12.946 113.791  1.00  0.180          N  
ATOM   4596  CZ  ARG A 295      32.833  13.383 113.735  1.00  0.180          C  
ATOM   4597  NH1 ARG A 295      33.779  12.622 113.164  1.00  0.180          N  
ATOM   4598  NH2 ARG A 295      33.171  14.574 114.252  1.00  0.180          N  
ATOM   4599  H   ARG A 295      31.099   8.265 112.313  1.00  0.140          H  
ATOM   4600  HA  ARG A 295      29.807   9.008 114.922  1.00  0.160          H  
ATOM   4601 1HB  ARG A 295      29.486   9.977 112.085  1.00  0.210          H  
ATOM   4602 2HB  ARG A 295      28.116  10.067 113.188  1.00  0.210          H  
ATOM   4603 1HG  ARG A 295      29.090  12.161 113.309  1.00  0.210          H  
ATOM   4604 2HG  ARG A 295      29.670  11.311 114.758  1.00  0.210          H  
ATOM   4605 1HD  ARG A 295      31.774  10.923 113.734  1.00  0.210          H  
ATOM   4606 2HD  ARG A 295      31.229  11.631 112.214  1.00  0.210          H  
ATOM   4607  HE  ARG A 295      30.844  13.552 114.225  1.00  0.210          H  
ATOM   4608 1HH1 ARG A 295      33.558  11.691 112.732  1.00  0.210          H  
ATOM   4609 2HH1 ARG A 295      34.732  12.952 113.127  1.00  0.210          H  
ATOM   4610 1HH2 ARG A 295      32.477  15.192 114.715  1.00  0.210          H  
ATOM   4611 2HH2 ARG A 295      34.132  14.876 114.214  1.00  0.210          H  
ATOM   4612  N   ASP A 296      27.637   7.673 114.575  1.00  0.130          N  
ATOM   4613  CA  ASP A 296      26.555   6.685 114.420  1.00  0.140          C  
ATOM   4614  C   ASP A 296      25.243   7.312 113.925  1.00  0.130          C  
ATOM   4615  O   ASP A 296      24.571   8.047 114.655  1.00  0.140          O  
ATOM   4616  CB  ASP A 296      26.313   5.926 115.727  1.00  0.190          C  
ATOM   4617  CG  ASP A 296      27.453   4.976 116.143  1.00  0.190          C  
ATOM   4618  OD1 ASP A 296      28.315   4.692 115.338  1.00  0.190          O  
ATOM   4619  OD2 ASP A 296      27.438   4.535 117.266  1.00  0.190          O  
ATOM   4620  H   ASP A 296      27.595   8.361 115.348  1.00  0.160          H  
ATOM   4621  HA  ASP A 296      26.860   5.956 113.672  1.00  0.170          H  
ATOM   4622 1HB  ASP A 296      26.138   6.647 116.534  1.00  0.230          H  
ATOM   4623 2HB  ASP A 296      25.436   5.334 115.624  1.00  0.230          H  
ATOM   4624  N   SER A 297      24.875   7.023 112.677  1.00  0.130          N  
ATOM   4625  CA  SER A 297      23.682   7.608 112.071  1.00  0.130          C  
ATOM   4626  C   SER A 297      22.451   6.763 112.347  1.00  0.120          C  
ATOM   4627  O   SER A 297      22.478   5.541 112.235  1.00  0.110          O  
ATOM   4628  CB  SER A 297      23.858   7.731 110.567  1.00  0.180          C  
ATOM   4629  OG  SER A 297      24.883   8.629 110.235  1.00  0.180          O  
ATOM   4630  H   SER A 297      25.445   6.381 112.120  1.00  0.160          H  
ATOM   4631  HA  SER A 297      23.526   8.600 112.496  1.00  0.160          H  
ATOM   4632 1HB  SER A 297      24.090   6.746 110.155  1.00  0.220          H  
ATOM   4633 2HB  SER A 297      22.920   8.058 110.119  1.00  0.220          H  
ATOM   4634  HG  SER A 297      24.919   8.643 109.276  1.00  0.220          H  
ATOM   4635  N   LEU A 298      21.332   7.387 112.665  1.00  0.110          N  
ATOM   4636  CA  LEU A 298      20.126   6.599 112.898  1.00  0.100          C  
ATOM   4637  C   LEU A 298      19.666   5.878 111.648  1.00  0.100          C  
ATOM   4638  O   LEU A 298      19.586   6.486 110.578  1.00  0.100          O  
ATOM   4639  CB  LEU A 298      18.982   7.498 113.398  1.00  0.140          C  
ATOM   4640  CG  LEU A 298      17.640   6.776 113.776  1.00  0.140          C  
ATOM   4641  CD1 LEU A 298      17.840   5.895 115.007  1.00  0.140          C  
ATOM   4642  CD2 LEU A 298      16.562   7.816 114.013  1.00  0.140          C  
ATOM   4643  H   LEU A 298      21.319   8.394 112.755  1.00  0.130          H  
ATOM   4644  HA  LEU A 298      20.347   5.849 113.635  1.00  0.120          H  
ATOM   4645 1HB  LEU A 298      19.328   8.039 114.276  1.00  0.170          H  
ATOM   4646 2HB  LEU A 298      18.752   8.222 112.617  1.00  0.170          H  
ATOM   4647  HG  LEU A 298      17.328   6.134 112.961  1.00  0.170          H  
ATOM   4648 1HD1 LEU A 298      16.896   5.401 115.247  1.00  0.170          H  
ATOM   4649 2HD1 LEU A 298      18.594   5.133 114.819  1.00  0.170          H  
ATOM   4650 3HD1 LEU A 298      18.150   6.510 115.852  1.00  0.170          H  
ATOM   4651 1HD2 LEU A 298      15.623   7.318 114.261  1.00  0.170          H  
ATOM   4652 2HD2 LEU A 298      16.854   8.468 114.838  1.00  0.170          H  
ATOM   4653 3HD2 LEU A 298      16.431   8.411 113.109  1.00  0.170          H  
ATOM   4654  N   VAL A 299      19.326   4.592 111.768  1.00  0.090          N  
ATOM   4655  CA  VAL A 299      18.780   3.914 110.614  1.00  0.090          C  
ATOM   4656  C   VAL A 299      17.335   4.334 110.548  1.00  0.090          C  
ATOM   4657  O   VAL A 299      16.563   4.061 111.471  1.00  0.090          O  
ATOM   4658  CB  VAL A 299      18.877   2.388 110.767  1.00  0.130          C  
ATOM   4659  CG1 VAL A 299      18.238   1.682 109.589  1.00  0.130          C  
ATOM   4660  CG2 VAL A 299      20.282   2.031 110.867  1.00  0.130          C  
ATOM   4661  H   VAL A 299      19.433   4.076 112.648  1.00  0.110          H  
ATOM   4662  HA  VAL A 299      19.303   4.236 109.713  1.00  0.110          H  
ATOM   4663  HB  VAL A 299      18.350   2.076 111.671  1.00  0.150          H  
ATOM   4664 1HG1 VAL A 299      18.328   0.604 109.723  1.00  0.150          H  
ATOM   4665 2HG1 VAL A 299      17.184   1.954 109.534  1.00  0.150          H  
ATOM   4666 3HG1 VAL A 299      18.745   1.974 108.670  1.00  0.150          H  
ATOM   4667 1HG2 VAL A 299      20.375   0.968 110.976  1.00  0.150          H  
ATOM   4668 2HG2 VAL A 299      20.773   2.356 109.980  1.00  0.150          H  
ATOM   4669 3HG2 VAL A 299      20.716   2.512 111.697  1.00  0.150          H  
ATOM   4670  N   ASN A 300      16.964   4.996 109.466  1.00  0.090          N  
ATOM   4671  CA  ASN A 300      15.620   5.515 109.380  1.00  0.090          C  
ATOM   4672  C   ASN A 300      15.144   5.681 107.934  1.00  0.090          C  
ATOM   4673  O   ASN A 300      15.685   6.504 107.197  1.00  0.100          O  
ATOM   4674  CB  ASN A 300      15.517   6.828 110.134  1.00  0.130          C  
ATOM   4675  CG  ASN A 300      14.095   7.348 110.223  1.00  0.130          C  
ATOM   4676  OD1 ASN A 300      13.281   7.152 109.313  1.00  0.130          O  
ATOM   4677  ND2 ASN A 300      13.782   8.006 111.316  1.00  0.130          N  
ATOM   4678  H   ASN A 300      17.646   5.184 108.741  1.00  0.110          H  
ATOM   4679  HA  ASN A 300      14.983   4.821 109.903  1.00  0.110          H  
ATOM   4680 1HB  ASN A 300      15.891   6.691 111.142  1.00  0.150          H  
ATOM   4681 2HB  ASN A 300      16.145   7.578 109.655  1.00  0.150          H  
ATOM   4682 1HD2 ASN A 300      12.857   8.375 111.433  1.00  0.150          H  
ATOM   4683 2HD2 ASN A 300      14.467   8.141 112.031  1.00  0.150          H  
ATOM   4684  N   PRO A 301      14.197   4.854 107.480  1.00  0.100          N  
ATOM   4685  CA  PRO A 301      13.599   3.673 108.086  1.00  0.090          C  
ATOM   4686  C   PRO A 301      14.457   2.411 107.902  1.00  0.090          C  
ATOM   4687  O   PRO A 301      14.225   1.383 108.535  1.00  0.080          O  
ATOM   4688  CB  PRO A 301      12.273   3.613 107.351  1.00  0.140          C  
ATOM   4689  CG  PRO A 301      12.589   4.153 105.970  1.00  0.140          C  
ATOM   4690  CD  PRO A 301      13.596   5.245 106.217  1.00  0.140          C  
ATOM   4691  HA  PRO A 301      13.383   3.835 109.134  1.00  0.110          H  
ATOM   4692 1HB  PRO A 301      11.890   2.627 107.398  1.00  0.160          H  
ATOM   4693 2HB  PRO A 301      11.538   4.240 107.890  1.00  0.160          H  
ATOM   4694 1HG  PRO A 301      12.989   3.347 105.325  1.00  0.160          H  
ATOM   4695 2HG  PRO A 301      11.675   4.509 105.492  1.00  0.160          H  
ATOM   4696 1HD  PRO A 301      14.349   5.281 105.415  1.00  0.160          H  
ATOM   4697 2HD  PRO A 301      13.098   6.215 106.360  1.00  0.160          H  
ATOM   4698  N   GLY A 302      15.462   2.504 107.045  1.00  0.090          N  
ATOM   4699  CA  GLY A 302      16.270   1.338 106.729  1.00  0.090          C  
ATOM   4700  C   GLY A 302      15.589   0.483 105.666  1.00  0.090          C  
ATOM   4701  O   GLY A 302      14.611   0.921 105.057  1.00  0.100          O  
ATOM   4702  H   GLY A 302      15.638   3.390 106.596  1.00  0.110          H  
ATOM   4703 1HA  GLY A 302      17.245   1.672 106.379  1.00  0.110          H  
ATOM   4704 2HA  GLY A 302      16.419   0.748 107.628  1.00  0.110          H  
ATOM   4705  N   PRO A 303      16.140  -0.704 105.369  1.00  0.080          N  
ATOM   4706  CA  PRO A 303      15.685  -1.649 104.363  1.00  0.080          C  
ATOM   4707  C   PRO A 303      14.261  -2.062 104.636  1.00  0.080          C  
ATOM   4708  O   PRO A 303      13.835  -2.087 105.787  1.00  0.080          O  
ATOM   4709  CB  PRO A 303      16.651  -2.823 104.534  1.00  0.120          C  
ATOM   4710  CG  PRO A 303      17.886  -2.210 105.146  1.00  0.120          C  
ATOM   4711  CD  PRO A 303      17.371  -1.135 106.071  1.00  0.120          C  
ATOM   4712  HA  PRO A 303      15.774  -1.193 103.365  1.00  0.100          H  
ATOM   4713 1HB  PRO A 303      16.185  -3.595 105.176  1.00  0.140          H  
ATOM   4714 2HB  PRO A 303      16.843  -3.298 103.561  1.00  0.140          H  
ATOM   4715 1HG  PRO A 303      18.463  -2.971 105.652  1.00  0.140          H  
ATOM   4716 2HG  PRO A 303      18.534  -1.804 104.355  1.00  0.140          H  
ATOM   4717 1HD  PRO A 303      17.131  -1.557 107.061  1.00  0.140          H  
ATOM   4718 2HD  PRO A 303      18.127  -0.343 106.127  1.00  0.140          H  
ATOM   4719  N   ALA A 304      13.509  -2.357 103.584  1.00  0.080          N  
ATOM   4720  CA  ALA A 304      12.131  -2.777 103.775  1.00  0.080          C  
ATOM   4721  C   ALA A 304      12.072  -4.069 104.567  1.00  0.080          C  
ATOM   4722  O   ALA A 304      12.668  -5.078 104.182  1.00  0.090          O  
ATOM   4723  CB  ALA A 304      11.455  -2.958 102.434  1.00  0.110          C  
ATOM   4724  H   ALA A 304      13.893  -2.305 102.652  1.00  0.100          H  
ATOM   4725  HA  ALA A 304      11.613  -2.003 104.341  1.00  0.100          H  
ATOM   4726 1HB  ALA A 304      10.416  -3.245 102.573  1.00  0.130          H  
ATOM   4727 2HB  ALA A 304      11.513  -2.031 101.911  1.00  0.130          H  
ATOM   4728 3HB  ALA A 304      11.965  -3.731 101.856  1.00  0.130          H  
ATOM   4729  N   MET A 305      11.312  -4.039 105.644  1.00  0.090          N  
ATOM   4730  CA  MET A 305      11.130  -5.158 106.546  1.00  0.100          C  
ATOM   4731  C   MET A 305       9.698  -5.119 107.014  1.00  0.100          C  
ATOM   4732  O   MET A 305       9.082  -4.051 107.030  1.00  0.090          O  
ATOM   4733  CB  MET A 305      12.111  -5.072 107.707  1.00  0.140          C  
ATOM   4734  CG  MET A 305      13.587  -5.228 107.328  1.00  0.140          C  
ATOM   4735  SD  MET A 305      14.706  -4.975 108.693  1.00  0.140          S  
ATOM   4736  CE  MET A 305      14.789  -3.194 108.832  1.00  0.140          C  
ATOM   4737  H   MET A 305      10.842  -3.175 105.877  1.00  0.110          H  
ATOM   4738  HA  MET A 305      11.290  -6.091 106.015  1.00  0.120          H  
ATOM   4739 1HB  MET A 305      11.996  -4.108 108.174  1.00  0.160          H  
ATOM   4740 2HB  MET A 305      11.863  -5.842 108.438  1.00  0.160          H  
ATOM   4741 1HG  MET A 305      13.750  -6.229 106.918  1.00  0.160          H  
ATOM   4742 2HG  MET A 305      13.851  -4.516 106.563  1.00  0.160          H  
ATOM   4743 1HE  MET A 305      15.469  -2.933 109.644  1.00  0.160          H  
ATOM   4744 2HE  MET A 305      15.156  -2.770 107.897  1.00  0.160          H  
ATOM   4745 3HE  MET A 305      13.802  -2.787 109.046  1.00  0.160          H  
ATOM   4746  N   ALA A 306       9.141  -6.264 107.340  1.00  0.120          N  
ATOM   4747  CA  ALA A 306       7.768  -6.289 107.808  1.00  0.120          C  
ATOM   4748  C   ALA A 306       7.700  -5.584 109.171  1.00  0.130          C  
ATOM   4749  O   ALA A 306       8.644  -5.624 109.966  1.00  0.120          O  
ATOM   4750  CB  ALA A 306       7.257  -7.714 107.799  1.00  0.170          C  
ATOM   4751  H   ALA A 306       9.712  -7.114 107.338  1.00  0.140          H  
ATOM   4752  HA  ALA A 306       7.152  -5.710 107.116  1.00  0.140          H  
ATOM   4753 1HB  ALA A 306       6.216  -7.737 108.122  1.00  0.200          H  
ATOM   4754 2HB  ALA A 306       7.333  -8.090 106.781  1.00  0.200          H  
ATOM   4755 3HB  ALA A 306       7.837  -8.332 108.425  1.00  0.200          H  
ATOM   4756  N   SER A 307       6.592  -4.907 109.454  1.00  0.140          N  
ATOM   4757  CA  SER A 307       6.490  -4.205 110.729  1.00  0.140          C  
ATOM   4758  C   SER A 307       6.081  -5.090 111.905  1.00  0.120          C  
ATOM   4759  O   SER A 307       6.427  -4.793 113.050  1.00  0.110          O  
ATOM   4760  CB  SER A 307       5.511  -3.051 110.601  1.00  0.200          C  
ATOM   4761  OG  SER A 307       4.220  -3.514 110.354  1.00  0.200          O  
ATOM   4762  H   SER A 307       5.820  -4.892 108.804  1.00  0.170          H  
ATOM   4763  HA  SER A 307       7.473  -3.793 110.950  1.00  0.170          H  
ATOM   4764 1HB  SER A 307       5.508  -2.468 111.514  1.00  0.240          H  
ATOM   4765 2HB  SER A 307       5.828  -2.392 109.794  1.00  0.240          H  
ATOM   4766  HG  SER A 307       3.620  -2.763 110.531  1.00  0.240          H  
ATOM   4767  N   HIS A 308       5.386  -6.185 111.631  1.00  0.120          N  
ATOM   4768  CA  HIS A 308       4.926  -7.064 112.694  1.00  0.110          C  
ATOM   4769  C   HIS A 308       4.496  -8.425 112.149  1.00  0.130          C  
ATOM   4770  O   HIS A 308       4.340  -8.599 110.936  1.00  0.130          O  
ATOM   4771  CB  HIS A 308       3.769  -6.410 113.464  1.00  0.160          C  
ATOM   4772  CG  HIS A 308       2.517  -6.172 112.660  1.00  0.160          C  
ATOM   4773  ND1 HIS A 308       1.619  -7.175 112.371  1.00  0.160          N  
ATOM   4774  CD2 HIS A 308       2.004  -5.046 112.124  1.00  0.160          C  
ATOM   4775  CE1 HIS A 308       0.620  -6.687 111.680  1.00  0.160          C  
ATOM   4776  NE2 HIS A 308       0.817  -5.391 111.517  1.00  0.160          N  
ATOM   4777  H   HIS A 308       5.120  -6.383 110.679  1.00  0.140          H  
ATOM   4778  HA  HIS A 308       5.732  -7.235 113.404  1.00  0.130          H  
ATOM   4779 1HB  HIS A 308       3.524  -7.012 114.301  1.00  0.190          H  
ATOM   4780 2HB  HIS A 308       4.088  -5.447 113.864  1.00  0.190          H  
ATOM   4781  HD1 HIS A 308       1.655  -8.143 112.689  1.00  0.190          H  
ATOM   4782  HD2 HIS A 308       2.346  -4.010 112.110  1.00  0.190          H  
ATOM   4783  HE1 HIS A 308      -0.192  -7.342 111.360  1.00  0.190          H  
ATOM   4784  N   LYS A 309       4.258  -9.388 113.046  1.00  0.140          N  
ATOM   4785  CA  LYS A 309       3.709 -10.685 112.649  1.00  0.180          C  
ATOM   4786  C   LYS A 309       2.201 -10.690 112.774  1.00  0.150          C  
ATOM   4787  O   LYS A 309       1.607  -9.746 113.305  1.00  0.120          O  
ATOM   4788  CB  LYS A 309       4.283 -11.835 113.465  1.00  0.240          C  
ATOM   4789  CG  LYS A 309       5.711 -12.039 113.241  1.00  0.240          C  
ATOM   4790  CD  LYS A 309       6.237 -13.251 113.926  1.00  0.240          C  
ATOM   4791  CE  LYS A 309       7.673 -13.391 113.571  1.00  0.240          C  
ATOM   4792  NZ  LYS A 309       8.301 -14.589 114.122  1.00  0.240          N  
ATOM   4793  H   LYS A 309       4.432  -9.230 114.051  1.00  0.170          H  
ATOM   4794  HA  LYS A 309       3.953 -10.859 111.601  1.00  0.220          H  
ATOM   4795 1HB  LYS A 309       4.126 -11.640 114.526  1.00  0.280          H  
ATOM   4796 2HB  LYS A 309       3.762 -12.759 113.225  1.00  0.280          H  
ATOM   4797 1HG  LYS A 309       5.901 -12.119 112.173  1.00  0.280          H  
ATOM   4798 2HG  LYS A 309       6.244 -11.173 113.632  1.00  0.280          H  
ATOM   4799 1HD  LYS A 309       6.135 -13.140 115.008  1.00  0.280          H  
ATOM   4800 2HD  LYS A 309       5.691 -14.136 113.604  1.00  0.280          H  
ATOM   4801 1HE  LYS A 309       7.764 -13.419 112.486  1.00  0.280          H  
ATOM   4802 2HE  LYS A 309       8.206 -12.514 113.943  1.00  0.280          H  
ATOM   4803 1HZ  LYS A 309       9.270 -14.545 113.797  1.00  0.280          H  
ATOM   4804 2HZ  LYS A 309       8.269 -14.577 115.125  1.00  0.280          H  
ATOM   4805 3HZ  LYS A 309       7.854 -15.417 113.774  1.00  0.280          H  
ATOM   4806  N   ASP A 310       1.563 -11.742 112.292  1.00  0.170          N  
ATOM   4807  CA  ASP A 310       0.122 -11.808 112.407  1.00  0.150          C  
ATOM   4808  C   ASP A 310      -0.272 -11.674 113.871  1.00  0.120          C  
ATOM   4809  O   ASP A 310       0.416 -12.183 114.757  1.00  0.160          O  
ATOM   4810  CB  ASP A 310      -0.399 -13.121 111.838  1.00  0.220          C  
ATOM   4811  CG  ASP A 310      -0.251 -13.195 110.326  1.00  0.220          C  
ATOM   4812  OD1 ASP A 310       0.061 -12.200 109.718  1.00  0.220          O  
ATOM   4813  OD2 ASP A 310      -0.446 -14.244 109.783  1.00  0.220          O  
ATOM   4814  H   ASP A 310       2.067 -12.487 111.832  1.00  0.200          H  
ATOM   4815  HA  ASP A 310      -0.317 -10.979 111.850  1.00  0.180          H  
ATOM   4816 1HB  ASP A 310       0.140 -13.954 112.290  1.00  0.260          H  
ATOM   4817 2HB  ASP A 310      -1.455 -13.238 112.100  1.00  0.260          H  
ATOM   4818  N   ASP A 311      -1.369 -10.953 114.105  1.00  0.080          N  
ATOM   4819  CA  ASP A 311      -1.956 -10.663 115.421  1.00  0.090          C  
ATOM   4820  C   ASP A 311      -1.111  -9.716 116.307  1.00  0.120          C  
ATOM   4821  O   ASP A 311      -1.440  -9.501 117.478  1.00  0.150          O  
ATOM   4822  CB  ASP A 311      -2.223 -11.966 116.203  1.00  0.120          C  
ATOM   4823  CG  ASP A 311      -3.227 -12.930 115.516  1.00  0.120          C  
ATOM   4824  OD1 ASP A 311      -4.213 -12.476 114.975  1.00  0.120          O  
ATOM   4825  OD2 ASP A 311      -2.990 -14.115 115.550  1.00  0.120          O  
ATOM   4826  H   ASP A 311      -1.860 -10.578 113.301  1.00  0.100          H  
ATOM   4827  HA  ASP A 311      -2.915 -10.170 115.248  1.00  0.110          H  
ATOM   4828 1HB  ASP A 311      -1.294 -12.496 116.391  1.00  0.150          H  
ATOM   4829 2HB  ASP A 311      -2.631 -11.706 117.179  1.00  0.150          H  
ATOM   4830  N   GLU A 312      -0.066  -9.098 115.739  1.00  0.120          N  
ATOM   4831  CA  GLU A 312       0.789  -8.124 116.432  1.00  0.140          C  
ATOM   4832  C   GLU A 312       0.629  -6.680 115.929  1.00  0.130          C  
ATOM   4833  O   GLU A 312       1.571  -5.890 116.032  1.00  0.140          O  
ATOM   4834  CB  GLU A 312       2.272  -8.499 116.322  1.00  0.190          C  
ATOM   4835  CG  GLU A 312       2.707  -9.755 116.997  1.00  0.190          C  
ATOM   4836  CD  GLU A 312       4.221  -9.928 116.933  1.00  0.190          C  
ATOM   4837  OE1 GLU A 312       4.837  -9.510 115.949  1.00  0.190          O  
ATOM   4838  OE2 GLU A 312       4.771 -10.455 117.876  1.00  0.190          O  
ATOM   4839  H   GLU A 312       0.192  -9.348 114.781  1.00  0.140          H  
ATOM   4840  HA  GLU A 312       0.519  -8.137 117.487  1.00  0.170          H  
ATOM   4841 1HB  GLU A 312       2.500  -8.649 115.290  1.00  0.230          H  
ATOM   4842 2HB  GLU A 312       2.896  -7.688 116.680  1.00  0.230          H  
ATOM   4843 1HG  GLU A 312       2.385  -9.736 118.037  1.00  0.230          H  
ATOM   4844 2HG  GLU A 312       2.221 -10.601 116.503  1.00  0.230          H  
ATOM   4845  N   GLU A 313      -0.567  -6.309 115.451  1.00  0.120          N  
ATOM   4846  CA  GLU A 313      -0.851  -4.974 114.892  1.00  0.090          C  
ATOM   4847  C   GLU A 313      -0.566  -3.822 115.856  1.00  0.100          C  
ATOM   4848  O   GLU A 313      -0.382  -2.669 115.447  1.00  0.080          O  
ATOM   4849  CB  GLU A 313      -2.317  -4.889 114.448  1.00  0.140          C  
ATOM   4850  CG  GLU A 313      -2.696  -5.791 113.270  1.00  0.140          C  
ATOM   4851  CD  GLU A 313      -3.027  -7.194 113.669  1.00  0.140          C  
ATOM   4852  OE1 GLU A 313      -2.857  -7.514 114.825  1.00  0.140          O  
ATOM   4853  OE2 GLU A 313      -3.423  -7.958 112.822  1.00  0.140          O  
ATOM   4854  H   GLU A 313      -1.319  -7.005 115.416  1.00  0.140          H  
ATOM   4855  HA  GLU A 313      -0.220  -4.837 114.018  1.00  0.110          H  
ATOM   4856 1HB  GLU A 313      -2.965  -5.142 115.287  1.00  0.170          H  
ATOM   4857 2HB  GLU A 313      -2.546  -3.864 114.161  1.00  0.170          H  
ATOM   4858 1HG  GLU A 313      -3.562  -5.359 112.772  1.00  0.170          H  
ATOM   4859 2HG  GLU A 313      -1.885  -5.797 112.563  1.00  0.170          H  
ATOM   4860  N   LYS A 314      -0.566  -4.131 117.144  1.00  0.150          N  
ATOM   4861  CA  LYS A 314      -0.298  -3.185 118.217  1.00  0.180          C  
ATOM   4862  C   LYS A 314       1.162  -2.699 118.246  1.00  0.140          C  
ATOM   4863  O   LYS A 314       1.477  -1.745 118.961  1.00  0.130          O  
ATOM   4864  CB  LYS A 314      -0.687  -3.791 119.564  1.00  0.240          C  
ATOM   4865  CG  LYS A 314       0.151  -4.980 119.984  1.00  0.240          C  
ATOM   4866  CD  LYS A 314      -0.398  -5.674 121.235  1.00  0.240          C  
ATOM   4867  CE  LYS A 314      -0.068  -4.873 122.488  1.00  0.240          C  
ATOM   4868  NZ  LYS A 314      -0.475  -5.557 123.737  1.00  0.240          N  
ATOM   4869  H   LYS A 314      -0.765  -5.093 117.367  1.00  0.180          H  
ATOM   4870  HA  LYS A 314      -0.925  -2.310 118.053  1.00  0.220          H  
ATOM   4871 1HB  LYS A 314      -0.595  -3.021 120.327  1.00  0.290          H  
ATOM   4872 2HB  LYS A 314      -1.731  -4.103 119.532  1.00  0.290          H  
ATOM   4873 1HG  LYS A 314       0.249  -5.698 119.169  1.00  0.290          H  
ATOM   4874 2HG  LYS A 314       1.134  -4.597 120.229  1.00  0.290          H  
ATOM   4875 1HD  LYS A 314      -1.479  -5.787 121.154  1.00  0.290          H  
ATOM   4876 2HD  LYS A 314       0.048  -6.664 121.323  1.00  0.290          H  
ATOM   4877 1HE  LYS A 314       1.009  -4.708 122.519  1.00  0.290          H  
ATOM   4878 2HE  LYS A 314      -0.568  -3.910 122.454  1.00  0.290          H  
ATOM   4879 1HZ  LYS A 314      -0.180  -4.933 124.497  1.00  0.290          H  
ATOM   4880 2HZ  LYS A 314      -1.467  -5.697 123.766  1.00  0.290          H  
ATOM   4881 3HZ  LYS A 314      -0.003  -6.437 123.826  1.00  0.290          H  
ATOM   4882  N   PHE A 315       2.063  -3.377 117.532  1.00  0.140          N  
ATOM   4883  CA  PHE A 315       3.473  -3.003 117.545  1.00  0.120          C  
ATOM   4884  C   PHE A 315       3.993  -2.471 116.221  1.00  0.130          C  
ATOM   4885  O   PHE A 315       3.475  -2.782 115.149  1.00  0.130          O  
ATOM   4886  CB  PHE A 315       4.356  -4.188 117.901  1.00  0.180          C  
ATOM   4887  CG  PHE A 315       4.169  -4.745 119.264  1.00  0.180          C  
ATOM   4888  CD1 PHE A 315       3.462  -5.915 119.444  1.00  0.180          C  
ATOM   4889  CD2 PHE A 315       4.700  -4.108 120.370  1.00  0.180          C  
ATOM   4890  CE1 PHE A 315       3.294  -6.444 120.702  1.00  0.180          C  
ATOM   4891  CE2 PHE A 315       4.534  -4.631 121.629  1.00  0.180          C  
ATOM   4892  CZ  PHE A 315       3.829  -5.800 121.797  1.00  0.180          C  
ATOM   4893  H   PHE A 315       1.763  -4.170 116.956  1.00  0.170          H  
ATOM   4894  HA  PHE A 315       3.616  -2.224 118.290  1.00  0.140          H  
ATOM   4895 1HB  PHE A 315       4.180  -4.987 117.178  1.00  0.210          H  
ATOM   4896 2HB  PHE A 315       5.387  -3.881 117.795  1.00  0.210          H  
ATOM   4897  HD1 PHE A 315       3.038  -6.421 118.576  1.00  0.210          H  
ATOM   4898  HD2 PHE A 315       5.261  -3.185 120.231  1.00  0.210          H  
ATOM   4899  HE1 PHE A 315       2.735  -7.370 120.828  1.00  0.210          H  
ATOM   4900  HE2 PHE A 315       4.960  -4.125 122.494  1.00  0.210          H  
ATOM   4901  HZ  PHE A 315       3.697  -6.215 122.796  1.00  0.210          H  
ATOM   4902  N   PHE A 316       5.057  -1.685 116.305  1.00  0.130          N  
ATOM   4903  CA  PHE A 316       5.753  -1.234 115.113  1.00  0.130          C  
ATOM   4904  C   PHE A 316       7.245  -1.119 115.456  1.00  0.120          C  
ATOM   4905  O   PHE A 316       7.604  -1.182 116.631  1.00  0.110          O  
ATOM   4906  CB  PHE A 316       5.139   0.089 114.616  1.00  0.180          C  
ATOM   4907  CG  PHE A 316       5.274   1.291 115.531  1.00  0.180          C  
ATOM   4908  CD1 PHE A 316       6.222   2.263 115.313  1.00  0.180          C  
ATOM   4909  CD2 PHE A 316       4.453   1.422 116.619  1.00  0.180          C  
ATOM   4910  CE1 PHE A 316       6.321   3.352 116.150  1.00  0.180          C  
ATOM   4911  CE2 PHE A 316       4.539   2.497 117.472  1.00  0.180          C  
ATOM   4912  CZ  PHE A 316       5.474   3.474 117.235  1.00  0.180          C  
ATOM   4913  H   PHE A 316       5.396  -1.421 117.237  1.00  0.160          H  
ATOM   4914  HA  PHE A 316       5.581  -1.984 114.349  1.00  0.160          H  
ATOM   4915 1HB  PHE A 316       5.574   0.356 113.661  1.00  0.220          H  
ATOM   4916 2HB  PHE A 316       4.087  -0.071 114.428  1.00  0.220          H  
ATOM   4917  HD1 PHE A 316       6.895   2.174 114.460  1.00  0.220          H  
ATOM   4918  HD2 PHE A 316       3.740   0.653 116.800  1.00  0.220          H  
ATOM   4919  HE1 PHE A 316       7.079   4.113 115.955  1.00  0.220          H  
ATOM   4920  HE2 PHE A 316       3.875   2.572 118.332  1.00  0.220          H  
ATOM   4921  HZ  PHE A 316       5.553   4.331 117.902  1.00  0.220          H  
ATOM   4922  N   PRO A 317       8.156  -1.162 114.479  1.00  0.120          N  
ATOM   4923  CA  PRO A 317       9.565  -0.892 114.649  1.00  0.120          C  
ATOM   4924  C   PRO A 317       9.754   0.540 115.086  1.00  0.110          C  
ATOM   4925  O   PRO A 317       9.148   1.429 114.498  1.00  0.130          O  
ATOM   4926  CB  PRO A 317      10.104  -1.112 113.248  1.00  0.180          C  
ATOM   4927  CG  PRO A 317       9.088  -1.985 112.580  1.00  0.180          C  
ATOM   4928  CD  PRO A 317       7.788  -1.567 113.144  1.00  0.180          C  
ATOM   4929  HA  PRO A 317      10.007  -1.593 115.375  1.00  0.140          H  
ATOM   4930 1HB  PRO A 317      10.199  -0.155 112.765  1.00  0.220          H  
ATOM   4931 2HB  PRO A 317      11.107  -1.566 113.297  1.00  0.220          H
[truncated: 264,566 more chars]
