# Supplementary material for: Novel AAV capsids for intravitreal gene therapy of photoreceptor disorders
Source: EMBO Mol Med. 2021 Feb 22;13(4):e13392. doi: 10.15252/emmm.202013392 (PMC8033523; doi:10.15252/emmm.202013392)
Supplement: Supplementary file 5 — Source Data for Figure 1 [file EMMM-13-e13392-s004.zip]

Archive with 10 entries (9 files):
- Source_Data_File_for_Fig_1/
- Source_Data_File_for_Fig_1/7m8_1WPI_107.png
- Source_Data_File_for_Fig_1/7m8_2WPI_107.png
- Source_Data_File_for_Fig_1/AAV2_1WPI_107.png
- Source_Data_File_for_Fig_1/AAV2_2WPI_107.png
- Source_Data_File_for_Fig_1/GFP_expression_in_BL6J_IVT.xlsx
- Source_Data_File_for_Fig_1/GL_1WPI_107.png
- Source_Data_File_for_Fig_1/GL_2WPI_107.png
- Source_Data_File_for_Fig_1/NN_1WPI_107.png
- Source_Data_File_for_Fig_1/NN_2WPI_107.png
