# Supplementary material for: Novel AAV capsids for intravitreal gene therapy of photoreceptor disorders
Source: EMBO Mol Med. 2021 Feb 22;13(4):e13392. doi: 10.15252/emmm.202013392 (PMC8033523; doi:10.15252/emmm.202013392)
Supplement: Supplementary file 5 — Source Data for Figure 1 [file EMMM-13-e13392-s004.zip › Source_Data_File_for_Fig_1/GFP_expression_in_BL6J_IVT.xlsx]

## Sheet: Sheet1
	GFP fold change
	AAV2	7m8	GL	NN
	0.871	3.48	9.33	9.1
	0.922	12.04	7.58	12.2
	1.794	1.05	20.07	14.93
	0.694		16.35
			13.64
