# Supplementary material for: Novel AAV capsids for intravitreal gene therapy of photoreceptor disorders
Source: EMBO Mol Med. 2021 Feb 22;13(4):e13392. doi: 10.15252/emmm.202013392 (PMC8033523; doi:10.15252/emmm.202013392)
Supplement: Supplementary file 6 — Source Data for Figure 2 [file EMMM-13-e13392-s001.zip]

Archive with 14 entries (13 files):
- Source_Data_File_for_Fig_2/
- Source_Data_File_for_Fig_2/1WPI_AAV2.7m8.tif
- Source_Data_File_for_Fig_2/1WPI_AAV2.GL.tif
- Source_Data_File_for_Fig_2/1WPI_AAV2.NN.tif
- Source_Data_File_for_Fig_2/1WPI_AAV2.tif
- Source_Data_File_for_Fig_2/2WPI_AAV2.7m8.tif
- Source_Data_File_for_Fig_2/2WPI_AAV2.GL.tif
- Source_Data_File_for_Fig_2/2WPI_AAV2.NN.tif
- Source_Data_File_for_Fig_2/2WPI_AAV2.tif
- Source_Data_File_for_Fig_2/3WPI_AAV2.7m8.tif
- Source_Data_File_for_Fig_2/3WPI_AAV2.GL.tif
- Source_Data_File_for_Fig_2/3WPI_AAV2.NN.tif
- Source_Data_File_for_Fig_2/3WPI_AAV2.tif
- Source_Data_File_for_Fig_2/GFP_expression_IVT_Rho-eGFP_study.xlsx
