# Supplementary material for: Novel AAV capsids for intravitreal gene therapy of photoreceptor disorders
Source: EMBO Mol Med. 2021 Feb 22;13(4):e13392. doi: 10.15252/emmm.202013392 (PMC8033523; doi:10.15252/emmm.202013392)
Supplement: Supplementary file 6 — Source Data for Figure 2 [file EMMM-13-e13392-s001.zip › Source_Data_File_for_Fig_2/GFP_expression_IVT_Rho-eGFP_study.xlsx]

## Sheet: Sheet1
		AAV2				GL			NN				7m8
		S1	S2	S3	S4	S1	S2	S3	S1	S2	S3	S4	S1	S2	S3	S4
	GFP DCt	3.9076	3.45996	2.47828	3.38108	-1.16425	-1.47279	-1.41202	-4.85046	-3.56297	-3.9827	-4.1633	-1.40689	-2.08532	-2.2128	-2.255
	ITR2 DCt	2.75382	2.09414	0.898596	1.93211	1.79367	1.53757	1.85428	-0.615421	1.66707	-0.734504	-0.671759	0.276852	0.300399	0.0527789	-0.150978
		AAV2	GL	NN	7m8
	DDCt	1.98793	-2.89276	-4.76181	-1.52665
		1.54029	-3.2013	-3.47432	-2.20508
		0.558618	-3.14053	-3.89405	-2.33257
		1.46142		-4.07465	-2.37476
	Fold Change	0.2521	7.4269	27.1298	2.88117
		0.343816	9.19788	11.1141	4.611
		0.678952	8.81846	14.8671	5.037
		0.363136		16.8497	5.18651
