# Supplementary material for: Novel AAV capsids for intravitreal gene therapy of photoreceptor disorders
Source: EMBO Mol Med. 2021 Feb 22;13(4):e13392. doi: 10.15252/emmm.202013392 (PMC8033523; doi:10.15252/emmm.202013392)
Supplement: Supplementary file 7 — Source Data for Figure 3 [file EMMM-13-e13392-s005.zip]

Archive with 10 entries (9 files):
- Source_Data_File_for_Fig_3/
- Source_Data_File_for_Fig_3/4WPI_AAV2.tif
- Source_Data_File_for_Fig_3/4WPI_GL.tif
- Source_Data_File_for_Fig_3/4WPI_NN.tif
- Source_Data_File_for_Fig_3/5WPI_AAV2.tif
- Source_Data_File_for_Fig_3/5WPI_GL.tif
- Source_Data_File_for_Fig_3/5WPI_NN.tif
- Source_Data_File_for_Fig_3/6WPI_AAV2.tif
- Source_Data_File_for_Fig_3/6WPI_GL.tif
- Source_Data_File_for_Fig_3/6WPI_NN.tif
