# Supplementary material for: Novel AAV capsids for intravitreal gene therapy of photoreceptor disorders
Source: EMBO Mol Med. 2021 Feb 22;13(4):e13392. doi: 10.15252/emmm.202013392 (PMC8033523; doi:10.15252/emmm.202013392)
Supplement: Supplementary file 8 — Source Data for Figure 4 [file EMMM-13-e13392-s002.zip]

Archive with 18 entries (17 files):
- Source_Data_File_for_Fig_4/
- Source_Data_File_for_Fig_4/AAV2.GL_1.tif
- Source_Data_File_for_Fig_4/AAV2.GL_2.tif
- Source_Data_File_for_Fig_4/AAV2.GL_3.tif
- Source_Data_File_for_Fig_4/AAV2.GL_4.tif
- Source_Data_File_for_Fig_4/AAV2.GL_5.tif
- Source_Data_File_for_Fig_4/AAV2.GL_6.tif
- Source_Data_File_for_Fig_4/AAV2.GL_7.tif
- Source_Data_File_for_Fig_4/AAV2.NN_1.tif
- Source_Data_File_for_Fig_4/AAV2.NN_2.tif
- Source_Data_File_for_Fig_4/AAV2.NN_3.tif
- Source_Data_File_for_Fig_4/AAV2.NN_4.tif
- Source_Data_File_for_Fig_4/AAV2.NN_5.tif
- Source_Data_File_for_Fig_4/AAV2.NN_6.tif
- Source_Data_File_for_Fig_4/AAV2.NN_7.tif
- Source_Data_File_for_Fig_4/AAV2.NN_8.tif
- Source_Data_File_for_Fig_4/AAV2.NN_9.tif
- Source_Data_File_for_Fig_4/NHP_GFP+_cell_counting.xlsx
