# Supplementary material for: Novel AAV capsids for intravitreal gene therapy of photoreceptor disorders
Source: EMBO Mol Med. 2021 Feb 22;13(4):e13392. doi: 10.15252/emmm.202013392 (PMC8033523; doi:10.15252/emmm.202013392)
Supplement: Supplementary file 8 — Source Data for Figure 4 [file EMMM-13-e13392-s002.zip › Source_Data_File_for_Fig_4/NHP_GFP+_cell_counting.xlsx]

## Sheet: Sheet1
Single plane measurements - not stacks
FOVEA
GL		ONL nuclei	ONL GFP+ cells	Ratio %
z=1/1	sample 1	459	300	65.3595
z=6/15	sample 2	224	155	69.1964
z=8/16	sample 3	606	231	38.1188
z=1/10	sample 4	481	222	46.1538
NN
z=4/10	sample 1	186	110	59.1398
z=1/1	sample 2	256	130	50.7812
z=1/1	sample 3	187	100	53.4759
