# Supplementary material for: Novel AAV capsids for intravitreal gene therapy of photoreceptor disorders
Source: EMBO Mol Med. 2021 Feb 22;13(4):e13392. doi: 10.15252/emmm.202013392 (PMC8033523; doi:10.15252/emmm.202013392)
Supplement: Supplementary file 9 — Source Data for Figure 5 [file EMMM-13-e13392-s006.zip]

Archive with 7 entries (6 files):
- Source_Data_File_for_Fig_5/
- Source_Data_File_for_Fig_5/D3_GL.tif
- Source_Data_File_for_Fig_5/D3_NN.tif
- Source_Data_File_for_Fig_5/D6_GL.tif
- Source_Data_File_for_Fig_5/D6_NN.tif
- Source_Data_File_for_Fig_5/D9_GL.tif
- Source_Data_File_for_Fig_5/D9_NN.tif
