# Supplementary material for: Novel AAV capsids for intravitreal gene therapy of photoreceptor disorders
Source: EMBO Mol Med. 2021 Feb 22;13(4):e13392. doi: 10.15252/emmm.202013392 (PMC8033523; doi:10.15252/emmm.202013392)
Supplement: Supplementary file 10 — Source Data for Figure 6 [file EMMM-13-e13392-s007.zip]

Archive with 2 entries (1 files):
- Source_Data_File_for_Fig_6/
- Source_Data_File_for_Fig_6/ERG_analysis_10WPI.xlsx
