# Supplementary material for: Novel AAV capsids for intravitreal gene therapy of photoreceptor disorders
Source: EMBO Mol Med. 2021 Feb 22;13(4):e13392. doi: 10.15252/emmm.202013392 (PMC8033523; doi:10.15252/emmm.202013392)
Supplement: Supplementary file 10 — Source Data for Figure 6 [file EMMM-13-e13392-s007.zip › Source_Data_File_for_Fig_6/ERG_analysis_10WPI.xlsx]

## Sheet: Representative Single Flash ERG
Time (ms)	1 cd.s/m2	3 cd.s/m2	10 cd.s/m2
-50	-2234.88	-4657.79	2300.44
-49.5	-2088.11	-4909.99	2082.22
-49	-1978.28	-4916	1784.17
-48.5	-1709.43	-4686.25	1514.98
-48	-1370.69	-4153.49	1194.28
-47.5	-1238.36	-3443.42	1041.52
-47	-1273.62	-2900.72	1224.54
-46.5	-1254.23	-2736.52	1512.42
-46	-1127.62	-2755.24	1795.57
-45.5	-825.971	-2672.33	2218.89
-45	-304.301	-2594.03	2955.18
-44.5	7.36481	-2671.97	3898.84
-44	-71.6081	-2763.67	4832.55
-43.5	-89.2148	-2840.89	5653.47
-43	127.925	-2906.59	6200.03
-42.5	379.612	-2833.97	6213.6
-42	694.554	-2714.91	5720.16
-41.5	1058.4	-2647.55	4977.2
-41	1170.53	-2590.84	4052.64
-40.5	1008.71	-2595.25	3099.67
-40	608.999	-2486.91	2277.36
-39.5	-110.055	-1839.86	1511.69
-39	-982.573	-726.791	822.172
-38.5	-1890.72	289.537	181.674
-38	-3013.25	916.308	-516.712
-37.5	-4330.66	1209	-1081.65
-37	-5430.9	1381.16	-1415.74
-36.5	-5819.81	1513.25	-1588.09
-36	-5420.76	1555.16	-1524.88
-35.5	-4650.59	1663.12	-1129.92
-35	-3741.69	1867.8	-357.153
-34.5	-2783.72	2100.81	469.209
-34	-1997.87	2439.2	982.491
-33.5	-1468.5	2666.28	1264.86
-33	-1045.6	2417.56	1476.26
-32.5	-697.363	1770.38	1633.71
-32	-596.654	1034.38	1639.11
-31.5	-594.964	370.696	1330.28
-31	-469.593	-263.212	745.748
-30.5	-365.433	-774.17	58.3306
-30	-355.138	-945.231	-771.104
-29.5	-467.943	-931.85	-1880.94
-29	-697.213	-701.763	-3067.85
-28.5	-741.257	-142.974	-3883.61
-28	-426.524	411.842	-4050.08
-27.5	52.0237	791.539	-3587.28
-27	497.852	931.84	-2957.65
-26.5	830.81	954.34	-2455.55
-26	918.624	1148.8	-1699.73
-25.5	937.816	1415.78	-703.353
-25	1149.22	1639.38	-88.5366
-24.5	1307.06	1854.66	164.732
-24	1191.9	1898.5	477.332
-23.5	956.323	1721.97	671.417
-23	762.057	1615.26	510.447
-22.5	696.577	1659.29	283.919
-22	733.491	1702.28	72.5779
-21.5	607.711	1787.31	-343.563
-21	251.055	2012.65	-991.977
-20.5	-66.6489	2444.92	-1872.83
-20	-125.237	2913.74	-3011.58
-19.5	50.2424	3083.2	-4311.66
-19	360.432	3040.9	-5278.51
-18.5	878.509	2918.77	-5442.45
-18	1567.41	2557.86	-5241.46
-17.5	2165.73	1944.41	-5290.98
-17	2569.13	1400.27	-5282.3
-16.5	3055.68	1002.84	-4851.51
-16	3877.89	534.025	-4315.88
-15.5	4795.42	66.5742	-3847.51
-15	5484.32	-390.292	-3386.06
-14.5	5782.59	-918.236	-2947.15
-14	5449.39	-1458.84	-2538.91
-13.5	4574.83	-1840.84	-2360.21
-13	3498.72	-1895.97	-2439.59
-12.5	2283.22	-1709.94	-2458.43
-12	1076.63	-1353.3	-2179.75
-11.5	79.8229	-755.451	-1507.34
-11	-832.39	-6.38623	-575.195
-10.5	-1765.36	730.582	349.934
-10	-2658.86	1535.95	1206.46
-9.5	-3362.79	2460.3	1942.57
-9	-3637.58	3346.41	2566.12
-8.5	-3423.41	4094.8	3209.24
-8	-2820.65	4471.18	3787.38
-7.5	-2015.66	4285.65	4015.91
-7	-1305.45	3665.2	3754.1
-6.5	-826.007	2607.04	3136.41
-6	-474.902	1137.66	2264.18
-5.5	-48.0653	-421.392	1362.96
-5	411.106	-1761.71	735.671
-4.5	663.925	-2525.95	382.504
-4	979.778	-2575.69	210.286
-3.5	1584.71	-2229.63	45.822
-3	2119.88	-1673.72	-238.78
-2.5	2544.26	-1062.94	-619.952
-2	3136.07	-468.2	-1072.66
-1.5	3777.56	183.416	-1449.54
-1	4149	675.684	-1630.61
-0.5	4147.13	978.618	-1603.51
0	3774.93	1214.24	-1254.21
0.5	3274.53	1246.02	-553.491
1	2894.92	990.846	203.485
1.5	2792.35	612.625	727.552
2	3108.14	405.175	1151.88
2.5	3290.48	358.179	1642.58
3	2905.59	373.65	1838.06
3.5	2325.8	562.305	1558.51
4	1801.13	648.52	1198.89
4.5	1438.55	415.548	977.73
5	1537.08	54.1375	709.378
5.5	1980.03	-515.081	301.57
6	2343.44	-1361.46	-39.6823
6.5	2539.99	-2067.39	-284.064
7	2691.24	-2241.12	-625.229
7.5	2898.52	-2018.33	-1066.5
8	3287.7	-1623.96	-1520.08
8.5	3843.22	-1012.5	-1960.51
9	4206.79	-353.566	-2349.82
9.5	4156	-133.663	-2737.41
10	3834.25	-447.692	-3051.02
10.5	3363.55	-930.637	-3188.94
11	2856.9	-1490.03	-3253.77
11.5	2304.59	-2171.6	-3303.66
12	1457.65	-2646.53	-3364.52
12.5	387.304	-2608.91	-3467.23
13	-571.51	-2136.89	-3676.57
13.5	-1169.13	-1701.55	-4086.75
14	-1401.04	-1625.07	-4600.96
14.5	-1465.73	-1635.39	-5024.55
15	-1424.96	-1628.84	-5395.64
15.5	-1329.47	-1831.08	-5808.65
16	-1340.95	-2222.14	-6241.91
16.5	-1503.45	-2461.96	-6727.3
17	-1655.93	-2354.93	-7078.78
17.5	-1763.32	-2212.07	-7088.69
18	-1970.67	-2209.99	-7023.65
18.5	-2183.26	-2163.58	-7011.27
19	-2154.43	-2093.76	-6812.88
19.5	-1962.5	-2095.56	-6438.55
20	-1792.51	-2108.06	-5925.05
20.5	-1609	-2005.24	-5185.11
21	-1246.87	-1739.81	-4321.57
21.5	-671.3	-1469.42	-3530.26
22	-129.106	-1297.03	-2897.39
22.5	318.942	-1309.58	-2201.63
23	799.647	-1574.19	-1276.98
23.5	1222.85	-1798.59	-351.358
24	1439.87	-1816.57	456.433
24.5	1453.13	-1542.82	1344.63
25	1431.55	-687.033	2619.76
25.5	1540.31	504.564	4547.59
26	1734.83	1526.61	6808.47
26.5	1996.07	2260.6	8686.09
27	2349.64	2880.42	9978.31
27.5	2764.13	3759.21	10831.1
28	3318.67	5150.18	11286.6
28.5	3998.3	6842.87	11237.9
29	4741.04	8325.86	10742.5
29.5	5599.13	9429.34	10251.4
30	6550.79	10303.2	9965.56
30.5	7405.3	10871.3	9744.12
31	7977.73	10953.7	9525.44
31.5	8272.15	10520.8	9185.87
32	8263.99	9720.59	8566.86
32.5	8029.65	8769.27	7707.78
33	7875.5	7963.14	6798.81
33.5	7954.92	7615.18	5931.79
34	8150.71	7559.32	5123.54
34.5	8204.02	7574.14	4403.85
35	7972.18	7638.24	3731.56
35.5	7526.05	7472.23	3134.32
36	7096.97	6936.24	2688
36.5	6930.18	6197.83	2399.03
37	7064.13	5498.49	2400.09
37.5	7086	4897.69	2867.78
38	6507.1	4313.52	3937.76
38.5	5527.55	3921.61	5620.13
39	4539.72	3907.88	7797.14
39.5	3545.32	4235.72	10527.2
40	2607.99	4886.34	13571.4
40.5	2066.2	5785.23	16368.2
41	2307.68	6831.28	18474.7
41.5	3291.23	8003.22	19615.6
42	4557.34	9287.91	19770.9
42.5	5880.35	10687.7	19014.2
43	7150.77	12063.6	17599
43.5	8293.85	13121.3	15926.9
44	9322.52	13758.1	14178
44.5	10224.7	14129.5	12380
45	11107.4	14261.9	10744.2
45.5	11992.6	14097.4	9492.74
46	12856.9	13759.7	8577.05
46.5	13739.8	13343.6	7823.02
47	14452.7	12734.6	7277.18
47.5	14758	12032.7	7276.33
48	14631.6	11700.4	7836.97
48.5	14170.4	11933.8	8414.3
49	13672.8	12519.9	8712.06
49.5	13275.6	13186.8	9003.51
50	12892.6	13717.7	9446.75
50.5	12468.4	14028.1	9719.11
51	11826	14386.3	9673.7
51.5	11004.3	14795.4	9671.06
52	10236.2	14704.4	9888.28
52.5	9500.59	14145.2	10160.2
53	8608.49	13429.5	10196.5
53.5	7617.18	12633	9700.06
54	6805.66	11845.1	8780.77
54.5	6270.04	10989.5	7843.97
55	5939.89	10061.7	7043.37
55.5	5804.05	9105.96	6708.23
56	5958.38	8127.24	7478.72
56.5	6389.51	7281.52	9388.56
57	6929.35	6749.65	11792.6
57.5	7645.73	6597.36	14182.9
58	8696.3	6836.83	16481.5
58.5	9811.93	7395.88	18653.2
59	10541.1	8263.85	20435.5
59.5	10756.9	9435.1	21545.1
60	10671	10665.1	21981.3
60.5	10449.2	11707.8	21897.9
61	9852.69	12444.5	21482
61.5	8742.07	12929.7	20754.8
62	7386.73	13209.5	19658.7
62.5	5932.05	13141.2	18593.7
63	4668.84	12613.6	17852.9
63.5	3888.9	11750.2	17104.5
64	3368.28	10860.3	16179.2
64.5	3128.82	9947.03	15240.2
65	3163.43	8949.46	14256.9
65.5	3002.13	7980.61	13354.4
66	2686.23	7135.82	12743.9
66.5	2582.92	6688.43	12272.5
67	2587.83	6487.54	11831.3
67.5	2469.5	6136.56	11530.3
68	2198.52	5774.19	11461
68.5	1715.07	5463.9	11439.7
69	1132.35	4972.61	11184.9
69.5	732.123	4507.26	10633.6
70	463.385	4404.15	9947.24
70.5	219.067	4384.72	9322.76
71	138.837	4317.21	8801.24
71.5	224.153	4517.02	8238.53
72	320.885	4893.27	7595.57
72.5	368.219	4927.33	7151.4
73	414.538	4536.99	6985.85
73.5	559.702	4289.04	6918.45
74	720.677	4348.35	6877.73
74.5	831.877	4467.11	6921.86
75	1011.76	4699.93	7107.1
75.5	1308.37	4889.56	7295.08
76	1662.07	4679.49	7299.34
76.5	1888.01	4040.53	7071.31
77	1966.91	3074.4	6665.58
77.5	1807.74	1880.84	6194.6
78	1329.03	566.644	5878.74
78.5	970.199	-695.725	5835.28
79	929.062	-1707.87	5878.32
79.5	1001.33	-2452.37	5976.88
80	975.107	-3020.91	6351.79
80.5	809.696	-3515.65	6975.85
81	613.212	-3948.15	7512.86
81.5	334.574	-4270.62	7860.14
82	29.1314	-4349.75	8139.11
82.5	-94.1434	-4030.85	8294.6
83	38.0181	-3467.19	8361.96
83.5	295.666	-3094.11	8549.3
84	642.538	-3295.17	8701.33
84.5	1259.72	-4068.08	8554.52
85	2187.83	-5199.99	8239.76
85.5	3143.99	-6521.35	7874.82
86	3711.71	-7627.29	7381.57
86.5	3890.52	-8000.92	6829.57
87	4034.52	-7631.68	6509.92
87.5	4212.19	-6816.75	6435.85
88	4355.74	-5819.29	6266.19
88.5	4410.4	-4759.59	5885.92
89	4116.02	-3574.81	5502.06
89.5	3324.32	-2458.71	5248.52
90	2136.92	-1717.58	5034.3
90.5	830.884	-1229.53	4766.86
91	-227.819	-822.556	4580.08
91.5	-796.647	-530.542	4632.77
92	-946.045	-385.694	4824.57
92.5	-915.786	-529.028	4966.47
93	-644.7	-950.537	5009.17
93.5	-66.6115	-1317.32	4887.69
94	544.209	-1339.36	4453.39
94.5	1076.59	-1117.59	3763.01
95	1583.67	-825.924	3021.36
95.5	1820.8	-542.293	2326.97
96	1659.38	-493.152	1734.43
96.5	1139.92	-780.662	1358.53
97	464.387	-1224.42	1170.54
97.5	24.0747	-1599.53	1007.49
98	-280.721	-1986.68	859.358
98.5	-596.304	-2523.82	760.935
99	-921.516	-3064.81	710.328
99.5	-1351.57	-3478.97	791.496
100	-1729.64	-3878.52	1057.65
100.5	-1856.78	-4355.08	1411.63
101	-1799.63	-4723.83	1725.41
101.5	-1693.52	-4878.04	1799.12
102	-1373.75	-4890.04	1566.14
102.5	-862.858	-4737.04	1170.59
103	-342.447	-4488.59	619.17
103.5	294.628	-4246.54	34.4477
104	983.57	-3926.72	-384.373
104.5	1460.53	-3708.69	-685.592
105	1470.15	-3782.76	-1086.06
105.5	1004.82	-3844.19	-1725.02
106	220.415	-3796.05	-2468.19
106.5	-833.2	-3808.56	-3070.71
107	-2052.75	-3941.4	-3330.32
107.5	-3145.24	-4280.77	-3221.51
108	-3739.15	-4713.07	-2862.92
108.5	-3743.37	-5032.5	-2232.93
109	-3411.32	-5204.98	-1424.4
109.5	-3008.22	-5200.89	-721.735
110	-2458	-5037.25	-237.432
110.5	-1560.81	-4831.74	-109.063
111	-443.982	-4703.17	-433.359
111.5	554.964	-4552.73	-1196.37
112	1290.43	-4158.38	-2305.01
112.5	1813.79	-3661.88	-3371.68
113	2247.43	-3213.83	-4048.44
113.5	2804.78	-2873.86	-4263.54
114	3395.7	-3076.7	-3899.4
114.5	3830.36	-3829.51	-2985.84
115	4065.92	-4555.78	-2225.22
115.5	4069.86	-5073.23	-2211.88
116	4012.28	-5549.96	-2474.49
116.5	3854.84	-6081.14	-2406.87
117	3514.39	-6424.07	-2325.28
117.5	3257.79	-6306.38	-2485.9
118	3124.88	-5886.7	-2527.92
118.5	2867.51	-5378.98	-2399.77
119	2432.96	-4753.92	-2388.7
119.5	1911.64	-4222.4	-2574.19
120	1515.33	-4157.33	-2803.17
120.5	1426.99	-4397.08	-2969.16
121	1479.64	-4537.92	-3148.56
121.5	1352.68	-4613	-3444.34
122	874.697	-4899.19	-3857
122.5	244.825	-5295.26	-4144.75
123	-508.664	-5725.37	-3892.08
123.5	-1312.7	-6415.69	-3229.16
124	-1604.5	-7368.73	-2694.48
124.5	-1198.16	-8542.37	-2297.67
125	-498.385	-9889.43	-1732.1
125.5	-72.3298	-11132	-1059.16
126	-43.3203	-12021	-618.608
126.5	10.0816	-12404.4	-492.563
127	360.392	-12373.8	-781.58
127.5	839.108	-12184.8	-1717.61
128	1248.38	-11926.6	-2947.54
128.5	1490.15	-11629	-4020.29
129	1499.52	-11258.2	-4780.19
129.5	1486.19	-10774.7	-4957.82
130	1550.87	-10174.4	-4421.96
130.5	1380.6	-9444.09	-3489.58
131	918.007	-8627.09	-2643.31
131.5	583.451	-7764.18	-1978.3
132	549.81	-7029.17	-1416.74
132.5	592.079	-6604.46	-1125.63
133	625.42	-6496.4	-1138.99
133.5	893.336	-6631.89	-1222.49
134	1488.94	-6901.7	-1339.03
134.5	2141.69	-7279.06	-1488.13
135	2712.65	-7728.68	-1506.45
135.5	3272.58	-8119.33	-1448.43
136	3722.59	-8431.97	-1673.44
136.5	3906.93	-8734.86	-2289.02
137	3794.81	-8914.58	-3046.24
137.5	3451.04	-8803.63	-3804.7
138	3043.8	-8449.64	-4444.46
138.5	2611.29	-8110.18	-4794.65
139	2155.36	-7856.92	-4927.35
139.5	1640.33	-7559.51	-5241.52
140	891.763	-7258.07	-5730.17
140.5	-33.7143	-7038.63	-6013.29
141	-841.316	-6995.71	-6106.64
141.5	-1246.43	-7175.35	-6149.12
142	-1139.96	-7472.49	-6044.37
142.5	-821.16	-7826.48	-5681.33
143	-594.431	-8246.36	-5235.22
143.5	-336.298	-8604.17	-4847.27
144	106.125	-8865.41	-4480.73
144.5	692.72	-9339.56	-4318.8
145	1236.2	-9950.36	-4517.76
145.5	1540.76	-10228.4	-4874.19
146	1666.64	-10057.5	-5162.62
146.5	1741.52	-9628.17	-5438.8
147	1758.24	-9248.81	-5859.67
147.5	1631.2	-9015.99	-6400.25
148	1099.04	-8801.82	-6824.17
148.5	221.093	-8566.98	-6803.89
149	-500.79	-8473.37	-6335.3
149.5	-880.115	-8630.32	-5860.09
150	-852.44	-8702.92	-5507.84
150.5	-432.394	-8566.34	-5020.55
151	-67.2845	-8826.17	-4556.78
151.5	-25.31	-9595.34	-4370.79
152	-212.959	-10246.9	-4139.58
152.5	-637.549	-10536.7	-3696.86
153	-1135.84	-10529.3	-3234.89
153.5	-1281.51	-10410.5	-2865.29
154	-1106.77	-10196.7	-2670.55
154.5	-992.302	-9631.55	-2537.49
155	-947.721	-8808.73	-2453.61
155.5	-754.268	-7896.82	-2532.93
156	-596.685	-6823.44	-2814.44
156.5	-764.697	-5827.31	-3554.77
157	-1049.42	-5274.32	-5022.42
157.5	-1246	-5028.25	-7062.85
158	-1294.78	-4845.22	-8963.91
158.5	-1001.03	-4784.52	-10096.3
159	-321.694	-4887.12	-10342.4
159.5	630.96	-4915.47	-9838.12
160	1728	-4874.92	-8934.62
160.5	2812.97	-5212.56	-7911.62
161	4011.55	-6004.18	-6942.92
161.5	5504.08	-6911.7	-6272.39
162	6957.59	-7743.51	-5953.63
162.5	7910.04	-8455.77	-5976.44
163	8214.6	-9027.37	-6381.19
163.5	7998.55	-9439.35	-6876.05
164	7422.05	-9638.28	-7136.59
164.5	6441.53	-9638.98	-7153.35
165	5213.88	-9510.72	-7006.92
165.5	4261.54	-9206.38	-6964.4
166	3667.53	-8823.25	-7018.65
166.5	3068.53	-8550.84	-6832.13
167	2490.6	-8239.3	-6494.23
167.5	2064.89	-7831.24	-6163.15
168	1672.27	-7545.77	-5793.57
168.5	1449.97	-7509.11	-5543.8
169	1572.43	-7857.64	-5620.13
169.5	1887.01	-8584.37	-5651.13
170	2355.95	-9386.93	-5246.62
170.5	3044.47	-10052.8	-4768.95
171	3858.16	-10674.5	-4511.97
171.5	4811.23	-11231.9	-4406.83
172	5759.1	-11330.3	-4417.78
172.5	6300.92	-10748.5	-4311.6
173	6433.05	-9697.95	-4044.92
173.5	6284.61	-8503.89	-3927.15
174	5876.95	-7417.34	-3907.43
174.5	5401.01	-6418.99	-3939.19
175	4987.01	-5407.74	-4178.82
175.5	4573.09	-4679.39	-4639.17
176	3955.49	-4467.14	-5236.59
176.5	3059.51	-4464.27	-5583.54
177	2246.76	-4433.66	-5364.86
177.5	1733.35	-4453.66	-4793.11
178	1264.54	-4592.11	-4198.15
178.5	724.919	-5057.86	-3911.38
179	169.55	-6047.87	-4092.84
179.5	-427.112	-7317	-4401.86
180	-979.388	-8358.5	-4607.46
180.5	-1388.37	-8815.83	-4942.61
181	-1635.91	-8691.04	-5709.19
181.5	-1616.76	-8349.15	-6880.44
182	-1412.46	-8088.44	-8030.41
182.5	-1283.59	-7688.44	-8869.03
183	-1218.39	-6892.22	-9371.31
183.5	-1033.94	-5803.96	-9703.57
184	-809.401	-4824.58	-10140
184.5	-680.29	-4278.19	-10563.8
185	-692.739	-3921.62	-10745.7
185.5	-900.06	-3436.93	-10673
186	-1120.82	-2856.9	-10501.4
186.5	-1191.35	-2446.59	-10274.9
187	-1187.27	-2607.49	-9785.01
187.5	-1212	-3348.69	-9207.15
188	-1078.57	-4209.09	-8911.82
188.5	-694.223	-5028.79	-9020.02
189	-383.392	-6014.08	-9463.44
189.5	-176.584	-7038.08	-9971.9
190	278.343	-7830.08	-10395.6
190.5	1040.74	-8453.77	-10716.5
191	1792.56	-8973.42	-10966.2
191.5	2374.24	-9374.12	-11203.7
192	2717.88	-9499.18	-11341.4
192.5	2730.78	-9240.28	-11438.6
193	2618.15	-8713.33	-11517.5
193.5	2625.34	-7947.94	-11462.1
194	2503.55	-6951.87	-11509.1
194.5	1750.94	-5869.82	-11801.1
195	513.871	-4868.75	-12074.6
195.5	-767.467	-3786.71	-12047.6
196	-2088.32	-2407.85	-11778.1
196.5	-3371.44	-966.557	-11540.9
197	-4338.24	237.809	-11335.6
197.5	-4813.34	1266.88	-11054.1
198	-4786.63	2049.11	-10856.6
198.5	-4471.41	2253.57	-10969.4
199	-4293.44	1848.97	-11172.9
199.5	-4431.66	1010.94	-11182.9
200	-4665.25	-121.249	-11228
200.5	-4834.85	-1275.94	-11614.7
201	-4979.19	-2012.62	-12165.6
201.5	-5207.22	-2273.46	-12628.7
202	-5303.68	-2608.1	-12952.2
202.5	-4985.55	-3401.52	-12979
203	-4477.81	-4509.45	-12690
203.5	-3914.63	-5575.28	-12306.3
204	-3280.22	-6396.19	-11928.8
204.5	-2711.41	-6897.02	-11609.1
205	-2208.23	-6870.92	-11267.4
205.5	-1986.61	-6538.37	-10697
206	-2359.59	-6467.04	-10120.5
206.5	-3152.14	-6726.94	-9696.5
207	-3957.17	-7061.48	-9347.2
207.5	-4564.02	-7359.89	-9153.22
208	-5043.3	-7724.11	-8905.76
208.5	-5516	-8156.35	-8314.99
209	-5947.02	-8488.78	-7614.35
209.5	-6395.57	-8719.29	-7190.69
210	-6733.24	-8791.01	-7056.27
210.5	-6771.08	-8543.26	-7040.35
211	-6832.07	-8187.1	-7032.37
211.5	-6881.61	-7947.55	-6859.59
212	-6581.69	-7878.3	-6382.04
212.5	-6198.99	-7859.35	-5768.75
213	-6008.42	-7685.79	-5322.28
213.5	-6056.47	-7510.54	-5019.36
214	-6450.99	-7454.57	-4746.18
214.5	-7027.18	-7627.57	-4474.83
215	-7400.95	-8022.85	-4173.84
215.5	-7429.96	-8346.1	-4088.02
216	-7309.86	-8585.37	-4288.19
216.5	-7169.58	-8837.15	-4625.35
217	-6949.34	-9043.61	-5222.74
217.5	-6621.27	-9154.48	-6041.83
218	-6183.75	-9055.36	-6973.09
218.5	-5642.12	-8853.96	-8114.17
219	-5130.06	-8760.07	-9293.07
219.5	-4674.5	-8508.91	-10225.1
220	-4201.77	-7994.37	-10883
220.5	-3886.93	-7553.85	-11268.2
221	-3917.78	-7283.49	-11324.7
221.5	-4227.73	-6940.01	-10933.5
222	-4437.7	-6486.31	-10150.1
222.5	-4346.67	-6248.96	-9236.11
223	-4266.98	-6428.2	-8285.45
223.5	-4213.14	-6913.7	-7512.4
224	-4057.14	-7297.23	-7095.1
224.5	-4000.98	-7184.16	-6929.49
225	-4053.08	-6754.21	-6995.29
225.5	-4157.36	-6294.81	-6990.37
226	-4313.73	-5813.55	-6553.81
226.5	-4645.41	-5529.1	-6075.39
227	-5183.96	-5469.16	-5951.88
227.5	-5591.58	-5296.2	-6127.77
228	-5789.05	-4958.16	-6568.02
228.5	-5846.15	-4547.98	-6999.68
229	-5705.58	-4174.26	-7026.53
229.5	-5508.59	-4034.44	-6771.13
230	-5554.35	-4034.66	-6571.17
230.5	-5793.79	-4102.04	-6373.61
231	-5925.78	-4351.76	-5989.05
231.5	-5914.64	-4647.93	-5473.12
232	-5756.9	-4838.2	-5063.03
232.5	-5687.3	-4893.15	-4848.49
233	-5855.27	-4731.49	-4656.34
233.5	-5769.95	-4224.43	-4416.32
234	-5289.33	-3342.96	-4097.91
234.5	-4578.3	-2277.29	-3699.01
235	-3764.84	-1348.79	-3505.38
235.5	-3083.48	-621.443	-3520.4
236	-2433.06	-55.5852	-3487.01
236.5	-1752.96	245.235	-3480.13
237	-1377.33	293.82	-3606.95
237.5	-1378.54	277.942	-3827.95
238	-1612.34	481.368	-4096.01
238.5	-2124.86	926.952	-4475.88
239	-2719.83	1230.35	-5068.15
239.5	-3026.73	1088.24	-5834.56
240	-3082.35	668.299	-6814.25
240.5	-3021.15	132.287	-8062.73
241	-2728.86	-674.966	-9437.62
241.5	-2342.53	-1775.82	-10496.3
242	-1943.64	-2961	-10885.3
242.5	-1478.4	-3821.75	-10683.3
243	-1235.04	-3997.39	-10010.5
243.5	-1151.46	-3574.77	-8970.4
244	-875.774	-3039.8	-7801.21
244.5	-483.246	-2775.88	-6794.87
245	-211.322	-2690.23	-6090.16
245.5	-77.6055	-2468.52	-5576.75
246	-103.817	-2005.3	-5116.99
246.5	-480.244	-1616.55	-4618.38
247	-1344.34	-1400.84	-4080.47
247.5	-2637.33	-982.092	-3604.25
248	-3975.92	-388.639	-3254.52
248.5	-4858.16	-46.011	-3146.7
249	-5180.5	-133.069	-3160.51
249.5	-5182.37	-408.223	-2915.02
250	-5013.63	-476.815	-2233.38
250.5	-4773.25	-160.009	-1352.62
251	-4499.69	407.402	-610.055
251.5	-4185.79	762.855	-150.589
252	-3982.72	663.449	0.031494
252.5	-3891.8	327.639	-174.948
253	-3869.02	-138.813	-879.697
253.5	-4040.15	-673.398	-2130.87
254	-4135.53	-1023.31	-3533.7
254.5	-3643.68	-1141.1	-4676.07
255	-2770.53	-1246.72	-5267.56
255.5	-2049.57	-1476.6	-5350.15
256	-1561.33	-1876.39	-5286.17
256.5	-1141.17	-2402.31	-5382.36
257	-695.827	-2787.94	-5821.38
257.5	-256.716	-2826.31	-6348.54
258	37.0875	-2618.88	-6559.41
258.5	-37.201	-2276.93	-6484.62
259	-284.235	-1797.35	-6225.52
259.5	-261.998	-1261.58	-5876.94
260	26.7418	-828.655	-5630.67
260.5	297.053	-580.554	-5409.43
261	463.501	-455.447	-5034.19
261.5	594.279	-313.226	-4688.52
262	660.669	-171.456	-4394.46
262.5	792.955	-188.079	-4043.6
263	1188.97	-350.147	-4073.02
263.5	1561.67	-635.456	-4676.03
264	1554	-997.308	-5476.9
264.5	1445.1	-1181.1	-6383.63
265	1451.19	-1161.15	-7453.83
265.5	1262.08	-1261.18	-8512.98
266	855.376	-1493.18	-9482.21
266.5	437.389	-1582.06	-10329.3
267	-54.6779	-1521.79	-10905.8
267.5	-508.352	-1335.04	-11134.8
268	-768.687	-968.371	-10988.2
268.5	-938.297	-545.312	-10478.2
269	-908.576	-213.533	-9802.08
269.5	-701.833	-19.6606	-9090.73
270	-593.419	-91.1626	-8246.79
270.5	-561.067	-432.782	-7499.8
271	-514.643	-854.146	-7122.37
271.5	-579.657	-1454.55	-6757.53
272	-930.42	-2208.8	-6305.18
272.5	-1483.45	-3063.66	-6263.67
273	-2143.52	-4315.81	-6675.87
273.5	-2806.74	-5568.93	-7151
274	-3179.36	-6333.84	-7485.86
274.5	-3182.68	-6951.42	-7722.32
275	-2914.55	-7601.31	-8001.62
275.5	-2588.08	-8108.13	-8305.43
276	-2486.05	-8343.07	-8607.98
276.5	-2575.48	-8158.01	-8994.79
277	-2627.86	-7458.22	-9253.59
277.5	-2512.75	-6556.08	-9186.44
278	-2247.06	-5957.67	-8968.95
278.5	-1999.3	-5616.06	-8795.04
279	-1946.46	-5269.88	-8683
279.5	-2187.13	-4896.75	-8475.95
280	-2628.34	-4544.59	-8169.02
280.5	-2963.79	-4216.28	-7920.69
281	-3102.13	-3833.69	-7808.33
281.5	-3232.98	-3450.86	-7892.4
282	-3401.59	-3072.86	-8271.11
282.5	-3532.58	-2543.36	-9023.94
283	-3520.08	-1961.69	-10012.4
283.5	-3306.39	-1675.93	-10899.2
284	-2932.36	-1843.33	-11570.9
284.5	-2377.31	-2130.59	-12165.6
285	-1628	-2263.6	-12504
285.5	-801.939	-2355.58	-12532
286	18.91	-2288.94	-12682.1
286.5	829.997	-1988.85	-12891.9
287	1440.39	-1829.76	-12820.7
287.5	1684.13	-1918.11	-12668.6
288	1719.05	-1880.17	-12622.2
288.5	1797.85	-1616.98	-12526.3
289	2025.03	-1567.88	-12409.3
289.5	2351.95	-1956.54	-12430.2
290	2684.73	-2266.98	-12494.9
290.5	3046.81	-2190.75	-12457.2
291	3567.43	-1966.44	-12287.3
291.5	4184.88	-1674.46	-12117.2
292	4618.61	-1282.54	-12110.4
292.5	4568.68	-727.691	-12144.1
293	4066.03	7.55054	-12025.2
293.5	3532.4	602.678	-11785.5
294	3125.36	661.704	-11566.6
294.5	2871.38	312.531	-11459.5
295	2899.74	-248.987	-11401.2
295.5	2812.52	-1171.06	-11318.5
296	2061.93	-2410.97	-11197.5
296.5	734.308	-3624.51	-10884.5
297	-869.95	-4499.76	-10266.9
297.5	-2535.67	-5016.06	-9365.25
298	-4031.78	-5394.06	-8213.73
298.5	-5226.28	-5738.09	-6872.72
299	-6136.39	-5936.97	-5477.58
299.5	-6744.52	-5832.85	-4194.19

## Sheet: Representative Flicker ERG
Time (ms)	1 Hz	5 Hz	10 Hz
0	-361.503	1816.93	-266.18
0.5	-347.987	2033.78	-881.892
1	-466.516	1744.91	-1371.23
1.5	-748.461	1193.61	-1766.63
2	-1144.36	503.04	-2083.32
2.5	-1560.67	-328.685	-2069.91
3	-1706.16	-1162.91	-1665.71
3.5	-1586.29	-1811.58	-1099.08
4	-1419.22	-2174.6	-305.645
4.5	-1176.24	-2245.71	725.593
5	-811.084	-1913.79	1693.97
5.5	-381.366	-1207.73	2332.92
6	81.6395	-578.633	2454.26
6.5	661.277	-228.25	2152.74
7	1271.42	73.031	1678.23
7.5	1716.15	405.799	1107.91
8	2009.16	726.487	536.699
8.5	2137.46	1024.45	46.7722
9	2047.05	1150.49	-386.164
9.5	1789.52	978.559	-842.263
10	1327.15	600.428	-1303.65
10.5	700.504	131.746	-1601.89
11	131.367	-489.31	-1709.16
11.5	-395.018	-1298.19	-1715.95
12	-940.825	-1963.2	-1532.52
12.5	-1383.71	-2288.2	-1088.71
13	-1649.1	-2436.08	-543.568
13.5	-1744.01	-2420.67	-212.892
14	-1751.37	-2272.33	-271.199
14.5	-1615.07	-2044.4	-553.694
15	-1175.45	-1560.06	-958.585
15.5	-523.417	-832.81	-1415.38
16	68.9744	-151.7	-1781.12
16.5	575.15	338.897	-1980.47
17	1167.66	677.376	-1898.76
17.5	1690.56	967.338	-1513.94
18	1905.89	1132.91	-994.152
18.5	1819.84	994.425	-488.312
19	1523.54	736.32	-148.526
19.5	1156.58	580.768	-162.603
20	723.572	482.389	-416.469
20.5	152.911	382.938	-587.889
21	-469.565	341.758	-647.241
21.5	-1034.12	392.401	-738.669
22	-1356.25	468.159	-839.861
22.5	-1229.5	541.652	-962.42
23	-750.163	570.817	-1195.24
23.5	-166.694	646.873	-1510.55
24	331.413	845.419	-1750.71
24.5	640.177	1096.13	-1887.76
25	815.039	1457.71	-2107.65
25.5	856.819	1869.42	-2331.32
26	720.856	2187.53	-2327.98
26.5	652.513	2375.76	-2123.41
27	932.861	2459.83	-1734.89
27.5	1582.21	2496.59	-1174.35
28	2412.72	2552.59	-575.141
28.5	3246.73	2773.01	9.80518
29	4132.59	3155.24	498.765
29.5	5141.81	3479.35	753.079
30	6198.04	3750.34	778.757
30.5	7220.52	4220.91	754.303
31	8183.66	4846.86	814.029
31.5	8984.76	5440.83	1009.54
32	9614.34	5989.63	1424.1
32.5	10141.9	6585.52	1968.65
33	10475.7	7321.55	2492.44
33.5	10594.5	8088.18	3005.65
34	10566.5	8681.23	3517.21
34.5	10441.4	8995.41	4011.79
35	10283.5	8972.09	4455.35
35.5	10134.7	8611.43	4835.73
36	9965.7	8030.85	5110.38
36.5	9819.7	7316.53	5114.81
37	9880.85	6550.03	4926.85
37.5	10133	5896.78	4786.74
38	10435.4	5425.92	4654.59
38.5	10741.4	5089.62	4440.2
39	10947.1	5024.01	4236.52
39.5	10910.6	5366.27	4091.91
40	10709.2	5901.81	3992.25
40.5	10485.2	6363.64	3971.43
41	10175	6638.71	4108.56
41.5	9885.16	6811.7	4452.35
42	9755.03	7005.79	4915.59
42.5	9606.12	7185.88	5336.17
43	9365.65	7410.56	5553.53
43.5	9158.45	7718.72	5602.52
44	9087.15	8006.39	5726.81
44.5	9126.87	8249.31	6014.05
45	9239.03	8447.63	6286.69
45.5	9453.71	8570.12	6313.61
46	9714.13	8571.65	6064.74
46.5	10062.5	8497.05	5843.06
47	10569.3	8562.64	5818.51
47.5	11015.1	8921.33	5879.73
48	11279.9	9478.64	6067.07
48.5	11481.1	9943.42	6355.43
49	11433.7	10057.3	6686.24
49.5	10889.7	9961.61	7027.25
50	10039.1	9969.92	7231.61
50.5	9161.8	10109.8	7249.98
51	8336.91	10232.8	7011.98
51.5	7494.83	10259.4	6525.14
52	6646.58	10214.4	6028.01
52.5	5966.05	10045.2	5713.87
53	5584.94	9630.17	5560.17
53.5	5471.93	9017.22	5425.89
54	5414.73	8384.48	5193.38
54.5	5355.62	7831.82	4891.21
55	5430.55	7449.56	4616.69
55.5	5689.31	7211.54	4370.32
56	6094.56	6986.49	4162.32
56.5	6558.01	6865.93	4030.4
57	7037.39	6935.77	3910.78
57.5	7539.3	7141.79	3618.25
58	7993.83	7385.79	3214.35
58.5	8271.78	7502.72	2974.32
59	8274.44	7583.69	2840.67
59.5	8109.72	7786.51	2693.17
60	7891.68	7969.17	2522.69
60.5	7579.02	8051.29	2107.13
61	7259.08	8036.43	1488.67
61.5	7053.17	7868.9	1113.57
62	6944.67	7598.21	1092.7
62.5	6924.6	7220.01	1228.32
63	7025.65	6594.99	1511.77
63.5	7097.89	5851.81	1943.37
64	6950.6	5275.12	2319.77
64.5	6507.57	4896.82	2511.92
65	5828.07	4668.44	2503.37
65.5	5139.02	4524.75	2328.15
66	4474.56	4376.61	2061.2
66.5	3650.07	4285.41	1689.45
67	2708.91	4235.22	1145.23
67.5	1954.5	4078.59	510.525
68	1499.76	3879.23	-4.26221
68.5	1205.83	3683.14	-367.323
69	1059.95	3332.99	-711.896
69.5	1187.75	2854.39	-928.541
70	1474.84	2448.87	-870.246
70.5	1866.15	2140.4	-718.661
71	2481.11	1826.64	-623.752
71.5	3099.05	1584.8	-542.974
72	3466.5	1585.63	-269.904
72.5	3462.53	1785.2	351.371
73	3131.04	2008.78	1172.51
73.5	2706.88	2172.35	1963.76
74	2208.51	2237.15	2624.64
74.5	1689.07	2295.27	3088.59
75	1342.43	2519.38	3280.14
75.5	1098.51	2857.57	3227.37
76	811.788	3211.64	2933.89
76.5	531.738	3518.6	2344.38
77	321.12	3664.73	1570.05
77.5	111.002	3653.71	938.174
78	-180.469	3570.71	664.977
78.5	-502.682	3504.3	532.054
79	-728.743	3427.52	262.864
79.5	-867.666	3240.79	0.248291
80	-1146.37	2985.99	-38.1003
80.5	-1694.88	2713.12	208.076
81	-2424.42	2497.24	686.942
81.5	-3188.13	2439.36	1268.11
82	-3926.7	2388.88	1953.48
82.5	-4658.93	2268.27	2532.38
83	-5197.13	2223.52	2727.41
83.5	-5425.46	2204.43	2580.02
84	-5526.42	2175.97	2239.33
84.5	-5461.82	2180.09	1847.82
85	-5094.13	2121.64	1411.86
85.5	-4619.75	2021.8	1072.53
86	-4248.75	1917.25	939.413
86.5	-4056.26	1791.38	865.643
87	-4028.43	1687.02	840.19
87.5	-4000.04	1465.97	988.919
88	-3927.91	917.458	1379.95
88.5	-3809.42	229.536	1814
89	-3623.82	-247.37	2057.79
89.5	-3593.67	-591.945	2292.6
90	-3708.63	-873.045	2585.28
90.5	-3706.19	-875.86	2603.08
91	-3715.66	-572.159	2248.97
91.5	-3964.56	-73.2246	1721.3
92	-4408.83	529.164	1176.87
92.5	-4869.47	1172.53	544.049
93	-5222.8	1771.9	-167.453
93.5	-5526.14	2180.91	-789.307
94	-5749.81	2365.81	-1276.46
94.5	-5743.69	2345.13	-1501.38
95	-5603.06	2095.83	-1381.9
95.5	-5553.46	1752.28	-1045.03
96	-5562.57	1568.04	-562.513
96.5	-5468.1	1625.53	69.2444
97	-5344.73	1822.06	685.574
97.5	-5210.14	1967.64	1147.2
98	-4917.39	2026.6	1503.25
98.5	-4620.23	2190.17	1713.65
99	-4395.32	2483.61	1659.19
99.5	-4057.52	2734.82	1395.12
100	-3692.28	2846.41	1067.27
100.5	-3522.24	2880.13	726.77
101	-3601.38	2935.11	373.279
101.5	-3877.59	2898.96	-85.3711
102	-4218.08	2633.55	-592.913
102.5	-4428.15	2193.87	-820.242
103	-4541.69	1517.09	-632.659
103.5	-4731.47	651.583	-194.038
104	-4850.32	-59.7917	326.849
104.5	-4746.22	-591.047	828.879
105	-4521.09	-1141.35	1327.38
105.5	-4288.67	-1674.5	1855.49
106	-4194.66	-2029.14	2281.97
106.5	-4362.71	-2096.34	2547.08
107	-4751.41	-1902.22	2586.33
107.5	-5219.41	-1564.36	2245.57
108	-5734.05	-1092.53	1610.71
108.5	-6262.94	-518.901	832.305
109	-6590.71	-13.3599	-18.4368
109.5	-6732.31	287.953	-834.375
110	-6863.5	274.787	-1521.09
110.5	-6848	-36.8096	-1989.96
111	-6655.38	-514.052	-2095.78
111.5	-6495.21	-1088.26	-1674.42
112	-6426.32	-1681.99	-946.176
112.5	-6390.58	-2175.98	-332.809
113	-6166.6	-2502.03	155.431
113.5	-5701.53	-2601.16	609.644
114	-5297.37	-2454.73	950.287
114.5	-4973.35	-2133.09	1077.97
115	-4633.98	-1593.05	991.827
115.5	-4411.32	-861.969	844.687
116	-4355.98	-169.165	743.993
116.5	-4379.51	520.156	685.869
117	-4447.73	1286.76	595.741
117.5	-4569.71	1943.21	343.018
118	-4777.75	2312.96	-34.2688
118.5	-5135.65	2291.46	-390.276
119	-5470.77	1967.96	-737.272
119.5	-5655.73	1570.38	-1048.28
120	-5792.92	1073.37	-1250.82
120.5	-5847.41	405.96	-1364.16
121	-5735.78	-246.261	-1386.74
121.5	-5559.52	-780.796	-1294.31
122	-5430.95	-1257.47	-1147.51
122.5	-5311.54	-1637.03	-1179.59
123	-5277.02	-1751.02	-1551.92
123.5	-5335.17	-1482.74	-2115.45
124	-5221.72	-937.427	-2544.5
124.5	-4934.67	-232.048	-2655.44
125	-4660.03	565.918	-2540.08
125.5	-4359.63	1292.17	-2273.24
126	-3966.47	1858.47	-1740.88
126.5	-3554.42	2151.13	-1003.31
127	-3244.7	2142.42	-424.077
127.5	-3016.23	1906.21	-142.824
128	-2738.47	1481.07	56.6091
128.5	-2424.34	1005.57	349.42
129	-2286.69	531.819	711.142
129.5	-2463.66	121.415	1009.5
130	-2771.47	-211.421	1154.42
130.5	-3112.18	-443.24	1201.73
131	-3657.07	-470.576	1241.94
131.5	-4313.37	-332.082	1330.05
132	-4779.69	-39.3716	1625.11
132.5	-4942.56	429.52	2200.61
133	-4839.22	943.43	2829.13
133.5	-4621.12	1281.73	3263.6
134	-4447.09	1390.1	3653.83
134.5	-4355.46	1317.02	4195.87
135	-4377.17	1107.62	4680.75
135.5	-4494.51	851.91	5012.94
136	-4608.31	615.312	5330.23
136.5	-4670.09	404.441	5660.71
137	-4661.84	173.689	5971.54
137.5	-4525.27	-6.83789	6269.24
138	-4233.86	22.5361	6509.92
138.5	-3842.82	248.455	6550.02
139	-3497.36	555.902	6425.56
139.5	-3371.23	921.864	6317.46
140	-3513.33	1256.12	6251.3
140.5	-3750.62	1327.3	6170.74
141	-3880.6	1085.48	6118.62
141.5	-4011.79	620.382	6281.78
142	-4266.86	97.6363	6720.24
142.5	-4382.39	-230.719	7284.1
143	-4235.98	-313.904	7948.75
143.5	-4115.78	-255.357	8685.77
144	-4256.25	-118.987	9339.43
144.5	-4640.38	100.294	9763.46
145	-4982.39	444.165	9880.14
145.5	-5064.6	846.639	9732.81
146	-5058.78	1151.36	9377.68
146.5	-5096.37	1290.03	8917.27
147	-5099.9	1333.18	8420.81
147.5	-4983.6	1349.53	7862.5
148	-4752.73	1288.83	7376.66
148.5	-4526.93	1078.57	7066.44
149	-4408.28	784.433	6857.78
149.5	-4422.34	477.068	6866.7
150	-4492.62	91.6638	7275.69
150.5	-4507.09	-226.865	8018.82
151	-4470.16	-353.79	8900.07
151.5	-4608.3	-421.129	9691.34
152	-4971.75	-415.651	10305.7
152.5	-5286.27	-301.796	10727.1
153	-5467.79	-180.992	10831.2
153.5	-5622.58	-128.056	10566
154	-5807.4	-6.11157	9958.54
154.5	-6097.75	382.58	9168.41
155	-6412.58	901.767	8393.4
155.5	-6508.41	1292.9	7617.02
156	-6392.27	1484.18	6784.24
156.5	-6184.79	1538.62	5994.36
157	-5868.42	1547.78	5326.41
157.5	-5485.44	1457.6	4754.65
158	-5077.99	1135.82	4304.09
158.5	-4648.59	698.111	4003.78
159	-4325.65	333.991	3845.94
159.5	-4179.4	-90.1377	3794.95
160	-4142.62	-601.749	3763.16
160.5	-4215.97	-792.194	3738.59
161	-4439.99	-550.446	3774.01
161.5	-4788.26	-229.118	3945.52
162	-5162.56	67.4966	4323.23
162.5	-5388.35	421.387	4730.51
163	-5366.47	819.175	4889.8
163.5	-5216.17	1150.94	4742.87
164	-5004.47	1213.35	4356.02
164.5	-4754.05	1063.9	3827.49
165	-4545.12	972.637	3300.62
165.5	-4312.87	922.159	2892.71
166	-4096.44	712.614	2568.35
166.5	-4014.56	215.027	2148.87
167	-4142.08	-482.328	1620.4
167.5	-4561.56	-1009.53	1193.2
168	-5243.11	-1180.87	1005.64
168.5	-6034.24	-1134.88	1078.85
169	-6848.61	-1018.02	1326.46
169.5	-7710.09	-778.353	1703.42
170	-8483.56	-325.301	2269.6
170.5	-8963.52	194.183	2878.35
171	-9143.87	666.988	3381.35
171.5	-9121.67	1100.41	3764.4
172	-8893.89	1331.37	4011.04
172.5	-8387.39	1193.32	4238.77
173	-7549.15	788.19	4341.69
173.5	-6421.16	244.37	4109.87
174	-5125.35	-437.456	3806.68
174.5	-3762.35	-1188.2	3653.32
175	-2512.78	-1887.18	3489.61
175.5	-1762.11	-2443.14	3206.21
176	-1673.58	-2781.76	2914.24
176.5	-1945.71	-2880.72	2786.74
177	-2444.34	-2808.91	2848.02
177.5	-3257.7	-2723.86	2956.39
178	-4178.91	-2718.9	2896.66
178.5	-4918.99	-2722.56	2610.74
179	-5432.04	-2560.66	2389.16
179.5	-5804.83	-2181.14	2433.02
180	-6066.12	-1700.81	2609.6
180.5	-6231.69	-1196.54	2732.91
181	-6343.17	-787.556	2689.24
181.5	-6214.14	-573.906	2563.75
182	-5716.15	-575.984	2526.29
182.5	-5187.9	-849.521	2475.75
183	-4826.76	-1293.63	2271.74
183.5	-4351.62	-1656.8	2150.12
184	-3768.09	-1950.39	2313.19
184.5	-3333.48	-2530.06	2635.23
185	-3032.55	-3378.48	2955.13
185.5	-2855.24	-3992.86	3229.27
186	-2873.14	-4094.41	3641.21
186.5	-3137.19	-3774.82	4246.2
187	-3490.91	-3123.19	4629.39
187.5	-3683.46	-2167.64	4516.46
188	-3767.28	-1225.28	4110.09
188.5	-3702.12	-622.182	3726.37
189	-3452.01	-477.63	3390.43
189.5	-3295.57	-763.991	2838.57
190	-3335.4	-1293.06	2052.82
190.5	-3441.47	-2006.2	1258.7
191	-3571.82	-2778.91	538.586
191.5	-3868.93	-3313.12	-172.595
192	-4351.49	-3587.06	-822.482
192.5	-4839.32	-3740.09	-1317.26
193	-5284.33	-3716.75	-1711.31
193.5	-5715.12	-3547.76	-2068.58
194	-6054.82	-3319.44	-2463.7
194.5	-6162.56	-2937.03	-2874.8
195	-5997.09	-2499.49	-3082.44
195.5	-5685.23	-2206.81	-3034.74
196	-5324.69	-1889.39	-2918.22
196.5	-4978.76	-1367.65	-2653.92
197	-4835.87	-934.193	-2140.17
197.5	-4988.87	-834.721	-1553.21
198	-5245.81	-843.756	-930.516
198.5	-5382.86	-681.834	-216.437
199	-5465.33	-327.078	398.634
199.5	-5685.7	75.1697	668.795
200	-5984.45	276.718	580.594
200.5	-6223.38	233.829	253.489
201	-6419.9	204.639	-215.146
201.5	-6514.94	164.253	-754.394
202	-6350.19	-70.5537	-1179.71
202.5	-5956.9	-360.387	-1369.46
203	-5498.94	-450.779	-1402.54
203.5	-5009.7	-348.825	-1287.63
204	-4513	-204.503	-1137.97
204.5	-4001.7	-32.448	-1138.89
205	-3433.4	207.815	-1071.41
205.5	-2941.74	524.976	-745.12
206	-2678.24	754.605	-387.66
206.5	-2741.08	767.969	-171.967
207	-3102.89	662.374	-7.65747
207.5	-3480.62	486.049	128.276
208	-3634.1	275.738	165.054
208.5	-3694.12	73.001	140.023
209	-3853.26	-185.486	93.9111
209.5	-3988.63	-463.364	48.2048
210	-3984.25	-602.652	-35.7026
210.5	-3904.02	-617.036	-166.59
211	-3847.36	-511.611	-212.917
211.5	-3878.18	-291.891	-190.152
212	-3818.35	-82.2559	-188.503
212.5	-3507.03	63.1799	-146.845
213	-3230.95	73.1931	-131.704
213.5	-3341.08	-73.7473	-199.108
214	-3705.19	-283.52	-234.451
214.5	-3946.21	-402.718	-290.042
215	-3957.58	-456.934	-380.445
215.5	-3937.43	-734.637	-415.329
216	-3986.64	-1343.77	-536.904
216.5	-3889.74	-2050.94	-825.414
217	-3472.88	-2610.89	-1103.79
217.5	-2862.95	-2947.35	-1353.01
218	-2362.81	-3134.26	-1561.21
218.5	-2202.3	-3208.24	-1538.82
219	-2305.63	-2909.44	-1348.94
219.5	-2416.36	-2069.06	-1145.65
220	-2384.59	-991.555	-860.912
220.5	-2343.08	-4.55859	-503.733
221	-2487.83	872.187	-168.912
221.5	-2846.24	1666.24	131.474
222	-3353.71	2374.98	337.082
222.5	-3936.87	3002.39	429.258
223	-4638.17	3548.35	382.545
223.5	-5387.99	3878.75	80.335
224	-6003.69	3736.95	-366.969
224.5	-6367.85	3264.9	-749.736
225	-6431.59	2838.27	-1015.3
225.5	-6339.14	2441.06	-1160.72
226	-6161.54	1962.96	-1185.16
226.5	-5963.38	1617.18	-1009.9
227	-5837.56	1561.05	-645.588
227.5	-5587.31	1779.53	-307.439
228	-5177.85	2223.49	-83.8542
228.5	-4811.54	2743.11	117.119
229	-4477.26	3258.11	425.712
229.5	-4100.03	3852.56	881.412
230	-3753.29	4548.07	1322.19
230.5	-3553.7	5226.31	1610.59
231	-3430.29	5820.23	1759.97
231.5	-3342.02	6277.21	1808.18
232	-3376.21	6500.71	1793
232.5	-3490.22	6449.93	1797.64
233	-3663.61	6217.87	1856.71
233.5	-3881.77	6014.13	1933.22
234	-4161.03	5936.13	2072.47
234.5	-4456.92	5879.98	2417.62
235	-4588.34	5748.21	3031.94
235.5	-4516.86	5593.35	3804.83
236	-4413.66	5563.49	4662.46
236.5	-4466.31	5712.98	5530.06
237	-4565.03	6008.75	6195.37
237.5	-4547.2	6427.48	6626.89
238	-4550.48	6942.49	6892.92
238.5	-4648.26	7556	6965.4
239	-4713.42	8231.11	6943.52
239.5	-4702.35	8780.93	6969.11
240	-4529.54	9034.04	7020.19
240.5	-4144.84	9070.31	7038.75
241	-3790.71	9000.82	7069.96
241.5	-3586.32	8743.2	7073.44
242	-3425.36	8287.17	7007.31
242.5	-3295.94	7811	6922.21
243	-3179.85	7389.53	6946.91
243.5	-3036.75	7053.74	7118.01
244	-2892.12	6999.23	7149.74
244.5	-2807.2	7330.15	6851.1
245	-2837.46	7943.46	6319.67
245.5	-2930.88	8713.27	5794.36
246	-3049.31	9449.94	5431.86
246.5	-3297	10034.6	5257.62
247	-3595.11	10538.4	5428.63
247.5	-3757.78	10910.9	5949.8
248	-3805.54	11043.6	6350.34
248.5	-3842.4	11137.7	6289.05
249	-3765.64	11434.2	5876.23
249.5	-3411.28	11812.4	5305.44
250	-2916.02	12077.4	4781.19
250.5	-2460.79	12256.1	4445.98
251	-2210.71	12391.6	4309.65
251.5	-2238.95	12398.2	4397.13
252	-2380.45	12254.8	4769.85
252.5	-2602.41	12036.8	5285.67
253	-2925.01	11714.7	5715.13
253.5	-3187.31	11244.6	5971.02
254	-3267.03	10806.6	6040.79
254.5	-3267.56	10469.3	6059.9
255	-3329.6	10107.7	6126.15
255.5	-3461.17	9717.34	6159.19
256	-3588.75	9256.93	6078.67
256.5	-3654.75	8759	5807.75
257	-3708.2	8415.4	5257.22
257.5	-3746.74	8028.09	4539.21
258	-3712.47	7257.08	3859.29
258.5	-3627.31	6404.34	3236.38
259	-3521.73	5844.02	2703.54
259.5	-3310.4	5479.33	2365.54
260	-3024.44	5175.01	2203.03
260.5	-2899.36	4964.59	2148.86
261	-2805.1	5021.9	2179.25
261.5	-2520.95	5344.82	2171.56
262	-2306.25	5653.55	2060.13
262.5	-2325.93	5878.68	2055.88
263	-2408.12	6123.69	2168.8
263.5	-2406.47	6309.58	2079.14
264	-2325.56	6381.32	1776.3
264.5	-2290.79	6416.31	1420.24
265	-2369.53	6449.83	1007.92
265.5	-2544.21	6537.01	526.219
266	-2733.08	6811.56	46.0772
266.5	-2868.84	7273.47	-304.434
267	-2974.29	7726.84	-485.166
267.5	-2951	8016.45	-457.72
268	-2777.08	8065.12	-121.986
268.5	-2577.75	7788.18	468.956
269	-2290.81	7268.4	1045.08
269.5	-1892.58	6817.06	1546.51
270	-1555.53	6451.52	2140.29
270.5	-1401.29	5843.69	2765.51
271	-1402.06	4949.87	3187.56
271.5	-1411.23	3944.15	3277.9
272	-1284	2957.84	2995.65
272.5	-1105.19	2151.53	2380.53
273	-1081.13	1655.66	1576.49
273.5	-1169.14	1500.87	684.01
274	-1205.29	1494.98	-213.012
274.5	-1159.58	1411.64	-1006.88
275	-1166.03	1257.48	-1677.58
275.5	-1407.82	1216.92	-2247.84
276	-1730.27	1470.44	-2645.53
276.5	-1842.4	1910.24	-2748.33
277	-1787.16	2342.67	-2459.77
277.5	-1751.12	2657.7	-1791.14
278	-1813.74	2717.24	-911.475
278.5	-1922.4	2576.7	69.9741
279	-2065.19	2539.5	1126.9
279.5	-2298.47	2638.45	2127.45
280	-2559.59	2643.24	3013.24
280.5	-2786.27	2668.21	3766.34
281	-2997.34	2912.6	4272.7
281.5	-3207.79	3190.95	4491.13
282	-3348.6	3271.53	4497.02
282.5	-3393.44	3328.02	4434.45
283	-3407.02	3549.04	4226.05
283.5	-3346.07	3686.65	3696.59
284	-3213.39	3576.76	3123.1
284.5	-3023.49	3307.12	2928.18
285	-2780.37	2898.99	3039.96
285.5	-2624.2	2471.41	3111.05
286	-2498.91	2073.64	3157.61
286.5	-2281.81	1554.45	3348.31
287	-2063.82	893.663	3624.59
287.5	-1811.84	258.859	3872.16
288	-1452.35	-291.491	3878.48
288.5	-1125.79	-920.694	3604.42
289	-920.344	-1483.02	3288.44
289.5	-794.028	-1567.98	2969.32
290	-775.263	-1249.35	2527.17
290.5	-924.404	-847.498	1979.98
291	-1212.97	-407.953	1407.73
291.5	-1524.41	105.11	796.983
292	-1747.33	574.394	208.614
292.5	-1872.54	801.555	-183.05
293	-1931.96	758.479	-353.833
293.5	-1980.61	584.41	-420.498
294	-2105.37	431.096	-493.514
294.5	-2326.2	362.002	-509.84
295	-2476.28	275.831	-262.991
295.5	-2348.48	55.6531	263.043
296	-2050.53	-207.143	918.208
296.5	-1813.92	-369.833	1522.7
297	-1774.79	-462.541	1923.44
297.5	-2054.47	-529.306	2096.32
298	-2574.47	-494.295	2020.35
298.5	-3036.24	-300.515	1598.29
299	-3259.9	-9.91357	878.643
299.5	-3212.12	308.789	90.0037

## Sheet: photopic B-wave quantification
	IVT / GL
1 cd.s/m2	7.753	16.94	8.385	11.99	8.489	7.696	7.139	14.71	6.37
3 cd.s/m2	12.02	17.44	15.15	9.781	16.05	4.066	6.413	12.39	20.11
10 cd.s/m2	13.45	29.07	6.969	17.08	11.11	7.967	8.586	16.08	23.32
	UN
1 cd.s/m2	-3.696	-0.924	5.082	2.772	0	4.158	0.462	5.082
3 cd.s/m2	-0.462	-10.63	5.082	3.696	-7.392	2.31	-5.544	7.699
10 cd.s/m2	5.544	-1.386	5.544	-2.31	-3.696	-4.158	-9.24	3.234
	WT
1 cd.s/m2	46.05	78.68	47.7	43.04	44.84	66.2
3 cd.s/m2	64.26	76.44	90.67	76.39	94.65	124.2
10 cd.s/m2	88.14	101	139.7	91.32	120.6	167.8
